# Supplementary material for: Expression Quantitative Trait Locus Mapping Studies in Mid-secretory Phase Endometrial Cells Identifies HLA-F and TAP2 as Fecundability-Associated Genes
Source: PLoS Genet. 2016 Jul 22;12(7):e1005858. doi: 10.1371/journal.pgen.1005858 (PMC4957750; doi:10.1371/journal.pgen.1005858)
Supplement: S1 Dataset — (XLSX) [file pgen.1005858.s006.xlsx]

## Sheet: eQTL_results_cis_allpval_QCgeno
Dataset S1. 423 cis-eQTLs for 132 genes at a FDR of 1%
rsID	Chr	Base Pair	Gene	Beta	T-stat	P-value	FDR
rs9943689	12	109890339	KCTD10	0.556808	13.8646	6.23e-19	3.29e-13
rs4792715	17	15927223	ZSWIM7	-0.54104	-12.8758	1.19e-17	3.14e-12
rs2779208	17	15871208	ZSWIM7	-0.50381	-11.3156	1.62e-15	2.84e-10
rs4748302	10	16555862	PTER	-0.522097	-10.4968	2.41e-14	3.02e-09
rs9894790	17	8076778	TMEM107	0.516619	10.3656	3.74e-14	3.02e-09
rs7909832	10	16556710	PTER	-0.526535	-10.3614	3.79e-14	3.02e-09
rs7807018	7	128640188	IRF5	0.277226	10.3226	4.32e-14	3.02e-09
rs4902336	14	65387262	CHURC1	0.999754	10.3052	4.58e-14	3.02e-09
rs1060817	9	123583192	RP11-27I1.2	0.552607	10.2681	5.19e-14	3.04e-09
rs1957418	14	65365612	CHURC1	0.912266	10.1804	6.99e-14	3.69e-09
rs2549782	5	96231000	ERAP2	0.786439	10.0007	1.29e-13	6.17e-09
rs79969442	2	55424229	C2orf63	0.293465	9.60126	5.07e-13	1.73e-08
rs241021	17	43738627	AC126544.1	0.326542	9.56998	5.65e-13	1.73e-08
rs241032	17	43734145	AC126544.1	0.326542	9.56998	5.65e-13	1.73e-08
rs2942167	17	43715018	AC126544.1	0.326542	9.56998	5.65e-13	1.73e-08
rs2942168	17	43714850	AC126544.1	0.326542	9.56998	5.65e-13	1.73e-08
rs413778	17	43716885	AC126544.1	0.326542	9.56998	5.65e-13	1.73e-08
rs1017101	12	6574301	TAPBPL	0.255984	9.55636	5.92e-13	1.73e-08
rs7719705	5	96286286	ERAP2	0.797244	8.7582	9.68e-12	2.69e-07
rs73004967	19	19717056	ATP13A1	0.471222	8.71854	1.11e-11	2.94e-07
rs3009024	3	75786381	RP11-413E6.8	0.391073	8.67301	1.31e-11	3.29e-07
rs10870164	9	139315682	INPP5E	-0.420555	-8.65716	1.39e-11	3.32e-07
rs2072375	12	6575044	TAPBPL	0.233875	8.55212	2.01e-11	4.62e-07
rs2534721	12	6580144	TAPBPL	0.244488	8.42999	3.11e-11	6.84e-07
rs2286681	7	6035428	EIF2AK1	0.208276	8.36743	3.89e-11	7.89e-07
rs62456178	7	6030287	EIF2AK1	0.208276	8.36743	3.89e-11	7.89e-07
rs2078354	3	75926961	RP11-413E6.8	0.409063	8.3321	4.41e-11	8.31e-07
rs393152	17	43719143	AC126544.1	0.33378	8.33206	4.41e-11	8.31e-07
rs11739374	5	148520184	ABLIM3	0.4598	8.29477	5.04e-11	9.17e-07
rs201836141	13	31905557	B3GALTL	-0.214657	-8.22715	6.42e-11	1.06e-06
rs7983430	13	31921717	B3GALTL	-0.214657	-8.22715	6.42e-11	1.06e-06
rs61109509	2	55471382	C2orf63	0.302607	8.22572	6.46e-11	1.06e-06
rs2523404	6	29695713	HLA-F	-0.357714	-8.17102	7.86e-11	1.18e-06
rs2523405	6	29695305	HLA-F	-0.357714	-8.17102	7.86e-11	1.18e-06
rs2735060	6	29695466	HLA-F	-0.357714	-8.17102	7.86e-11	1.18e-06
rs9127	5	96372165	ERAP2	0.701106	8.00029	1.45e-10	2.13e-06
rs72725084	15	39926240	FSIP1	0.385403	7.95785	1.69e-10	2.41e-06
rs440778	17	43686420	AC126544.1	0.386543	7.8755	2.28e-10	3.16e-06
rs714774	12	6619284	TAPBPL	0.226035	7.85784	2.43e-10	3.28e-06
rs17046778	2	55459373	C2orf63	0.247848	7.84785	2.51e-10	3.32e-06
rs2286645	17	30696292	C17orf75	0.272402	7.79957	2.99e-10	3.76e-06
rs6505294	17	30687415	C17orf75	0.272402	7.79957	2.99e-10	3.76e-06
rs7162426	15	49187674	EID1	-0.259439	-7.73852	3.73e-10	4.4e-06
rs2304130	19	19789528	ATP13A1	0.434394	7.73674	3.76e-10	4.4e-06
rs28365063	4	69962610	UGT2B7	-0.930416	-7.73673	3.76e-10	4.4e-06
rs7207373	17	43770712	AC126544.1	0.291927	7.72143	3.97e-10	4.55e-06
rs71414550	2	55410835	C2orf63	0.25625	7.64529	5.23e-10	5.87e-06
rs914156	21	40717478	HMGN1	-0.24542	-7.54457	7.53e-10	8.27e-06
rs12908846	15	39910404	FSIP1	0.379577	7.52006	8.23e-10	8.68e-06
rs16969386	15	39910052	FSIP1	0.379577	7.52006	8.23e-10	8.68e-06
rs79030532	14	20814865	RPPH1	0.416107	7.51127	8.5e-10	8.79e-06
rs140244	22	24296056	GSTT1	1.01563	7.50226	8.78e-10	8.87e-06
rs62138262	2	55358675	C2orf63	0.253914	7.49805	8.91e-10	8.87e-06
rs2395943	6	42940673	PEX6	-0.388134	-7.47997	9.52e-10	9.29e-06
rs2178173	12	50517929	CERS5	0.247352	7.47518	9.68e-10	9.29e-06
rs2517912	6	29683944	HLA-F	-0.346111	-7.40241	1.26e-09	1.19e-05
rs12376337	9	123162795	CDK5RAP2	-0.382899	-7.36299	1.45e-09	1.35e-05
rs7653531	3	100433797	TFG	-0.460647	-7.33296	1.62e-09	1.48e-05
rs3009033	3	75782062	RP11-413E6.8	0.362621	7.30918	1.77e-09	1.55e-05
rs9833217	3	75761292	RP11-413E6.8	0.362621	7.30918	1.77e-09	1.55e-05
rs4822458	22	24265659	GSTT1	1.02418	7.27928	1.97e-09	1.68e-05
rs7302981	12	50537815	CERS5	0.235282	7.28005	1.97e-09	1.68e-05
rs11770589	7	128589488	IRF5	-0.25668	-7.20406	2.59e-09	2.14e-05
rs1874332	7	128614613	IRF5	-0.25668	-7.20406	2.59e-09	2.14e-05
rs11254041	10	16552057	PTER	-0.419401	-7.18404	2.79e-09	2.26e-05
rs11066523	12	109851899	KCTD10	0.432248	7.17953	2.83e-09	2.26e-05
rs10156169	7	128684571	IRF5	0.248824	7.12874	3.41e-09	2.68e-05
rs62544650	9	33427977	AQP3	0.494485	7.11264	3.61e-09	2.8e-05
rs3857852	7	128657277	IRF5	0.250618	7.05571	4.44e-09	3.4e-05
rs11655773	17	16030299	ZSWIM7	0.40925	7.04195	4.67e-09	3.47e-05
rs4248138	6	29673929	HLA-F	-0.343539	-7.04206	4.67e-09	3.47e-05
rs4476147	15	39918678	FSIP1	0.375662	6.98272	5.8e-09	4.25e-05
rs28665816	15	60744233	NARG2	0.238492	6.929	7.05e-09	4.98e-05
rs10500212	19	19723215	ATP13A1	0.386929	6.92027	7.27e-09	4.98e-05
rs12610185	19	19721722	ATP13A1	0.386929	6.92027	7.27e-09	4.98e-05
rs12610191	19	19721976	ATP13A1	0.386929	6.92027	7.27e-09	4.98e-05
rs16996185	19	19720788	ATP13A1	0.386929	6.92027	7.27e-09	4.98e-05
rs9337	13	33091241	N4BP2L2	0.293398	6.83601	9.88e-09	6.68e-05
rs316339	6	2838046	SERPINB1	0.224295	6.76179	1.29e-08	8.64e-05
rs10952288	7	150523061	ABP1	-0.936338	-6.71716	1.52e-08	0.000100412
rs5751939	22	21139242	SNAP29	-0.278767	-6.70609	1.59e-08	0.000103244
rs6949053	7	73269937	WBSCR27	0.436357	6.65598	1.9e-08	0.000122372
rs80287741	2	55406761	C2orf63	0.283433	6.65255	1.93e-08	0.000122416
rs836177	12	50491821	CERS5	0.217982	6.61774	2.19e-08	0.000137277
rs5751761	22	24243736	GSTT1	1.01074	6.54898	2.81e-08	0.00017336
rs12668451	7	73214999	WBSCR27	0.434783	6.54707	2.83e-08	0.00017336
rs12978825	19	46974306	PNMAL1	0.338512	6.54084	2.89e-08	0.000175293
rs2237324	7	24781792	DFNA5	-0.409237	-6.53512	2.95e-08	0.000176939
rs740850	12	6638116	NCAPD2	0.304963	6.5313	2.99e-08	0.000177395
rs5862	17	5402957	RABEP1	-0.255794	-6.51946	3.12e-08	0.000183137
rs6060535	20	34235522	CPNE1	-0.468722	-6.51211	3.21e-08	0.000186026
rs951358	15	39988790	FSIP1	0.288854	6.49958	3.36e-08	0.000189891
rs11611011	12	109936948	KCTD10	0.51996	6.49172	3.46e-08	0.000189891
rs11611484	12	110027593	KCTD10	0.51996	6.49172	3.46e-08	0.000189891
rs12579916	12	109924528	KCTD10	0.51996	6.49172	3.46e-08	0.000189891
rs4766613	12	110016559	KCTD10	0.51996	6.49172	3.46e-08	0.000189891
rs8035895	15	39977813	FSIP1	0.356281	6.48584	3.53e-08	0.000191991
rs10088428	8	28909523	HMBOX1	-0.299875	-6.46892	3.75e-08	0.000202082
rs12428598	13	33258976	N4BP2L2	0.268162	6.45786	3.91e-08	0.000208235
rs2745729	20	45146249	ZNF334	0.184132	6.4215	4.46e-08	0.000235018
rs2702205	1	183457198	SMG7	-0.344324	-6.41903	4.5e-08	0.000235018
rs10032966	4	99789979	EIF4E	-0.130146	-6.41478	4.57e-08	0.000235976
rs1056320	12	31605044	DENND5B	-0.311638	-6.4046	4.74e-08	0.000235976
rs11615778	12	31606572	DENND5B	-0.311638	-6.4046	4.74e-08	0.000235976
rs3205175	12	31604928	DENND5B	-0.311638	-6.4046	4.74e-08	0.000235976
rs57935649	12	31738357	DENND5B	-0.311638	-6.4046	4.74e-08	0.000235976
rs3743125	15	39887848	FSIP1	0.353569	6.39657	4.88e-08	0.000240046
rs62010860	15	49161934	EID1	-0.214601	-6.39473	4.92e-08	0.000240046
rs2416799	9	123480866	RP11-27I1.2	0.487456	6.39006	5e-08	0.000241911
rs2523497	6	31376928	MICA	-0.272151	-6.38352	5.12e-08	0.00024547
rs73288135	12	31538176	DENND5B	-0.314695	-6.37555	5.27e-08	0.000250396
rs162031	5	7880287	MTRR	0.377074	6.33862	6.02e-08	0.000283734
rs1806222	17	5289676	RABEP1	-0.247337	-6.32848	6.25e-08	0.000289207
rs3026115	17	5285222	RABEP1	-0.247337	-6.32848	6.25e-08	0.000289207
rs17125346	12	51471152	TFCP2	-0.164884	-6.31456	6.57e-08	0.000301534
rs10735234	1	110281941	GSTM3	-0.237137	-6.30132	6.9e-08	0.000310951
rs1109138	1	110277949	GSTM3	-0.237137	-6.30132	6.9e-08	0.000310951
rs5848475	3	39061961	WDR48	0.207883	6.27278	7.65e-08	0.00034191
rs9315167	13	33069188	N4BP2L2	0.267022	6.2676	7.79e-08	0.000345461
rs2839177	21	47678227	YBEY	0.243051	6.25759	8.08e-08	0.00035524
rs1230358	5	96211741	ERAP2	0.627055	6.25342	8.2e-08	0.000357662
rs574198	11	126069841	FOXRED1	-0.241731	-6.19662	1.01e-07	0.0004356
rs10749436	10	123707383	RP11-500G22.2	-0.294108	-6.19446	1.02e-07	0.0004356
rs8067346	17	5409055	RABEP1	0.253405	6.18558	1.05e-07	0.000446197
rs17200386	6	31389903	MICA	-0.287238	-6.17673	1.08e-07	0.000457032
rs7132019	12	6992122	SPSB2	0.239581	6.15251	1.18e-07	0.000494931
rs12304851	12	6992972	SPSB2	0.246512	6.13605	1.25e-07	0.000521151
rs17125286	12	51454210	TFCP2	-0.163325	-6.13163	1.28e-07	0.000521343
rs73103154	12	51468512	TFCP2	-0.163325	-6.13163	1.28e-07	0.000521343
rs4559	12	57489648	STAT6	0.245024	6.12156	1.32e-07	0.000536512
rs547100	1	28557089	ATPIF1	-0.208387	-6.11789	1.34e-07	0.000539541
rs58807092	15	49110349	EID1	-0.287785	-6.11489	1.35e-07	0.000541289
rs1709422	4	130064878	C4orf33	0.192589	6.1011	1.42e-07	0.000563242
rs611953	11	126163691	FOXRED1	-0.221742	-6.09973	1.43e-07	0.000563242
rs3738055	1	89426902	CCBL2	-0.196794	-6.07962	1.54e-07	0.000598835
rs9986447	6	42942779	PEX6	0.370101	6.07867	1.54e-07	0.000598835
rs12912744	15	43658935	ZSCAN29	-0.125801	-6.06587	1.62e-07	0.000622588
rs7223165	17	53363838	HLF	0.141996	6.0596	1.65e-07	0.000632241
rs18059	5	96352068	ERAP2	0.636328	6.03486	1.81e-07	0.000686341
rs8057849	16	75443816	CHST6	-0.445956	-6.01349	1.95e-07	0.000736074
rs7768315	6	31407399	MICA	-0.333408	-6.01133	1.97e-07	0.000736556
rs752774	20	37055015	RP4-564F22.2	0.412182	6.00871	1.99e-07	0.000738333
rs11725932	4	99799310	EIF4E	-0.132464	-5.99204	2.11e-07	0.000778607
rs41284471	10	6626214	RP11-5N23.2	-0.350005	-5.96737	2.31e-07	0.000845119
rs10111	11	118886117	TRAPPC4	0.262812	5.93477	2.59e-07	0.000943881
rs10911363	1	183549757	SMG7	-0.306836	-5.93268	2.61e-07	0.000944507
rs55857672	9	33427253	AQP3	0.467803	5.91818	2.75e-07	0.00098836
rs6560421	9	77744416	C9orf95	-0.258961	-5.91461	2.79e-07	0.000990901
rs162030	5	7866967	MTRR	0.397131	5.90939	2.84e-07	0.000990901
rs2966952	5	7868030	MTRR	0.397131	5.90939	2.84e-07	0.000990901
rs326120	5	7874847	MTRR	0.397131	5.90939	2.84e-07	0.000990901
rs8108647	19	19427623	MAU2	-0.232672	-5.90818	2.86e-07	0.000990901
rs13501	6	32793523	TAP2	-0.241743	-5.90611	2.88e-07	0.000991788
rs12002855	9	75435590	ALDH1A1	-0.454274	-5.89408	3e-07	0.00102894
rs1060709	13	31903834	B3GALTL	-0.171256	-5.89065	3.04e-07	0.00103501
rs4808199	19	19545099	MAU2	-0.243945	-5.88712	3.08e-07	0.00104149
rs12702440	7	1205483	ZFAND2A	0.30146	5.88386	3.12e-07	0.00104707
rs745959	19	33370161	CEP89	-0.117672	-5.87585	3.21e-07	0.00107088
rs11078635	17	1681820	SMYD4	-0.109363	-5.87324	3.24e-07	0.00107394
rs56274787	17	80862682	TBCD	0.121326	5.87097	3.26e-07	0.00107394
rs1508798	5	9556694	CTD-2001E22.2	0.406368	5.8678	3.3e-07	0.00107394
rs56344213	5	9553868	CTD-2001E22.2	0.406368	5.8678	3.3e-07	0.00107394
rs3068	15	60715643	NARG2	0.197198	5.86639	3.32e-07	0.00107394
rs2422	12	120565188	GCN1L1	-0.172524	-5.85068	3.51e-07	0.00112941
rs4713250	6	29803526	HLA-G	0.29591	5.84321	3.61e-07	0.0011462
rs4713275	6	29937580	HLA-G	0.29591	5.84321	3.61e-07	0.0011462
rs7917	2	201768238	PPIL3	-0.280625	-5.84133	3.63e-07	0.00114706
rs6927487	6	29936404	HLA-G	0.293127	5.8295	3.79e-07	0.00118974
rs10936548	3	167721648	GOLIM4	0.519606	5.82069	3.91e-07	0.00121353
rs7427650	3	167719827	GOLIM4	0.519606	5.82069	3.91e-07	0.00121353
rs3891754	4	70020454	UGT2B7	-0.753359	-5.81399	4.01e-07	0.00123584
rs4725962	7	150537648	ABP1	-0.818846	-5.79803	4.24e-07	0.00130112
rs2649663	11	57357305	TIMM10	-0.502091	-5.79215	4.33e-07	0.00131356
rs2729354	11	57355970	TIMM10	-0.502091	-5.79215	4.33e-07	0.00131356
rs4239192	17	53376504	HLF	0.142851	5.78888	4.38e-07	0.00132147
rs2546551	19	50896360	NAPSB	0.523168	5.78691	4.42e-07	0.00132172
rs12116923	1	151919326	S100A10	-0.316372	-5.78566	4.44e-07	0.00132172
rs3752277	20	37050753	RP4-564F22.2	0.369011	5.77586	4.59e-07	0.00136135
rs11144219	9	77698483	C9orf95	-0.251848	-5.76997	4.69e-07	0.00138267
rs1056445	2	55490819	C2orf63	0.206778	5.76806	4.72e-07	0.00138443
rs3869129	6	31410649	MICA	-0.288591	-5.75053	5.03e-07	0.00145806
rs3899823	6	31410597	MICA	-0.288591	-5.75053	5.03e-07	0.00145806
rs12406643	1	43311563	ERMAP	-0.258875	-5.74769	5.08e-07	0.00146494
rs10818451	9	123142848	CDK5RAP2	-0.329736	-5.7314	5.39e-07	0.00151413
rs79033175	6	31392739	MICA	-0.3222	-5.72667	5.48e-07	0.00151413
rs10223568	6	31390203	MICA	-0.3222	-5.72667	5.48e-07	0.00151413
rs4713465	6	31409528	MICA	-0.3222	-5.72667	5.48e-07	0.00151413
rs9469001	6	31406811	MICA	-0.3222	-5.72667	5.48e-07	0.00151413
rs9469003	6	31407828	MICA	-0.3222	-5.72667	5.48e-07	0.00151413
rs9501595	6	31405604	MICA	-0.3222	-5.72667	5.48e-07	0.00151413
rs1971783	19	48712958	CARD8	-0.187156	-5.72507	5.51e-07	0.00151413
rs3014	19	48706528	CARD8	-0.187156	-5.72507	5.51e-07	0.00151413
rs72671269	14	20806421	RPPH1	0.34291	5.72211	5.57e-07	0.00152235
rs2471336	4	2997611	GRK4	-0.142037	-5.71403	5.73e-07	0.00154825
rs17091193	12	42810861	ZCRB1	-0.199703	-5.71071	5.8e-07	0.00154825
rs3759352	12	7012055	SPSB2	0.240214	5.71092	5.8e-07	0.00154825
rs9471988	6	42944773	PEX6	-0.313517	-5.70838	5.85e-07	0.00154825
rs4959038	6	29936351	HLA-G	0.282158	5.70746	5.87e-07	0.00154825
rs6916451	6	29938174	HLA-G	0.282158	5.70746	5.87e-07	0.00154825
rs6935024	6	29934080	HLA-G	0.282158	5.70746	5.87e-07	0.00154825
rs76842885	6	31416701	MICA	-0.328118	-5.70463	5.93e-07	0.00154852
rs6919586	6	31421112	MICA	-0.328118	-5.70463	5.93e-07	0.00154852
rs4660234	1	43319272	ERMAP	-0.291474	-5.70053	6.02e-07	0.00156367
rs6977381	7	150542646	ABP1	-0.802213	-5.69744	6.08e-07	0.00157328
rs8042068	15	39949025	FSIP1	0.297524	5.68782	6.3e-07	0.00162048
rs7677609	4	76352987	THAP6	0.123606	5.67861	6.51e-07	0.00166188
rs2905	14	93693422	UBR7	0.171866	5.67805	6.52e-07	0.00166188
rs10223562	6	31390098	MICA	-0.272589	-5.65524	7.08e-07	0.00177739
rs17200358	6	31389520	MICA	-0.272589	-5.65524	7.08e-07	0.00177739
rs9295995	6	31390506	MICA	-0.272589	-5.65524	7.08e-07	0.00177739
rs12580729	12	6599507	NCAPD2	0.264827	5.65074	7.19e-07	0.00178919
rs12817054	12	6597321	NCAPD2	0.264827	5.65074	7.19e-07	0.00178919
rs1230361	5	96213171	ERAP2	0.588154	5.64333	7.38e-07	0.00182858
rs2518100	6	49609134	CRISP2	0.377881	5.639	7.5e-07	0.00184113
rs12602950	17	40123829	NT5C3L	0.196171	5.63195	7.69e-07	0.00184113
rs12023950	1	110099858	GNAI3	-0.251053	-5.63054	7.73e-07	0.00184113
rs6682956	1	110130264	GNAI3	-0.251053	-5.63054	7.73e-07	0.00184113
rs1264299	6	30883920	VARS2	0.194289	5.6236	7.92e-07	0.00184113
rs1264303	6	30882513	VARS2	0.194289	5.6236	7.92e-07	0.00184113
rs1264305	6	30882277	VARS2	0.194289	5.6236	7.92e-07	0.00184113
rs1264331	6	30846830	VARS2	0.194289	5.6236	7.92e-07	0.00184113
rs1264333	6	30844314	VARS2	0.194289	5.6236	7.92e-07	0.00184113
rs2535339	6	30839430	VARS2	0.194289	5.6236	7.92e-07	0.00184113
rs2844652	6	30898687	VARS2	0.194289	5.6236	7.92e-07	0.00184113
rs2844654	6	30838688	VARS2	0.194289	5.6236	7.92e-07	0.00184113
rs9262289	6	30885686	VARS2	0.194289	5.6236	7.92e-07	0.00184113
rs9262290	6	30885821	VARS2	0.194289	5.6236	7.92e-07	0.00184113
rs10170771	2	20883216	C2orf43	-0.163131	-5.61864	8.06e-07	0.00186576
rs9041	4	76454850	THAP6	0.127152	5.59597	8.74e-07	0.00201182
rs10488630	7	128593948	IRF5	-0.248613	-5.59508	8.77e-07	0.00201182
rs11586895	1	171368228	FMO4	0.165621	5.58451	9.11e-07	0.00208009
rs11062	17	1683012	SMYD4	-0.108794	-5.57873	9.3e-07	0.00210049
rs9501129	6	31417396	MICA	-0.321011	-5.57816	9.32e-07	0.00210049
rs9501130	6	31417456	MICA	-0.321011	-5.57816	9.32e-07	0.00210049
rs6503675	17	40085665	NT5C3L	0.194966	5.56507	9.76e-07	0.00219143
rs2844655	6	30837538	VARS2	0.196553	5.563	9.84e-07	0.00219831
rs12373391	18	678481	ENOSF1	0.281825	5.55285	1.02e-06	0.00226013
rs7229142	18	677214	ENOSF1	0.281825	5.55285	1.02e-06	0.00226013
rs12319344	12	7011652	SPSB2	0.230102	5.54916	1.03e-06	0.00228048
rs1051846	5	54404057	GPX8	0.457404	5.54255	1.06e-06	0.00231541
rs3787081	20	25235129	PYGB	0.287083	5.541	1.06e-06	0.00231864
rs9292086	5	54370976	GPX8	0.457404	5.54255	1.06e-06	0.00231541
rs7836759	8	28977112	HMBOX1	-0.248373	-5.53127	1.1e-06	0.00239046
rs4253239	4	187148475	CYP4V2	0.458307	5.52865	1.11e-06	0.00239324
rs56413992	4	187134194	CYP4V2	0.458307	5.52865	1.11e-06	0.00239324
rs67916276	4	4245856	TMEM128	-0.204128	-5.52026	1.15e-06	0.00244613
rs6910087	6	31377047	MICA	-0.312541	-5.52022	1.15e-06	0.00244613
rs7846217	8	39793318	IDO2	1.04972	5.51775	1.16e-06	0.00245777
rs9526450	13	48698793	MED4	0.419237	5.51146	1.18e-06	0.00250332
rs874898	2	113974196	PAX8	0.390001	5.50636	1.2e-06	0.00253895
rs1331255	10	16553718	PTER	0.365169	5.50275	1.22e-06	0.00255134
rs2274064	1	183542387	SMG7	0.2615	5.5029	1.22e-06	0.00255134
rs1264334	6	30844260	VARS2	0.193513	5.5006	1.23e-06	0.00256073
rs3998799	6	29690694	HLA-F	-0.29188	-5.49853	1.24e-06	0.00256955
rs6927487	6	29936404	HLA-A	0.211674	5.49266	1.26e-06	0.00261344
rs2523484	6	31353639	MICA	0.252832	5.49005	1.28e-06	0.00262313
rs753725	6	30890871	VARS2	-0.205316	-5.48899	1.28e-06	0.00262313
rs595660	11	126087038	FOXRED1	-0.209911	-5.48777	1.29e-06	0.00262313
rs6673976	1	110296017	GSTM3	-0.220677	-5.48724	1.29e-06	0.00262313
rs11308429	14	65370390	CHURC1	0.629878	5.47931	1.32e-06	0.00268777
rs13320	1	151846517	S100A10	-0.309674	-5.46409	1.4e-06	0.00282623
rs441102	5	76738970	WDR41	-0.560853	-5.45793	1.43e-06	0.0028777
rs4142815	2	114009329	PAX8	-0.396028	-5.45434	1.45e-06	0.00290354
rs73090661	12	51355242	TFCP2	-0.153394	-5.45069	1.47e-06	0.00293027
rs3827900	14	94512785	DDX24	-0.114941	-5.43909	1.53e-06	0.00304183
rs58506480	14	93646011	C14orf142	-0.276292	-5.4307	1.57e-06	0.00311028
rs789172	1	183509238	SMG7	0.270383	5.4308	1.57e-06	0.00311028
rs4818027	21	40723157	HMGN1	-0.182497	-5.42199	1.62e-06	0.00319593
rs241629	20	3924928	MAVS	0.134898	5.41901	1.64e-06	0.00320595
rs241630	20	3925248	MAVS	0.134898	5.41901	1.64e-06	0.00320595
rs1711667	10	131278410	MGMT	-0.216181	-5.41595	1.66e-06	0.00322895
rs72817574	17	2078890	SRR	-0.129441	-5.40643	1.72e-06	0.00332746
rs78089909	20	3193687	ITPA	-0.185279	-5.40213	1.74e-06	0.00336621
rs9380145	6	29802690	HLA-G	0.268784	5.39666	1.78e-06	0.00341947
rs2280630	3	39195964	WDR48	0.225322	5.39488	1.79e-06	0.0034286
rs1048140	4	39478832	LIAS	0.168058	5.38888	1.83e-06	0.00347833
rs17189763	6	30923527	VARS2	0.189158	5.38867	1.83e-06	0.00347833
rs2844702	6	30912481	VARS2	0.18467	5.38775	1.83e-06	0.00347833
rs2070409	21	32492492	TIAM1	0.0789723	5.38268	1.87e-06	0.00352869
rs238243	17	4849635	RNF167	0.261909	5.37666	1.91e-06	0.00357907
rs452825	17	4874215	RNF167	0.261909	5.37666	1.91e-06	0.00357907
rs10054014	5	54461584	GPX8	0.53632	5.35722	2.04e-06	0.00382029
rs2240804	6	30920890	VARS2	0.186625	5.35053	2.09e-06	0.00389794
rs12428	20	25433821	ABHD12	0.235116	5.34309	2.15e-06	0.00394603
rs2856	20	25433536	ABHD12	0.235116	5.34309	2.15e-06	0.00394603
rs6050609	20	25411751	ABHD12	0.235116	5.34309	2.15e-06	0.00394603
rs6138571	20	25435388	ABHD12	0.235116	5.34309	2.15e-06	0.00394603
rs1362126	6	29691019	HLA-F	-0.292768	-5.33918	2.18e-06	0.00398696
rs17206750	6	31389809	MICA	-0.23454	-5.31859	2.34e-06	0.00411456
rs2999508	1	151934447	S100A10	-0.306533	-5.31899	2.34e-06	0.00411456
rs3869132	6	31410948	MICA	-0.23454	-5.31859	2.34e-06	0.00411456
rs6900894	6	31387599	MICA	-0.23454	-5.31859	2.34e-06	0.00411456
rs6902067	6	31388063	MICA	-0.23454	-5.31859	2.34e-06	0.00411456
rs6932236	6	31383979	MICA	-0.23454	-5.31859	2.34e-06	0.00411456
rs9266825	6	31382882	MICA	-0.23454	-5.31859	2.34e-06	0.00411456
rs9266844	6	31384331	MICA	-0.23454	-5.31859	2.34e-06	0.00411456
rs9266845	6	31384792	MICA	-0.23454	-5.31859	2.34e-06	0.00411456
rs9295992	6	31388306	MICA	-0.23454	-5.31859	2.34e-06	0.00411456
rs9295993	6	31388595	MICA	-0.23454	-5.31859	2.34e-06	0.00411456
rs9295996	6	31390558	MICA	-0.23454	-5.31859	2.34e-06	0.00411456
rs3744779	17	40025453	NT5C3L	0.189888	5.31683	2.36e-06	0.00411456
rs6503672	17	40009690	NT5C3L	0.189888	5.31683	2.36e-06	0.00411456
rs6050559	20	25329915	ABHD12	0.238664	5.3136	2.38e-06	0.00414802
rs2394159	6	29702679	HLA-F	-0.278241	-5.30558	2.45e-06	0.00422526
rs2743918	6	29704921	HLA-F	-0.278241	-5.30558	2.45e-06	0.00422526
rs2743922	6	29699713	HLA-F	-0.278241	-5.30558	2.45e-06	0.00422526
rs11564708	11	2206326	TH	0.976309	5.30446	2.46e-06	0.00422812
rs4142158	9	123410819	RP11-27I1.2	0.454698	5.30193	2.48e-06	0.00423844
rs745961	19	33370070	CEP89	-0.111351	-5.30236	2.48e-06	0.00423844
rs79760721	12	109840993	KCTD10	0.579921	5.29841	2.51e-06	0.00426382
rs7308539	12	109804583	KCTD10	0.579921	5.29841	2.51e-06	0.00426382
rs1837	9	123618229	RP11-27I1.2	0.455171	5.28855	2.6e-06	0.00440063
rs7958220	12	109830980	KCTD10	0.356557	5.27791	2.7e-06	0.00453448
rs1048932	11	115044850	CADM1	-0.52175	-5.27728	2.71e-06	0.00453448
rs55913724	12	31516346	DENND5B	-0.294931	-5.27614	2.72e-06	0.00453448
rs2394173	6	29773158	HLA-G	0.256243	5.27375	2.74e-06	0.00453448
rs2517929	6	29745175	HLA-G	0.256243	5.27375	2.74e-06	0.00453448
rs2517930	6	29745075	HLA-G	0.256243	5.27375	2.74e-06	0.00453448
rs2735035	6	29757715	HLA-G	0.256243	5.27375	2.74e-06	0.00453448
rs1458254	4	39446807	LIAS	0.23964	5.26559	2.82e-06	0.00465213
rs6545480	2	55460751	C2orf63	0.195367	5.25394	2.94e-06	0.0048319
rs224446	12	51381718	TFCP2	-0.141331	-5.24515	3.03e-06	0.00496356
rs11846519	14	94527525	DDX24	-0.113402	-5.24454	3.04e-06	0.00496356
rs11599615	10	15395181	FAM171A1	0.321655	5.23988	3.09e-06	0.00503002
rs7608118	2	55383742	C2orf63	0.194142	5.22478	3.26e-06	0.00528805
rs9960	1	43317793	ERMAP	-0.240478	-5.21555	3.37e-06	0.00544576
rs4947244	6	29954364	HLA-G	0.274743	5.20647	3.47e-06	0.00557114
rs4959039	6	29957069	HLA-G	0.274743	5.20647	3.47e-06	0.00557114
rs9295825	6	29941431	HLA-G	0.274743	5.20647	3.47e-06	0.00557114
rs57674198	1	151876073	S100A10	-0.31227	-5.20184	3.53e-06	0.0056416
rs4959038	6	29936351	HLA-A	0.199247	5.19945	3.56e-06	0.0056416
rs6916451	6	29938174	HLA-A	0.199247	5.19945	3.56e-06	0.0056416
rs6935024	6	29934080	HLA-A	0.199247	5.19945	3.56e-06	0.0056416
rs28620926	15	40357171	SRP14	0.243269	5.19777	3.58e-06	0.0056579
rs4869315	5	96229272	ERAP2	-0.570524	-5.19563	3.61e-06	0.00568358
rs2535331	6	30816270	VARS2	0.186464	5.19127	3.67e-06	0.00575419
rs6564261	16	75492242	CHST6	-0.415633	-5.18991	3.68e-06	0.00576446
rs4747276	10	16552514	PTER	0.358903	5.18831	3.7e-06	0.00577975
rs11290320	5	148495669	ABLIM3	0.335946	5.18646	3.73e-06	0.00578335
rs1422577	5	148486371	ABLIM3	0.335946	5.18646	3.73e-06	0.00578335
rs6544906	2	46863872	CRIPT	0.158553	5.18551	3.74e-06	0.00578553
rs2532921	6	30922570	VARS2	0.17588	5.17109	3.93e-06	0.00603784
rs17034	6	32796521	TAP2	-0.235374	-5.17085	3.94e-06	0.00603784
rs241449	6	32796653	TAP2	-0.235374	-5.17085	3.94e-06	0.00603784
rs2898973	15	40298358	SRP14	-0.193354	-5.16709	3.99e-06	0.00610017
rs1502678	9	85742712	RASEF	-0.485341	-5.16202	4.06e-06	0.00618025
rs16896724	6	29919963	HLA-G	0.24874	5.16172	4.07e-06	0.00618025
rs2535327	6	30826904	VARS2	0.188619	5.15551	4.16e-06	0.00624039
rs11188409	10	97393475	SORBS1	0.409616	5.15242	4.2e-06	0.00624039
rs3923235	15	40371121	SRP14	0.246165	5.15166	4.21e-06	0.00624039
rs11043016	11	2206027	TH	0.827332	5.15128	4.22e-06	0.00624039
rs11564705	11	2207046	TH	0.827332	5.15128	4.22e-06	0.00624039
rs2150414	21	40614988	HMGN1	0.177752	5.15093	4.22e-06	0.00624039
rs2836934	21	40564885	HMGN1	0.177752	5.15093	4.22e-06	0.00624039
rs9258259	6	29723021	HLA-P	-0.511551	-5.14906	4.25e-06	0.00624039
rs9258262	6	29724064	HLA-P	-0.511551	-5.14906	4.25e-06	0.00624039
rs9258274	6	29729817	HLA-P	-0.511551	-5.14906	4.25e-06	0.00624039
rs9501109	6	31392118	MICA	-0.268351	-5.14781	4.27e-06	0.00624039
rs17125116	12	51343976	TFCP2	-0.139112	-5.14531	4.31e-06	0.00624039
rs224454	12	51393116	TFCP2	-0.139112	-5.14531	4.31e-06	0.00624039
rs224454	12	51393116	TFCP2	-0.139112	-5.14531	4.31e-06	0.00624039
rs4768942	12	51355701	TFCP2	-0.139112	-5.14531	4.31e-06	0.00624039
rs4768948	12	51365168	TFCP2	-0.139112	-5.14531	4.31e-06	0.00624039
rs73090631	12	51336006	TFCP2	-0.139112	-5.14531	4.31e-06	0.00624039
rs10494270	1	151907173	S100A10	-0.309164	-5.14441	4.32e-06	0.00624288
rs17000637	4	76479333	THAP6	0.115114	5.13804	4.42e-06	0.00635557
rs9352004	6	74238511	EEF1A1	0.270877	5.13775	4.42e-06	0.00635557
rs2394160	6	29703262	HLA-F	-0.261573	-5.12706	4.59e-06	0.00647437
rs2517944	6	29704547	HLA-F	-0.261573	-5.12706	4.59e-06	0.00647437
rs2523387	6	29708090	HLA-F	-0.261573	-5.12706	4.59e-06	0.00647437
rs2523393	6	29705659	HLA-F	-0.261573	-5.12706	4.59e-06	0.00647437
rs2523395	6	29702510	HLA-F	-0.261573	-5.12706	4.59e-06	0.00647437
rs2735052	6	29701564	HLA-F	-0.261573	-5.12706	4.59e-06	0.00647437
rs2844831	6	29706277	HLA-F	-0.261573	-5.12706	4.59e-06	0.00647437
rs56065581	2	233938676	NGEF	0.177942	5.12585	4.61e-06	0.00648456
rs4699689	4	99809589	EIF4E	-0.130923	-5.12438	4.63e-06	0.00650048
rs11741884	5	83203704	HAPLN1	-0.284557	-5.12332	4.65e-06	0.00650732
rs11651199	17	8142644	TMEM107	0.429646	5.1221	4.67e-06	0.00651791
rs2156116	21	47669103	YBEY	0.230885	5.12129	4.68e-06	0.00651915
rs7127924	11	44085687	ACCS	0.416677	5.11649	4.76e-06	0.00661216
rs28444847	15	40356604	SRP14	0.270305	5.11415	4.8e-06	0.00663349
rs902696	2	113954879	PAX8	-0.354092	-5.11407	4.8e-06	0.00663349
rs6662611	1	151936485	S100A10	-0.304416	-5.1081	4.91e-06	0.00675574
rs10045164	5	54449825	GPX8	0.430699	5.1045	4.97e-06	0.00682337
rs10475399	5	7898094	MTRR	0.249583	5.10199	5.01e-06	0.00686558
rs2425100	20	34310115	CPNE1	-0.358377	-5.08989	5.23e-06	0.00714352
rs998713	15	40378467	SRP14	0.226554	5.08138	5.39e-06	0.0073343
rs2844662	6	30817879	VARS2	0.185764	5.07918	5.43e-06	0.0073343
rs3823352	6	29942033	HLA-G	0.260487	5.07866	5.44e-06	0.0073343
rs3823358	6	29942205	HLA-G	0.260487	5.07866	5.44e-06	0.0073343
rs4959010	6	29940943	HLA-G	0.260487	5.07866	5.44e-06	0.0073343
rs34921668	9	85609073	RASEF	-0.470241	-5.07623	5.48e-06	0.00736923
rs161937	5	98273862	RGMB	0.223121	5.07584	5.49e-06	0.00736923
rs2071473	6	32782605	TAP2	-0.203112	-5.06934	5.62e-06	0.00751927
rs6515810	20	3370861	ITPA	-0.165437	-5.06364	5.73e-06	0.00765074
rs2545690	5	98080120	RGMB	-0.228207	-5.06261	5.75e-06	0.0076589
rs12195260	6	29938455	HLA-G	0.263014	5.06075	5.79e-06	0.00767
rs4248141	6	29935843	HLA-G	0.263014	5.06075	5.79e-06	0.00767
rs7212681	17	5191527	RABEP1	-0.217266	-5.05627	5.88e-06	0.00777114
rs2844511	6	31389784	MICA	0.23682	5.04909	6.03e-06	0.00794846
rs12193110	6	29937104	HLA-G	0.264486	5.04593	6.09e-06	0.00798841
rs2523467	6	31362930	MICA	-0.242719	-5.04479	6.12e-06	0.00798841
rs2523469	6	31362770	MICA	-0.242719	-5.04479	6.12e-06	0.00798841
rs2523475	6	31361710	MICA	-0.242719	-5.04479	6.12e-06	0.00798841
rs13318131	3	194403271	LSG1	-0.159242	-5.04043	6.21e-06	0.00809074
rs8036376	15	39868627	FSIP1	0.333038	5.03543	6.32e-06	0.00821262
rs1017509	9	132538919	TOR1B	0.130306	5.02902	6.46e-06	0.00837733
rs4713250	6	29803526	HLA-A	0.201466	5.02696	6.51e-06	0.00839625
rs4713275	6	29937580	HLA-A	0.201466	5.02696	6.51e-06	0.00839625
rs12748456	1	22370157	LINC00339	0.353401	5.02377	6.58e-06	0.00846957
rs17564900	12	31783255	DENND5B	-0.231318	-5.00795	6.96e-06	0.00890842
rs896210	2	46746745	CRIPT	0.152867	5.00785	6.96e-06	0.00890842
rs550255	11	94135783	MRE11A	0.0918497	5.00641	6.99e-06	0.00893135
rs6051836	20	3386482	ITPA	-0.164142	-5.00441	7.04e-06	0.00897206
rs1611371	6	29680021	HLA-F	0.341987	5.00299	7.08e-06	0.00899474
rs55826238	6	86112655	NT5E	0.445022	4.99432	7.29e-06	0.00924751
rs56346215	17	8076917	TMEM107	0.399892	4.98643	7.5e-06	0.00948172
rs6901686	6	29715721	HLA-P	-0.501403	-4.97685	7.75e-06	0.0097793
rs12157	15	101109794	LINS	-0.104823	-4.97364	7.84e-06	0.00981826
rs27303	5	96374150	ERAP2	0.658476	4.97369	7.84e-06	0.00981826
rs6598356	15	101109893	LINS	-0.104823	-4.97364	7.84e-06	0.00981826
rs1012015	14	94498027	DDX24	-0.109357	-4.96872	7.97e-06	0.00994851
rs10829605	10	131344413	MGMT	-0.212354	-4.96848	7.98e-06	0.00994851
