# Supplementary material for: Expression Quantitative Trait Locus Mapping Studies in Mid-secretory Phase Endometrial Cells Identifies HLA-F and TAP2 as Fecundability-Associated Genes
Source: PLoS Genet. 2016 Jul 22;12(7):e1005858. doi: 10.1371/journal.pgen.1005858 (PMC4957750; doi:10.1371/journal.pgen.1005858)
Supplement: S2 Dataset — (XLSX) [file pgen.1005858.s007.xlsx]

## Sheet: Sheet1
Dataset S2. 189 eSNPs and results with fecundability and eQTL analysis
			Fecundability Analysis							eQTL Analysis
rsID	Chr	Base Pair	Coef	Exp(coef)	SE(coef)	Robust SE	Z	P-value	FDR	Beta	T-stat	P-value	FDR	Gene
rs2071473	6	32782605	-0.437983	0.645337	0.116248	0.114387	-3.82897	0.000128682	0.0243208	-0.203112	-5.06934	5.62e-06	0.00751927	TAP2
rs2523393	6	29705659	0.38771	1.4736	0.117731	0.109457	3.54212	0.000396923	0.0375092	-0.261573	-5.12706	4.59e-06	0.00647437	HLA-F
rs2523405	6	29695305	0.326769	1.38648	0.114198	0.107948	3.0271	0.00246913	0.13007	-0.357714	-8.17102	7.86e-11	1.18e-06	HLA-F
rs16896724	6	29919963	-0.268336	0.764651	0.120736	0.0928943	-2.88862	0.00386941	0.13007	0.24874	5.16172	4.07e-06	0.00618025	HLA-G
rs6900894	6	31387599	0.301097	1.35134	0.114267	0.105895	2.84336	0.00446402	0.13007	-0.23454	-5.31859	2.34e-06	0.00411456	MICA
rs11599615	10	15395181	-0.362828	0.695706	0.133457	0.129381	-2.80435	0.00504185	0.13007	0.321655	5.23988	3.09e-06	0.00503002	FAM171A1
rs3869132	6	31410948	0.302482	1.35321	0.115097	0.109284	2.76786	0.00564257	0.13007	-0.23454	-5.31859	2.34e-06	0.00411456	MICA
rs3787081	20	25235129	0.396303	1.48632	0.157985	0.144358	2.74528	0.00604585	0.13007	0.287083	5.541	1.06e-06	0.00231864	PYGB
rs12748456	1	22370157	-0.468222	0.626114	0.177905	0.173405	-2.70017	0.00693036	0.13007	0.353401	5.02377	6.58e-06	0.00846957	LINC00339
rs1362126	6	29691019	0.290406	1.33697	0.116286	0.108144	2.68536	0.00724512	0.13007	-0.292768	-5.33918	2.18e-06	0.00398696	HLA-F
rs11725932	4	99799310	-0.324732	0.722721	0.137932	0.121592	-2.67066	0.00757024	0.13007	-0.132464	-5.99204	2.11e-07	0.000778607	EIF4E
rs2517930	6	29745075	-0.254413	0.775371	0.114108	0.0979807	-2.59657	0.00941607	0.148303	0.256243	5.27375	2.74e-06	0.00453448	HLA-G
rs7223165	17	53363838	0.271945	1.31251	0.120224	0.113821	2.38923	0.0168836	0.245462	0.141996	6.0596	1.65e-07	0.000632241	HLF
rs12002855	9	75435590	-0.437331	0.645758	0.188977	0.186514	-2.34477	0.019039	0.257026	-0.454274	-5.89408	3e-07	0.00102894	ALDH1A1
rs9380145	6	29802690	-0.200351	0.818444	0.118662	0.088871	-2.2544	0.0241709	0.304553	0.268784	5.39666	1.78e-06	0.00341947	HLA-G
rs28444847	15	40356604	0.27999	1.32312	0.135537	0.125711	2.22726	0.0259299	0.306297	0.270305	5.11415	4.8e-06	0.00663349	SRP14
rs8036376	15	39868627	-0.425306	0.65357	0.205728	0.197191	-2.15682	0.0310198	0.332058	0.333038	5.03543	6.32e-06	0.00821262	FSIP1
rs7229142	18	677214	0.222523	1.24922	0.109691	0.103541	2.14912	0.0316246	0.332058	0.281825	5.55285	1.02e-06	0.00226013	ENOSF1
rs4239192	17	53376504	0.21564	1.24066	0.106027	0.10368	2.07985	0.0375394	0.373418	0.142851	5.78888	4.38e-07	0.00132147	HLF
rs4808199	19	19545099	0.240131	1.27142	0.135709	0.117333	2.04657	0.0406999	0.384614	-0.243945	-5.88712	3.08e-07	0.00104149	MAU2
rs5751939	22	21139242	0.262825	1.3006	0.143042	0.134566	1.95313	0.050804	0.457236	-0.278767	-6.70609	1.59e-08	0.000103244	SNAP29
rs10170771	2	20883216	0.239552	1.27068	0.114018	0.12486	1.91856	0.0550403	0.472846	-0.163131	-5.61864	8.06e-07	0.00186576	C2orf43
rs224446	12	51381718	0.285708	1.3307	0.168446	0.152245	1.87664	0.0605676	0.493021	-0.141331	-5.24515	3.03e-06	0.00496356	TFCP2
rs11066523	12	109851899	-0.21033	0.810317	0.11454	0.114925	-1.83016	0.067226	0.493021	0.432248	7.17953	2.83e-09	2.26e-05	KCTD10
rs16969386	15	39910052	-0.401739	0.669156	0.223334	0.220011	-1.826	0.0678507	0.493021	0.379577	7.52006	8.23e-10	8.68e-06	FSIP1
rs6901686	6	29715721	0.413982	1.51283	0.275537	0.230182	1.7985	0.0720975	0.493021	-0.501403	-4.97685	7.75e-06	0.0097793	HLA-F
rs2422	12	120565188	-0.199495	0.819144	0.125772	0.110963	-1.79785	0.0722	0.493021	-0.172524	-5.85068	3.51e-07	0.00112941	GCN1L1
rs4818027	21	40723157	-0.257513	0.772972	0.126992	0.143673	-1.79235	0.0730766	0.493021	-0.182497	-5.42199	1.62e-06	0.00319593	HMGN1
rs1048932	11	115044850	-0.230828	0.793876	0.130298	0.129933	-1.77651	0.0756487	0.493021	-0.52175	-5.27728	2.71e-06	0.00453448	CADM1
rs4248138	6	29673929	0.190433	1.20977	0.105492	0.109118	1.74521	0.0809489	0.509978	-0.343539	-7.04206	4.67e-09	3.47e-05	HLA-F
rs17091193	12	42810861	0.337763	1.40181	0.205157	0.195426	1.72835	0.0839263	0.51168	-0.199703	-5.71071	5.8e-07	0.00154825	ZCRB1
rs7162426	15	49187674	0.417752	1.51854	0.399632	0.251561	1.66064	0.0967851	0.553591	-0.259439	-7.73852	3.73e-10	4.4e-06	EID1
rs6503675	17	40085665	-0.307895	0.734992	0.197026	0.185892	-1.65632	0.0976577	0.553591	0.194966	5.56507	9.76e-07	0.00219143	NT5C3L
rs12580729	12	6599507	0.229862	1.25843	0.140794	0.14048	1.63626	0.101784	0.553591	0.264827	5.65074	7.19e-07	0.00178919	NCAPD2
rs3899823	6	31410597	0.211488	1.23552	0.124935	0.130741	1.61761	0.105747	0.553591	-0.288591	-5.75053	5.03e-07	0.00145806	MICA
rs28665816	15	60744233	0.229719	1.25825	0.147565	0.144398	1.59088	0.111637	0.553591	0.238492	6.929	7.05e-09	4.98e-05	NARG2
rs2237324	7	24781792	-0.214987	0.806552	0.120736	0.135871	-1.58229	0.113584	0.553591	-0.409237	-6.53512	2.95e-08	0.000176939	DFNA5
rs914156	21	40717478	-0.22163	0.801212	0.123439	0.140173	-1.58112	0.113851	0.553591	-0.24542	-7.54457	7.53e-10	8.27e-06	HMGN1
rs7958220	12	109830980	-0.159595	0.852489	0.10369	0.101598	-1.57084	0.116219	0.553591	0.356557	5.27791	2.7e-06	0.00453448	KCTD10
rs2836934	21	40564885	-0.224045	0.799279	0.12239	0.142996	-1.5668	0.117162	0.553591	0.177752	5.15093	4.22e-06	0.00624039	HMGN1
rs1971783	19	48712958	0.214007	1.23863	0.116385	0.139006	1.53955	0.12367	0.55665	-0.187156	-5.72507	5.51e-07	0.00151413	CARD8
rs8042068	15	39949025	-0.268718	0.764359	0.185182	0.174656	-1.53855	0.123913	0.55665	0.297524	5.68782	6.3e-07	0.00162048	FSIP1
rs4959039	6	29957069	-0.166963	0.846231	0.120524	0.110562	-1.51012	0.131013	0.55665	0.274743	5.20647	3.47e-06	0.00557114	HLA-G
rs12193110	6	29937104	-0.176995	0.837784	0.122554	0.117386	-1.5078	0.131605	0.55665	0.264486	5.04593	6.09e-06	0.00798841	HLA-G
rs16996185	19	19720788	0.189276	1.20837	0.150113	0.125834	1.50418	0.132536	0.55665	0.386929	6.92027	7.27e-09	4.98e-05	ATP13A1
rs55826238	6	86112655	-0.171418	0.84247	0.129112	0.116241	-1.47467	0.140301	0.566314	0.445022	4.99432	7.29e-06	0.00924751	NT5E
KG_20_3141687	20	3193687	0.221648	1.24813	0.183105	0.150504	1.47271	0.140829	0.566314	-0.185279	-5.40213	1.74e-06	0.00336621	ITPA
rs62010860	15	49161934	-0.192195	0.825146	0.160338	0.135711	-1.41621	0.156714	0.608427	-0.214601	-6.39473	4.92e-08	0.000240046	EID1
rs5862	17	5402957	0.220115	1.24622	0.146955	0.156296	1.40832	0.159036	0.608427	-0.255794	-6.51946	3.12e-08	0.000183137	RABEP1
rs10223568	6	31390203	0.170029	1.18534	0.123389	0.122056	1.39304	0.163608	0.608427	-0.3222	-5.72667	5.48e-07	0.00151413	MICA
rs550255	11	94135783	-0.163766	0.848941	0.11651	0.11772	-1.39115	0.164179	0.608427	0.0918497	5.00641	6.99e-06	0.00893135	MRE11A
rs2286645	17	30696292	-0.17066	0.843108	0.130353	0.132989	-1.28326	0.1994	0.724359	0.272402	7.79957	2.99e-10	3.76e-06	C17orf75
rs7846217	8	39793318	0.346065	1.41349	0.304603	0.272781	1.26866	0.204564	0.724359	1.04972	5.51775	1.16e-06	0.00245777	IDO2
rs6545480	2	55460751	0.148381	1.15995	0.12587	0.120044	1.23605	0.21644	0.724359	0.195367	5.25394	2.94e-06	0.0048319	C2orf63
rs2156116	21	47669103	0.16582	1.18036	0.145009	0.136405	1.21565	0.22412	0.724359	0.230885	5.12129	4.68e-06	0.00651915	YBEY
rs2523475	6	31361710	0.114335	1.12113	0.10432	0.0942631	1.21293	0.225156	0.724359	-0.242719	-5.04479	6.12e-06	0.00798841	MICA
rs6560421	9	77744416	-0.146833	0.863438	0.12263	0.121129	-1.2122	0.225434	0.724359	-0.258961	-5.91461	2.79e-07	0.000990901	C9orf95
rs12023950	1	110099858	0.143176	1.15393	0.141317	0.120341	1.18975	0.234143	0.724359	-0.251053	-5.63054	7.73e-07	0.00184113	GNAI3
rs11586895	1	171368228	0.13766	1.14759	0.114973	0.116776	1.17884	0.238461	0.724359	0.165621	5.58451	9.11e-07	0.00208009	FMO4
rs2545690	5	98080120	-0.148512	0.86199	0.129678	0.128217	-1.15829	0.246746	0.724359	-0.228207	-5.06261	5.75e-06	0.0076589	RGMB
rs7608118	2	55383742	0.185816	1.2042	0.15114	0.160884	1.15497	0.248104	0.724359	0.194142	5.22478	3.26e-06	0.00528805	C2orf63
rs6060535	20	34235522	-0.16079	0.851471	0.150718	0.13958	-1.15196	0.249338	0.724359	-0.468722	-6.51211	3.21e-08	0.000186026	CPNE1
rs9127	5	96372165	-0.142005	0.867617	0.123376	0.125708	-1.12964	0.258626	0.724359	0.701106	8.00029	1.45e-10	2.13e-06	ERAP2
rs11739374	5	148520184	-0.139816	0.869519	0.135041	0.124524	-1.1228	0.261522	0.724359	0.4598	8.29477	5.04e-11	9.17e-07	ABLIM3
rs3857852	7	128657277	0.174688	1.19087	0.148893	0.156847	1.11374	0.265389	0.724359	0.250618	7.05571	4.44e-09	3.4e-05	IRF5
rs2280630	3	39195964	-0.171461	0.842434	0.145383	0.15447	-1.11	0.267001	0.724359	0.225322	5.39488	1.79e-06	0.0034286	WDR48
rs2729354	11	57355970	-0.159989	0.852153	0.156198	0.144193	-1.10955	0.267192	0.724359	-0.502091	-5.79215	4.33e-07	0.00131356	TIMM10
rs72671269	14	20806421	-0.14726	0.86307	0.1235	0.133653	-1.10181	0.270544	0.724359	0.34291	5.72211	5.57e-07	0.00152235	RPPH1
rs56413992	4	187134194	0.147395	1.15881	0.169081	0.133825	1.1014	0.270723	0.724359	0.458307	5.52865	1.11e-06	0.00239324	CYP4V2
rs2549782	5	96231000	-0.135346	0.873414	0.118833	0.124769	-1.08478	0.278021	0.724359	0.786439	10.0007	1.29e-13	6.17e-09	ERAP2
rs12157	15	101109794	-0.128077	0.879785	0.12662	0.118655	-1.07941	0.280407	0.724359	-0.104823	-4.97364	7.84e-06	0.00981826	LINS
rs1017509	9	132538919	0.158054	1.17123	0.132763	0.14661	1.07805	0.28101	0.724359	0.130306	5.02902	6.46e-06	0.00837733	TOR1B
rs11846519	14	94527525	-0.148105	0.862341	0.132824	0.138097	-1.07247	0.283509	0.724359	-0.113402	-5.24454	3.04e-06	0.00496356	DDX24
rs3923235	15	40371121	0.146119	1.15733	0.146895	0.137714	1.06103	0.288674	0.724359	0.246165	5.15166	4.21e-06	0.00624039	SRP14
rs28365063	4	69962610	0.116866	1.12397	0.107726	0.110368	1.05887	0.289657	0.724359	-0.930416	-7.73673	3.76e-10	4.4e-06	UGT2B7
rs1458254	4	39446807	0.128978	1.13767	0.133884	0.122217	1.05533	0.291277	0.724359	0.23964	5.26559	2.82e-06	0.00465213	LIAS
rs7212681	17	5191527	0.159756	1.17322	0.139427	0.152962	1.04442	0.296291	0.725498	-0.217266	-5.05627	5.88e-06	0.00777114	RABEP1
rs3068	15	60715643	0.136444	1.14619	0.136911	0.131488	1.0377	0.299412	0.725498	0.197198	5.86639	3.32e-07	0.00107394	NARG2
rs11308429	14	65370390	0.122059	1.12982	0.106942	0.118729	1.02805	0.303928	0.72712	0.629878	5.47931	1.32e-06	0.00268777	CHURC1
rs3827900	14	94512785	-0.125648	0.881925	0.127918	0.133663	-0.940036	0.347199	0.807395	-0.114941	-5.43909	1.53e-06	0.00304183	DDX24
rs1508798	5	9556694	0.192001	1.21167	0.189493	0.204519	0.938794	0.347837	0.807395	0.406368	5.8678	3.3e-07	0.00107394	CTD-2001E22.2
rs595660	11	126087038	0.142213	1.15282	0.171986	0.153418	0.926963	0.353946	0.807395	-0.209911	-5.48777	1.29e-06	0.00262313	FOXRED1
rs9352004	6	74238511	-0.118131	0.88858	0.126165	0.129528	-0.912011	0.361763	0.807395	0.270877	5.13775	4.42e-06	0.00635557	EEF1A1
rs2070409	21	32492492	-0.0914232	0.912631	0.106362	0.100303	-0.911469	0.362048	0.807395	0.0789723	5.38268	1.87e-06	0.00352869	TIAM1
rs4792715	17	15927223	0.109057	1.11523	0.120946	0.119916	0.909447	0.363114	0.807395	-0.54104	-12.8758	1.19e-17	3.14e-12	ZSWIM7
rs162030	5	7866967	0.342422	1.40835	0.390036	0.391905	0.873738	0.382261	0.840085	0.397131	5.90939	2.84e-07	0.000990901	MTRR
rs12668451	7	73214999	0.097396	1.1023	0.116137	0.113281	0.859773	0.389914	0.842403	0.434783	6.54707	2.83e-08	0.00017336	WBSCR27
rs951358	15	39988790	-0.162792	0.849768	0.179309	0.190271	-0.85558	0.39223	0.842403	0.288854	6.49958	3.36e-08	0.000189891	FSIP1
rs2779208	17	15871208	0.0944438	1.09905	0.125338	0.118471	0.797188	0.425342	0.892922	-0.50381	-11.3156	1.62e-15	2.84e-10	ZSWIM7
rs1230361	5	96213171	-0.0998223	0.904998	0.120636	0.126023	-0.792095	0.428305	0.892922	0.588154	5.64333	7.38e-07	0.00182858	ERAP2
rs4142158	9	123410819	0.112608	1.11919	0.144497	0.144636	0.778558	0.43624	0.892922	0.454698	5.30193	2.48e-06	0.00423844	RP11-27I1.2
rs28620926	15	40357171	0.103254	1.10877	0.114623	0.133327	0.774439	0.438671	0.892922	0.243269	5.19777	3.58e-06	0.0056579	SRP14
rs6544906	2	46863872	-0.0928821	0.911301	0.115337	0.120673	-0.769699	0.441478	0.892922	0.158553	5.18551	3.74e-06	0.00578553	CRIPT
rs3759352	12	7012055	-0.0830949	0.920264	0.120276	0.10858	-0.76529	0.444099	0.892922	0.240214	5.71092	5.8e-07	0.00154825	SPSB2
rs10475399	5	7898094	0.0944505	1.09905	0.138607	0.127003	0.743688	0.457065	0.902154	0.249583	5.10199	5.01e-06	0.00686558	MTRR
rs7207373	17	43770712	0.0959819	1.10074	0.120389	0.130805	0.733781	0.463082	0.902154	0.291927	7.72143	3.97e-10	4.55e-06	AC126544.1
rs11651199	17	8142644	-0.0871493	0.91654	0.133639	0.119543	-0.729019	0.46599	0.902154	0.429646	5.1221	4.67e-06	0.00651791	TMEM107
rs2078354	3	75926961	-0.11023	0.895628	0.136977	0.151814	-0.72609	0.467783	0.902154	0.409063	8.3321	4.41e-11	8.31e-07	RP11-413E6.8
rs3026115	17	5285222	0.0941065	1.09868	0.13136	0.144905	0.649434	0.516058	0.946469	-0.247337	-6.32848	6.25e-08	0.000289207	RABEP1
rs7308539	12	109804583	0.157585	1.17068	0.229248	0.243149	0.648098	0.516922	0.946469	0.579921	5.29841	2.51e-06	0.00426382	KCTD10
rs10749436	10	123707383	0.0864624	1.09031	0.132524	0.133563	0.647353	0.517403	0.946469	-0.294108	-6.19446	1.02e-07	0.0004356	RP11-500G22.2
rs12702440	7	1205483	0.0707216	1.07328	0.116382	0.11157	0.633874	0.526163	0.946469	0.30146	5.88386	3.12e-07	0.00104707	ZFAND2A
rs4766613	12	110016559	0.131861	1.14095	0.217508	0.209165	0.630416	0.528423	0.946469	0.51996	6.49172	3.46e-08	0.000189891	KCTD10
rs9526450	13	48698793	-0.0853405	0.9182	0.146819	0.136604	-0.624728	0.532149	0.946469	0.419237	5.51146	1.18e-06	0.00250332	MED4
rs902696	2	113954879	-0.0721125	0.930426	0.111102	0.116643	-0.618231	0.536423	0.946469	-0.354092	-5.11407	4.8e-06	0.00663349	PAX8
rs7127924	11	44085687	0.094812	1.09945	0.168828	0.154644	0.613098	0.539811	0.946469	0.416677	5.11649	4.76e-06	0.00661216	ACCS
rs10054014	5	54461584	0.234305	1.26403	0.272546	0.384353	0.609609	0.542121	0.946469	0.53632	5.35722	2.04e-06	0.00382029	GPX8
rs2523497	6	31376928	0.0641082	1.06621	0.114817	0.107468	0.596531	0.550821	0.946469	-0.272151	-6.38352	5.12e-08	0.00024547	MICA
rs1611371	6	29680021	0.106616	1.11251	0.158594	0.178891	0.595986	0.551185	0.946469	0.341987	5.00299	7.08e-06	0.00899474	HLA-F
rs6564261	16	75492242	0.0730204	1.07575	0.120438	0.124281	0.587544	0.556838	0.946469	-0.415633	-5.18991	3.68e-06	0.00576446	CHST6
rs12376337	9	123162795	-0.0994317	0.905352	0.155878	0.170509	-0.583148	0.559794	0.946469	-0.382899	-7.36299	1.45e-09	1.35e-05	CDK5RAP2
rs11564708	11	2206326	-0.0811473	0.922058	0.127218	0.142847	-0.568071	0.569987	0.946469	0.976309	5.30446	2.46e-06	0.00422812	TH
rs6050559	20	25329915	-0.103947	0.901273	0.172667	0.18342	-0.566714	0.570908	0.946469	0.238664	5.3136	2.38e-06	0.00414802	ABHD12
rs62138262	2	55358675	0.10735	1.11332	0.222298	0.190855	0.562469	0.573796	0.946469	0.253914	7.49805	8.91e-10	8.87e-06	C2orf63
rs4142815	2	114009329	-0.073643	0.929003	0.122114	0.131676	-0.559273	0.575975	0.946469	-0.396028	-5.45434	1.45e-06	0.00290354	PAX8
rs10952288	7	150523061	0.063788	1.06587	0.112254	0.115544	0.552068	0.580902	0.946469	-0.936338	-6.71716	1.52e-08	0.000100412	ABP1
rs4725962	7	150537648	0.0650693	1.06723	0.118537	0.121258	0.536617	0.591532	0.948403	-0.818846	-5.79803	4.24e-07	0.00130112	ABP1
rs2745729	20	45146249	-0.0724679	0.930096	0.124185	0.135262	-0.535759	0.592125	0.948403	0.184132	6.4215	4.46e-08	0.000235018	ZNF334
rs7917	2	201768238	-0.0677564	0.934488	0.112785	0.133204	-0.508667	0.610986	0.963191	-0.280625	-5.84133	3.63e-07	0.00114706	PPIL3
rs9501129	6	31417396	0.0730736	1.07581	0.139613	0.14623	0.499715	0.617276	0.963191	-0.321011	-5.57816	9.32e-07	0.00210049	MICA
rs574198	11	126069841	0.0715239	1.07414	0.147501	0.144511	0.494937	0.620645	0.963191	-0.241731	-6.19662	1.01e-07	0.0004356	FOXRED1
rs1711667	10	131278410	-0.0790794	0.923967	0.172758	0.163225	-0.484481	0.628044	0.963191	-0.216181	-5.41595	1.66e-06	0.00322895	MGMT
rs9943689	12	109890339	0.0850914	1.08882	0.180415	0.177305	0.479915	0.631288	0.963191	0.556808	13.8646	6.23e-19	3.29e-13	KCTD10
rs9986447	6	42942779	-0.0603116	0.941471	0.117703	0.12683	-0.475531	0.634409	0.963191	0.370101	6.07867	1.54e-07	0.000598835	PEX6
rs9501130	6	31417456	0.0816638	1.08509	0.156034	0.173351	0.471091	0.637576	0.963191	-0.321011	-5.57816	9.32e-07	0.00210049	MICA
rs4869315	5	96229272	0.0498685	1.05113	0.102086	0.108209	0.460855	0.644903	0.963191	-0.570524	-5.19563	3.61e-06	0.00568358	ERAP2
rs162031	5	7880287	-0.121503	0.885588	0.284342	0.267898	-0.453542	0.650158	0.963191	0.377074	6.33862	6.02e-08	0.000283734	MTRR
rs9315167	13	33069188	-0.0489242	0.952253	0.105382	0.11054	-0.442591	0.658061	0.963191	0.267022	6.2676	7.79e-08	0.000345461	N4BP2L2
rs11741884	5	83203704	0.058508	1.06025	0.138392	0.132926	0.440154	0.659825	0.963191	-0.284557	-5.12332	4.65e-06	0.00650732	HAPLN1
rs2999508	1	151934447	0.0537567	1.05523	0.117345	0.123293	0.436007	0.662832	0.963191	-0.306533	-5.31899	2.34e-06	0.00411456	S100A10
rs241629	20	3924928	0.0464343	1.04753	0.104635	0.112008	0.414564	0.678461	0.963191	0.134898	5.41901	1.64e-06	0.00320595	MAVS
rs10936548	3	167721648	0.0665315	1.06879	0.206356	0.160941	0.413392	0.67932	0.963191	0.519606	5.82069	3.91e-07	0.00121353	GOLIM4
rs6977381	7	150542646	0.0549312	1.05647	0.12769	0.134313	0.408979	0.682555	0.963191	-0.802213	-5.69744	6.08e-07	0.00157328	ABP1
rs12579916	12	109924528	0.0847296	1.08842	0.220903	0.20741	0.408512	0.682898	0.963191	0.51996	6.49172	3.46e-08	0.000189891	KCTD10
rs2416799	9	123480866	0.0571125	1.05877	0.144472	0.146746	0.389192	0.697134	0.96484	0.487456	6.39006	5e-08	0.000241911	RP11-27I1.2
rs18059	5	96352068	0.0447584	1.04578	0.103279	0.115173	0.388619	0.697558	0.96484	0.636328	6.03486	1.81e-07	0.000686341	ERAP2
rs2178173	12	50517929	0.0384193	1.03917	0.107869	0.10102	0.380314	0.703712	0.96484	0.247352	7.47518	9.68e-10	9.29e-06	CERS5
rs17564900	12	31783255	0.0545515	1.05607	0.148331	0.143832	0.379271	0.704486	0.96484	-0.231318	-5.00795	6.96e-06	0.00890842	DENND5B
rs7677609	4	76352987	-0.0395804	0.961193	0.106068	0.107823	-0.367087	0.713554	0.965259	0.123606	5.67861	6.51e-07	0.00166188	THAP6
rs2844662	6	30817879	0.0401388	1.04096	0.112607	0.11091	0.361904	0.717424	0.965259	0.185764	5.07918	5.43e-06	0.0073343	VARS2
rs4902336	14	65387262	0.0442028	1.04519	0.125312	0.123659	0.357456	0.72075	0.965259	0.999754	10.3052	4.58e-14	3.02e-09	CHURC1
rs67916276	4	4245856	0.0428419	1.04377	0.126832	0.123967	0.345593	0.729649	0.965259	-0.204128	-5.52026	1.15e-06	0.00244613	TMEM128
rs6910087	6	31377047	-0.0496947	0.95152	0.135543	0.144173	-0.344689	0.730328	0.965259	-0.312541	-5.52022	1.15e-06	0.00244613	MICA
rs2535327	6	30826904	0.0342533	1.03485	0.116631	0.106781	0.32078	0.748377	0.968535	0.188619	5.15551	4.16e-06	0.00624039	VARS2
rs7719705	5	96286286	0.0422208	1.04312	0.11863	0.136215	0.309956	0.756594	0.968535	0.797244	8.7582	9.68e-12	2.69e-07	ERAP2
rs2274064	1	183542387	-0.0498531	0.951369	0.151408	0.166335	-0.299715	0.764395	0.968535	0.2615	5.5029	1.22e-06	0.00255134	SMG7
rs1264299	6	30883920	0.0319255	1.03244	0.111148	0.109179	0.292413	0.769971	0.968535	0.194289	5.6236	7.92e-07	0.00184113	VARS2
rs2395943	6	42940673	0.0312066	1.0317	0.108125	0.113259	0.275532	0.782908	0.968535	-0.388134	-7.47997	9.52e-10	9.29e-06	PEX6
rs714774	12	6619284	-0.0304445	0.970014	0.123644	0.112284	-0.271138	0.786285	0.968535	0.226035	7.85784	2.43e-10	3.28e-06	TAPBPL
rs2425100	20	34310115	-0.0338107	0.966754	0.127269	0.135424	-0.249665	0.802847	0.968535	-0.358377	-5.08989	5.23e-06	0.00714352	CPNE1
rs12978825	19	46974306	0.0409014	1.04175	0.157276	0.165335	0.247385	0.80461	0.968535	0.338512	6.54084	2.89e-08	0.000175293	PNMAL1
rs12116923	1	151919326	-0.0270031	0.973358	0.121252	0.110628	-0.244089	0.807162	0.968535	-0.316372	-5.78566	4.44e-07	0.00132172	S100A10
rs10111	11	118886117	-0.0416509	0.959205	0.162739	0.182406	-0.228341	0.819381	0.968535	0.262812	5.93477	2.59e-07	0.000943881	TRAPPC4
rs11188409	10	97393475	-0.0454757	0.955543	0.190618	0.201299	-0.225911	0.821271	0.968535	0.409616	5.15242	4.2e-06	0.00624039	SORBS1
rs3738055	1	89426902	-0.0292566	0.971167	0.129566	0.130538	-0.224123	0.822662	0.968535	-0.196794	-6.07962	1.54e-07	0.000598835	CCBL2
rs6515810	20	3370861	0.0314968	1.032	0.164074	0.140585	0.224041	0.822725	0.968535	-0.165437	-5.06364	5.73e-06	0.00765074	ITPA
rs5751761	22	24243736	0.0252484	1.02557	0.110165	0.119168	0.211873	0.832206	0.968535	1.01074	6.54898	2.81e-08	0.00017336	GSTT1
rs11770589	7	128589488	0.0252944	1.02562	0.125172	0.122705	0.20614	0.836681	0.968535	-0.25668	-7.20406	2.59e-09	2.14e-05	IRF5
rs12428598	13	33258976	0.0218187	1.02206	0.103954	0.10661	0.204659	0.837838	0.968535	0.268162	6.45786	3.91e-08	0.000208235	N4BP2L2
rs4822458	22	24265659	-0.0235161	0.976758	0.113988	0.120668	-0.194882	0.845485	0.968535	1.02418	7.27928	1.97e-09	1.68e-05	GSTT1
rs789172	1	183509238	-0.029824	0.970616	0.143927	0.159299	-0.18722	0.851488	0.968535	0.270383	5.4308	1.57e-06	0.00311028	SMG7
rs2702205	1	183457198	-0.0322358	0.968278	0.165237	0.177335	-0.18178	0.855756	0.968535	-0.344324	-6.41903	4.5e-08	0.000235018	SMG7
rs452825	17	4874215	0.0246079	1.02491	0.156297	0.135427	0.181705	0.855814	0.968535	0.261909	5.37666	1.91e-06	0.00357907	RNF167
rs7653531	3	100433797	-0.0208108	0.979404	0.120877	0.115117	-0.18078	0.856541	0.968535	-0.460647	-7.33296	1.62e-09	1.48e-05	TFG
rs2844511	6	31389784	0.0263503	1.0267	0.155567	0.148547	0.177388	0.859204	0.968535	0.23682	5.04909	6.03e-06	0.00794846	MICA
rs1060709	13	31903834	0.01771	1.01787	0.108168	0.10425	0.169879	0.865105	0.968535	-0.171256	-5.89065	3.04e-07	0.00103501	B3GALTL
rs73288135	12	31538176	0.0301633	1.03062	0.182271	0.179742	0.167814	0.86673	0.968535	-0.314695	-6.37555	5.27e-08	0.000250396	DENND5B
rs547100	1	28557089	0.020698	1.02091	0.119643	0.125648	0.16473	0.869157	0.968535	-0.208387	-6.11789	1.34e-07	0.000539541	ATPIF1
rs11144219	9	77698483	0.0200126	1.02021	0.116828	0.125989	0.158844	0.873791	0.968535	-0.251848	-5.76997	4.69e-07	0.00138267	C9orf95
rs9258274	6	29729817	0.0369798	1.03767	0.246075	0.258104	0.143275	0.886073	0.968535	-0.511551	-5.14906	4.25e-06	0.00624039	HLA-P
rs6662611	1	151936485	0.0191239	1.01931	0.135735	0.133737	0.142996	0.886293	0.968535	-0.304416	-5.1081	4.91e-06	0.00675574	S100A10
rs3752277	20	37050753	0.0183837	1.01855	0.127113	0.129209	0.142279	0.88686	0.968535	0.369011	5.77586	4.59e-07	0.00136135	RP4-564F22.2
rs1422577	5	148486371	-0.012839	0.987243	0.106938	0.0918808	-0.139736	0.888869	0.968535	0.335946	5.18646	3.73e-06	0.00578335	ABLIM3
rs9292086	5	54370976	-0.0395415	0.96123	0.243889	0.299141	-0.132183	0.894839	0.968535	0.457404	5.54255	1.06e-06	0.00231541	GPX8
rs8057849	16	75443816	-0.0158304	0.984294	0.119836	0.12204	-0.129715	0.896792	0.968535	-0.445956	-6.01349	1.95e-07	0.000736074	CHST6
rs874898	2	113974196	-0.0116868	0.988381	0.113905	0.110037	-0.106208	0.915418	0.981855	0.390001	5.50636	1.2e-06	0.00253895	PAX8
rs10818451	9	123142848	0.0154457	1.01557	0.141252	0.154091	0.100237	0.920156	0.981855	-0.329736	-5.7314	5.39e-07	0.00151413	CDK5RAP2
rs10911363	1	183549757	0.0302181	1.03068	0.231922	0.31976	0.0945025	0.92471	0.981855	-0.306836	-5.93268	2.61e-07	0.000944507	SMG7
rs10045164	5	54449825	0.0268187	1.02718	0.254405	0.323164	0.0829877	0.933861	0.984333	0.430699	5.1045	4.97e-06	0.00682337	GPX8
rs13320	1	151846517	0.0086452	1.00868	0.109671	0.110182	0.0784629	0.93746	0.984333	-0.309674	-5.46409	1.4e-06	0.00282623	S100A10
rs2942168	17	43714850	0.00816415	1.0082	0.133066	0.158483	0.0515145	0.958916	0.993029	0.326542	9.56998	5.65e-13	1.73e-08	AC126544.1
rs2898973	15	40298358	0.00617655	1.0062	0.115799	0.12156	0.0508107	0.959476	0.993029	-0.193354	-5.16709	3.99e-06	0.00610017	SRP14
rs753725	6	30890871	-0.00522373	0.99479	0.118398	0.110087	-0.0474508	0.962154	0.993029	-0.205316	-5.48899	1.28e-06	0.00262313	VARS2
rs57935649	12	31738357	-0.0074419	0.992586	0.184914	0.178574	-0.0416741	0.966758	0.993029	-0.311638	-6.4046	4.74e-08	0.000235976	DENND5B
rs12912744	15	43658935	0.00358505	1.00359	0.125581	0.126665	0.0283034	0.97742	0.995329	-0.125801	-6.06587	1.62e-07	0.000622588	ZSCAN29
rs1230358	5	96211741	0.00299034	1.00299	0.119618	0.129473	0.0230963	0.981573	0.995329	0.627055	6.25342	8.2e-08	0.000357662	ERAP2
rs2471336	4	2997611	-0.00209943	0.997903	0.108151	0.11017	-0.0190563	0.984796	0.995329	-0.142037	-5.71403	5.73e-07	0.00154825	GRK4
rs2523484	6	31353639	-0.00014172	0.999858	0.115392	0.107207	-0.00132194	0.998945	0.999741	0.252832	5.49005	1.28e-06	0.00262313	MICA
rs10494270	1	151907173	-4.59e-05	0.999954	0.139643	0.141327	-0.000324842	0.999741	0.999741	-0.309164	-5.14441	4.32e-06	0.00624288	S100A10
