# Supplementary material for: Expression Quantitative Trait Locus Mapping Studies in Mid-secretory Phase Endometrial Cells Identifies HLA-F and TAP2 as Fecundability-Associated Genes
Source: PLoS Genet. 2016 Jul 22;12(7):e1005858. doi: 10.1371/journal.pgen.1005858 (PMC4957750; doi:10.1371/journal.pgen.1005858)
Supplement: S3 Dataset — (XLSX) [file pgen.1005858.s008.xlsx]

## Sheet: TableS3
Dataset S3. TAP2 region fecundability and eQTL analysis
					Fecundability Analysis						eQTL Analysis
rsID	r2 with rs2071473	Distance from rs2071473	Chr	Base Pair	Coef	Exp(coef)	SE(coef)	Robust SE	Z	P-value	Beta	T-stat	P-value	FDR	Gene
rs2857181	0.724212	31369	6	32751236	0.44934	1.56728	0.116949	0.115142	3.90249	9.52e-05	-0.162693	-3.34537	0.00154769	0.0232153	TAP2
rs2857181	0.724212	31369	6	32751236	0.44934	1.56728	0.116949	0.115142	3.90249	9.52e-05	-0.0477456	-1.72182	0.0911624	0.271383	BRD2
rs2857181	0.724212	31369	6	32751236	0.44934	1.56728	0.116949	0.115142	3.90249	9.52e-05	-0.0740882	-1.60359	0.11498	0.315632	HLA-DOB
rs2857181	0.724212	31369	6	32751236	0.44934	1.56728	0.116949	0.115142	3.90249	9.52e-05	-0.070473	-0.995204	0.324336	0.624974	HLA-DMB
rs2857181	0.724212	31369	6	32751236	0.44934	1.56728	0.116949	0.115142	3.90249	9.52e-05	0.040049	0.948079	0.34756	0.666554	TAP1
rs2857181	0.724212	31369	6	32751236	0.44934	1.56728	0.116949	0.115142	3.90249	9.52e-05	0.0340742	0.80109	0.426796	0.740721	PSMB8
rs2857181	0.724212	31369	6	32751236	0.44934	1.56728	0.116949	0.115142	3.90249	9.52e-05	-0.00905841	-0.152115	0.879697	0.96468	HLA-DMA
rs58873677	0.724212	36963	6	32745642	0.44934	1.56728	0.116949	0.115142	3.90249	9.52e-05	NA	NA	NA	NA	NA
rs13195441	0.72393	39307	6	32743298	0.447598	1.56455	0.117792	0.114967	3.89325	9.89e-05	NA	NA	NA	NA	NA
rs13203429	1	37753	6	32744852	-0.437983	0.645337	0.116248	0.114387	-3.82897	0.000128682	-0.100391	-2.51174	0.0152216	0.136745	TAP1
rs13203429	1	37753	6	32744852	-0.437983	0.645337	0.116248	0.114387	-3.82897	0.000128682	0.0603278	2.22828	0.030298	0.174317	BRD2
rs13203429	1	37753	6	32744852	-0.437983	0.645337	0.116248	0.114387	-3.82897	0.000128682	0.108146	2.11206	0.0395994	0.223604	TAP2
rs13203429	1	37753	6	32744852	-0.437983	0.645337	0.116248	0.114387	-3.82897	0.000128682	-0.0717599	-1.73529	0.0887283	0.271383	PSMB8
rs13203429	1	37753	6	32744852	-0.437983	0.645337	0.116248	0.114387	-3.82897	0.000128682	0.0687418	1.49159	0.141967	0.375007	HLA-DOB
rs13203429	1	37753	6	32744852	-0.437983	0.645337	0.116248	0.114387	-3.82897	0.000128682	-0.0298936	-0.506035	0.615013	0.879871	HLA-DMA
rs13203429	1	37753	6	32744852	-0.437983	0.645337	0.116248	0.114387	-3.82897	0.000128682	-0.00618981	-0.0870795	0.930949	0.96493	HLA-DMB
rs2071473	1	0	6	32782605	-0.437983	0.645337	0.116248	0.114387	-3.82897	0.000128682	-0.203112	-5.06934	5.62e-06	0.00117951	TAP2
rs2071473	1	0	6	32782605	-0.437983	0.645337	0.116248	0.114387	-3.82897	0.000128682	-0.119162	-2.98043	0.00440205	0.0577768	HLA-DOB
rs2071473	1	0	6	32782605	-0.437983	0.645337	0.116248	0.114387	-3.82897	0.000128682	0.0604114	1.58731	0.118624	0.323519	TAP1
rs2071473	1	0	6	32782605	-0.437983	0.645337	0.116248	0.114387	-3.82897	0.000128682	0.047442	1.2293	0.224602	0.50177	PSMB8
rs2071473	1	0	6	32782605	-0.437983	0.645337	0.116248	0.114387	-3.82897	0.000128682	-0.0179985	-0.692897	0.491517	0.832408	BRD2
rs2071473	1	0	6	32782605	-0.437983	0.645337	0.116248	0.114387	-3.82897	0.000128682	-0.038823	-0.595553	0.554108	0.879871	HLA-DMB
rs2071473	1	0	6	32782605	-0.437983	0.645337	0.116248	0.114387	-3.82897	0.000128682	0.00315713	0.057935	0.954027	0.96493	HLA-DMA
rs2621412	1	39605	6	32743000	-0.437983	0.645337	0.116248	0.114387	-3.82897	0.000128682	-0.178904	-4.20384	0.000105861	0.00741026	TAP2
rs2621412	1	39605	6	32743000	-0.437983	0.645337	0.116248	0.114387	-3.82897	0.000128682	-0.108935	-2.67108	0.0101218	0.109004	HLA-DOB
rs2621412	1	39605	6	32743000	-0.437983	0.645337	0.116248	0.114387	-3.82897	0.000128682	-0.0461679	-1.81618	0.075222	0.258961	BRD2
rs2621412	1	39605	6	32743000	-0.437983	0.645337	0.116248	0.114387	-3.82897	0.000128682	0.0656825	1.7244	0.090692	0.271383	TAP1
rs2621412	1	39605	6	32743000	-0.437983	0.645337	0.116248	0.114387	-3.82897	0.000128682	0.0491619	1.26865	0.210326	0.47369	PSMB8
rs2621412	1	39605	6	32743000	-0.437983	0.645337	0.116248	0.114387	-3.82897	0.000128682	-0.0542457	-0.830655	0.41004	0.722393	HLA-DMB
rs2621412	1	39605	6	32743000	-0.437983	0.645337	0.116248	0.114387	-3.82897	0.000128682	-0.024437	-0.447037	0.656741	0.879871	HLA-DMA
rs2857204	1	38258	6	32744347	-0.437983	0.645337	0.116248	0.114387	-3.82897	0.000128682	0.118247	2.55253	0.0137311	0.13107	TAP2
rs2857204	1	38258	6	32744347	-0.437983	0.645337	0.116248	0.114387	-3.82897	0.000128682	-0.0861415	-2.32028	0.0243636	0.151276	TAP1
rs2857204	1	38258	6	32744347	-0.437983	0.645337	0.116248	0.114387	-3.82897	0.000128682	0.0934413	2.25941	0.0281606	0.168964	HLA-DOB
rs2857204	1	38258	6	32744347	-0.437983	0.645337	0.116248	0.114387	-3.82897	0.000128682	0.0512096	2.03806	0.0467467	0.234712	BRD2
rs2857204	1	38258	6	32744347	-0.437983	0.645337	0.116248	0.114387	-3.82897	0.000128682	-0.0503945	-1.30663	0.197202	0.47369	PSMB8
rs2857204	1	38258	6	32744347	-0.437983	0.645337	0.116248	0.114387	-3.82897	0.000128682	0.0219797	0.335963	0.738277	0.879871	HLA-DMB
rs2857204	1	38258	6	32744347	-0.437983	0.645337	0.116248	0.114387	-3.82897	0.000128682	0.00475759	0.0872003	0.930854	0.96493	HLA-DMA
rs2857209	1	40687	6	32741918	-0.437983	0.645337	0.116248	0.114387	-3.82897	0.000128682	-0.178904	-4.20384	0.000105861	0.00741026	TAP2
rs2857209	1	40687	6	32741918	-0.437983	0.645337	0.116248	0.114387	-3.82897	0.000128682	-0.108935	-2.67108	0.0101218	0.109004	HLA-DOB
rs2857209	1	40687	6	32741918	-0.437983	0.645337	0.116248	0.114387	-3.82897	0.000128682	-0.0461679	-1.81618	0.075222	0.258961	BRD2
rs2857209	1	40687	6	32741918	-0.437983	0.645337	0.116248	0.114387	-3.82897	0.000128682	0.0656825	1.7244	0.090692	0.271383	TAP1
rs2857209	1	40687	6	32741918	-0.437983	0.645337	0.116248	0.114387	-3.82897	0.000128682	0.0491619	1.26865	0.210326	0.47369	PSMB8
rs2857209	1	40687	6	32741918	-0.437983	0.645337	0.116248	0.114387	-3.82897	0.000128682	-0.0542457	-0.830655	0.41004	0.722393	HLA-DMB
rs2857209	1	40687	6	32741918	-0.437983	0.645337	0.116248	0.114387	-3.82897	0.000128682	-0.024437	-0.447037	0.656741	0.879871	HLA-DMA
rs2621326	1	-1291	6	32783896	-0.434735	0.647436	0.115527	0.113748	-3.82191	0.000132423	-0.165478	-4.08006	0.00015845	0.0083186	TAP2
rs2621326	1	-1291	6	32783896	-0.434735	0.647436	0.115527	0.113748	-3.82191	0.000132423	-0.11098	-2.90973	0.0053489	0.0660746	HLA-DOB
rs2621326	1	-1291	6	32783896	-0.434735	0.647436	0.115527	0.113748	-3.82191	0.000132423	0.0321135	0.872889	0.386815	0.722393	TAP1
rs2621326	1	-1291	6	32783896	-0.434735	0.647436	0.115527	0.113748	-3.82191	0.000132423	0.028549	0.460039	0.647443	0.879871	HLA-DMB
rs2621326	1	-1291	6	32783896	-0.434735	0.647436	0.115527	0.113748	-3.82191	0.000132423	0.0152785	0.411084	0.682733	0.879871	PSMB8
rs2621326	1	-1291	6	32783896	-0.434735	0.647436	0.115527	0.113748	-3.82191	0.000132423	0.0124037	0.239557	0.811634	0.936501	HLA-DMA
rs2621326	1	-1291	6	32783896	-0.434735	0.647436	0.115527	0.113748	-3.82191	0.000132423	0.00145122	0.0584958	0.953582	0.96493	BRD2
rs2856995	1	-732	6	32783337	-0.434735	0.647436	0.115527	0.113748	-3.82191	0.000132423	0.124879	2.85533	0.00620278	0.0723658	TAP2
rs2856995	1	-732	6	32783337	-0.434735	0.647436	0.115527	0.113748	-3.82191	0.000132423	0.104058	2.67565	0.0100019	0.109004	HLA-DOB
rs2856995	1	-732	6	32783337	-0.434735	0.647436	0.115527	0.113748	-3.82191	0.000132423	-0.0585776	-1.60649	0.11434	0.315632	TAP1
rs2856995	1	-732	6	32783337	-0.434735	0.647436	0.115527	0.113748	-3.82191	0.000132423	-0.0451383	-0.72351	0.472672	0.813616	HLA-DMB
rs2856995	1	-732	6	32783337	-0.434735	0.647436	0.115527	0.113748	-3.82191	0.000132423	-0.0213199	-0.569734	0.571359	0.879871	PSMB8
rs2856995	1	-732	6	32783337	-0.434735	0.647436	0.115527	0.113748	-3.82191	0.000132423	-0.0215685	-0.413558	0.680932	0.879871	HLA-DMA
rs2856995	1	-732	6	32783337	-0.434735	0.647436	0.115527	0.113748	-3.82191	0.000132423	0.00969003	0.387899	0.699705	0.879871	BRD2
rs2856997	1	829	6	32781776	-0.434735	0.647436	0.115527	0.113748	-3.82191	0.000132423	-0.175375	-4.34124	6.73e-05	0.00741026	TAP2
rs2856997	1	829	6	32781776	-0.434735	0.647436	0.115527	0.113748	-3.82191	0.000132423	-0.11151	-2.88519	0.00571959	0.0686351	HLA-DOB
rs2856997	1	829	6	32781776	-0.434735	0.647436	0.115527	0.113748	-3.82191	0.000132423	0.040333	1.08759	0.281891	0.591879	TAP1
rs2856997	1	829	6	32781776	-0.434735	0.647436	0.115527	0.113748	-3.82191	0.000132423	0.0234025	0.623473	0.535752	0.879871	PSMB8
rs2856997	1	829	6	32781776	-0.434735	0.647436	0.115527	0.113748	-3.82191	0.000132423	-0.0106742	-0.425851	0.672008	0.879871	BRD2
rs2856997	1	829	6	32781776	-0.434735	0.647436	0.115527	0.113748	-3.82191	0.000132423	0.0176189	0.28015	0.780495	0.912427	HLA-DMB
rs2856997	1	829	6	32781776	-0.434735	0.647436	0.115527	0.113748	-3.82191	0.000132423	0.00569553	0.108635	0.913918	0.96493	HLA-DMA
rs13203438	1	37736	6	32744869	-0.447112	0.639472	0.118491	0.117358	-3.80982	0.00013907	-0.100258	-2.50643	0.0154261	0.136745	TAP1
rs13203438	1	37736	6	32744869	-0.447112	0.639472	0.118491	0.117358	-3.80982	0.00013907	0.0605934	2.23769	0.0296373	0.174317	BRD2
rs13203438	1	37736	6	32744869	-0.447112	0.639472	0.118491	0.117358	-3.80982	0.00013907	0.108033	2.1084	0.0399293	0.223604	TAP2
rs13203438	1	37736	6	32744869	-0.447112	0.639472	0.118491	0.117358	-3.80982	0.00013907	-0.0717227	-1.73332	0.0890819	0.271383	PSMB8
rs13203438	1	37736	6	32744869	-0.447112	0.639472	0.118491	0.117358	-3.80982	0.00013907	0.0686203	1.48798	0.142915	0.375152	HLA-DOB
rs13203438	1	37736	6	32744869	-0.447112	0.639472	0.118491	0.117358	-3.80982	0.00013907	-0.0298276	-0.504629	0.615993	0.879871	HLA-DMA
rs13203438	1	37736	6	32744869	-0.447112	0.639472	0.118491	0.117358	-3.80982	0.00013907	-0.00599259	-0.0842576	0.933181	0.96493	HLA-DMB
rs2621416	0.718881	40737	6	32741868	0.438986	1.55113	0.118144	0.115372	3.80497	0.000141821	-0.161964	-3.30425	0.00174669	0.0252968	TAP2
rs2621416	0.718881	40737	6	32741868	0.438986	1.55113	0.118144	0.115372	3.80497	0.000141821	-0.0458524	-1.64	0.107161	0.304105	BRD2
rs2621416	0.718881	40737	6	32741868	0.438986	1.55113	0.118144	0.115372	3.80497	0.000141821	-0.0752434	-1.62019	0.11136	0.310324	HLA-DOB
rs2621416	0.718881	40737	6	32741868	0.438986	1.55113	0.118144	0.115372	3.80497	0.000141821	0.0431906	1.01801	0.313479	0.612377	TAP1
rs2621416	0.718881	40737	6	32741868	0.438986	1.55113	0.118144	0.115372	3.80497	0.000141821	0.038457	0.900485	0.372095	0.703963	PSMB8
rs2621416	0.718881	40737	6	32741868	0.438986	1.55113	0.118144	0.115372	3.80497	0.000141821	-0.0594883	-0.83294	0.408762	0.722393	HLA-DMB
rs2621416	0.718881	40737	6	32741868	0.438986	1.55113	0.118144	0.115372	3.80497	0.000141821	-0.00155366	-0.0259368	0.979409	0.979409	HLA-DMA
rs28724892	1	39117	6	32743488	-0.438534	0.644981	0.119708	0.117797	-3.72278	0.000197039	NA	NA	NA	NA	NA
rs13501	0.981973	-10918	6	32793523	-0.437189	0.645849	0.118058	0.11828	-3.69621	0.000218844	-0.241743	-5.90611	2.88e-07	0.000120829	TAP2
rs13501	0.981973	-10918	6	32793523	-0.437189	0.645849	0.118058	0.11828	-3.69621	0.000218844	-0.126267	-2.91157	0.0053219	0.0660746	HLA-DOB
rs13501	0.981973	-10918	6	32793523	-0.437189	0.645849	0.118058	0.11828	-3.69621	0.000218844	0.0540442	1.3035	0.198259	0.47369	TAP1
rs13501	0.981973	-10918	6	32793523	-0.437189	0.645849	0.118058	0.11828	-3.69621	0.000218844	0.0295947	0.702475	0.485577	0.829034	PSMB8
rs13501	0.981973	-10918	6	32793523	-0.437189	0.645849	0.118058	0.11828	-3.69621	0.000218844	-0.032634	-0.462463	0.645716	0.879871	HLA-DMB
rs13501	0.981973	-10918	6	32793523	-0.437189	0.645849	0.118058	0.11828	-3.69621	0.000218844	-0.0246027	-0.418344	0.677452	0.879871	HLA-DMA
rs13501	0.981973	-10918	6	32793523	-0.437189	0.645849	0.118058	0.11828	-3.69621	0.000218844	-0.00292638	-0.10374	0.917782	0.96493	BRD2
rs2621323	0.981973	-6102	6	32788707	-0.437189	0.645849	0.118058	0.11828	-3.69621	0.000218844	-0.0920774	-2.29711	0.0257514	0.156748	TAP1
rs2621323	0.981973	-6102	6	32788707	-0.437189	0.645849	0.118058	0.11828	-3.69621	0.000218844	0.0852707	1.88485	0.0651549	0.236989	HLA-DOB
rs2621323	0.981973	-6102	6	32788707	-0.437189	0.645849	0.118058	0.11828	-3.69621	0.000218844	0.078922	1.52059	0.134539	0.357635	TAP2
rs2621323	0.981973	-6102	6	32788707	-0.437189	0.645849	0.118058	0.11828	-3.69621	0.000218844	-0.0659667	-0.94183	0.35072	0.669556	HLA-DMB
rs2621323	0.981973	-6102	6	32788707	-0.437189	0.645849	0.118058	0.11828	-3.69621	0.000218844	-0.034178	-0.813347	0.4198	0.731602	PSMB8
rs2621323	0.981973	-6102	6	32788707	-0.437189	0.645849	0.118058	0.11828	-3.69621	0.000218844	-0.035123	-0.598859	0.551918	0.879871	HLA-DMA
rs2621323	0.981973	-6102	6	32788707	-0.437189	0.645849	0.118058	0.11828	-3.69621	0.000218844	0.00523643	0.185848	0.853301	0.960012	BRD2
rs2857103	0.981973	-8694	6	32791299	-0.437189	0.645849	0.118058	0.11828	-3.69621	0.000218844	-0.0863674	-2.03376	0.0471943	0.234712	TAP1
rs2857103	0.981973	-8694	6	32791299	-0.437189	0.645849	0.118058	0.11828	-3.69621	0.000218844	0.0837993	1.75893	0.0845873	0.271383	HLA-DOB
rs2857103	0.981973	-8694	6	32791299	-0.437189	0.645849	0.118058	0.11828	-3.69621	0.000218844	0.0930658	1.72025	0.091451	0.271383	TAP2
rs2857103	0.981973	-8694	6	32791299	-0.437189	0.645849	0.118058	0.11828	-3.69621	0.000218844	0.0204712	0.695885	0.48966	0.832408	BRD2
rs2857103	0.981973	-8694	6	32791299	-0.437189	0.645849	0.118058	0.11828	-3.69621	0.000218844	-0.01874	-0.423281	0.67387	0.879871	PSMB8
rs2857103	0.981973	-8694	6	32791299	-0.437189	0.645849	0.118058	0.11828	-3.69621	0.000218844	-0.0205855	-0.278074	0.78208	0.912427	HLA-DMB
rs2857103	0.981973	-8694	6	32791299	-0.437189	0.645849	0.118058	0.11828	-3.69621	0.000218844	-0.00284164	-0.0460423	0.963456	0.968066	HLA-DMA
rs1894408	0.981971	-4228	6	32786833	-0.434687	0.647467	0.11758	0.117906	-3.68672	0.000227161	0.117351	2.57217	0.0130618	0.130618	TAP2
rs1894408	0.981971	-4228	6	32786833	-0.434687	0.647467	0.11758	0.117906	-3.68672	0.000227161	0.0971441	2.39653	0.0202556	0.136745	HLA-DOB
rs1894408	0.981971	-4228	6	32786833	-0.434687	0.647467	0.11758	0.117906	-3.68672	0.000227161	-0.0520817	-1.37854	0.174054	0.444564	TAP1
rs1894408	0.981971	-4228	6	32786833	-0.434687	0.647467	0.11758	0.117906	-3.68672	0.000227161	0.0109631	0.426405	0.671607	0.879871	BRD2
rs1894408	0.981971	-4228	6	32786833	-0.434687	0.647467	0.11758	0.117906	-3.68672	0.000227161	0.0190974	0.35552	0.723667	0.879871	HLA-DMA
rs1894408	0.981971	-4228	6	32786833	-0.434687	0.647467	0.11758	0.117906	-3.68672	0.000227161	-0.0198099	-0.307133	0.759993	0.896621	HLA-DMB
rs1894408	0.981971	-4228	6	32786833	-0.434687	0.647467	0.11758	0.117906	-3.68672	0.000227161	-0.0103835	-0.268858	0.789124	0.913193	PSMB8
rs9501208	1	36095	6	32746510	-0.431413	0.64959	0.120589	0.118061	-3.65415	0.000258033	NA	NA	NA	NA	NA
rs9501209	1	36087	6	32746518	-0.430325	0.650298	0.120086	0.117832	-3.65201	0.0002602	NA	NA	NA	NA	NA
rs241443	0.981645	-14510	6	32797115	0.42856	1.53504	0.118486	0.118521	3.61589	0.000299322	0.164402	3.49024	0.00100461	0.0169174	TAP2
rs241443	0.981645	-14510	6	32797115	0.42856	1.53504	0.118486	0.118521	3.61589	0.000299322	0.107704	2.46476	0.017119	0.136745	HLA-DOB
rs241443	0.981645	-14510	6	32797115	0.42856	1.53504	0.118486	0.118521	3.61589	0.000299322	-0.0960715	-2.44051	0.0181798	0.136745	TAP1
rs241443	0.981645	-14510	6	32797115	0.42856	1.53504	0.118486	0.118521	3.61589	0.000299322	-0.0547617	-1.33321	0.188388	0.465429	PSMB8
rs241443	0.981645	-14510	6	32797115	0.42856	1.53504	0.118486	0.118521	3.61589	0.000299322	0.0347396	1.26702	0.210905	0.47369	BRD2
rs241443	0.981645	-14510	6	32797115	0.42856	1.53504	0.118486	0.118521	3.61589	0.000299322	0.0419847	0.603659	0.548746	0.879871	HLA-DMB
rs241443	0.981645	-14510	6	32797115	0.42856	1.53504	0.118486	0.118521	3.61589	0.000299322	0.0318478	0.549317	0.585185	0.879871	HLA-DMA
rs1894407	0.981641	-4431	6	32787036	0.426318	1.53161	0.117849	0.118212	3.60637	0.000310509	0.116842	2.56098	0.0134396	0.13107	TAP2
rs1894407	0.981641	-4431	6	32787036	0.426318	1.53161	0.117849	0.118212	3.60637	0.000310509	0.0970709	2.3958	0.0202917	0.136745	HLA-DOB
rs1894407	0.981641	-4431	6	32787036	0.426318	1.53161	0.117849	0.118212	3.60637	0.000310509	-0.0520331	-1.37789	0.174253	0.444564	TAP1
rs1894407	0.981641	-4431	6	32787036	0.426318	1.53161	0.117849	0.118212	3.60637	0.000310509	0.0107719	0.419146	0.67687	0.879871	BRD2
rs1894407	0.981641	-4431	6	32787036	0.426318	1.53161	0.117849	0.118212	3.60637	0.000310509	0.019187	0.357365	0.722293	0.879871	HLA-DMA
rs1894407	0.981641	-4431	6	32787036	0.426318	1.53161	0.117849	0.118212	3.60637	0.000310509	-0.0198222	-0.307473	0.759735	0.896621	HLA-DMB
rs1894407	0.981641	-4431	6	32787036	0.426318	1.53161	0.117849	0.118212	3.60637	0.000310509	-0.0103717	-0.26868	0.78926	0.913193	PSMB8
rs241429	0.61907	-21235	6	32803840	-0.431925	0.649258	0.118613	0.122571	-3.52388	0.000425283	NA	NA	NA	NA	NA
rs241451	0.978932	-13875	6	32796480	0.4366	1.54744	0.12444	0.124509	3.50658	0.000453901	0.164611	3.48946	0.00100698	0.0169174	TAP2
rs241451	0.978932	-13875	6	32796480	0.4366	1.54744	0.12444	0.124509	3.50658	0.000453901	0.110326	2.52808	0.0146078	0.136339	HLA-DOB
rs241451	0.978932	-13875	6	32796480	0.4366	1.54744	0.12444	0.124509	3.50658	0.000453901	-0.0918557	-2.31808	0.0244923	0.151276	TAP1
rs241451	0.978932	-13875	6	32796480	0.4366	1.54744	0.12444	0.124509	3.50658	0.000453901	-0.0491505	-1.19079	0.239249	0.517962	PSMB8
rs241451	0.978932	-13875	6	32796480	0.4366	1.54744	0.12444	0.124509	3.50658	0.000453901	0.028529	1.03368	0.306164	0.600882	BRD2
rs241451	0.978932	-13875	6	32796480	0.4366	1.54744	0.12444	0.124509	3.50658	0.000453901	0.0409075	0.587206	0.559656	0.879871	HLA-DMB
rs241451	0.978932	-13875	6	32796480	0.4366	1.54744	0.12444	0.124509	3.50658	0.000453901	0.0287183	0.494344	0.623186	0.879871	HLA-DMA
rs1158784	0.580928	23844	6	32758761	0.377494	1.45862	0.116633	0.112884	3.34407	0.000825579	NA	NA	NA	NA	NA
rs2621355	0.580928	11264	6	32771341	0.377494	1.45862	0.116633	0.112884	3.34407	0.000825579	NA	NA	NA	NA	NA
rs3041449	0.580928	17995	6	32764610	0.377494	1.45862	0.116633	0.112884	3.34407	0.000825579	NA	NA	NA	NA	NA
rs142449444	0.829749	10758	6	32771847	0.367574	1.44423	0.115293	0.110537	3.32533	0.000883132	NA	NA	NA	NA	NA
rs36087143	0.829749	12924	6	32769681	0.367574	1.44423	0.115293	0.110537	3.32533	0.000883132	NA	NA	NA	NA	NA
rs2157077	0.839759	-3299	6	32785904	0.360642	1.43425	0.112661	0.109581	3.29111	0.000997935	-0.150209	-3.25251	0.00203154	0.0284416	TAP2
rs2157077	0.839759	-3299	6	32785904	0.360642	1.43425	0.112661	0.109581	3.29111	0.000997935	-0.0853411	-1.97918	0.0532063	0.234712	HLA-DOB
rs2157077	0.839759	-3299	6	32785904	0.360642	1.43425	0.112661	0.109581	3.29111	0.000997935	0.0233673	0.582239	0.562971	0.879871	TAP1
rs2157077	0.839759	-3299	6	32785904	0.360642	1.43425	0.112661	0.109581	3.29111	0.000997935	0.0183547	0.271875	0.786815	0.913193	HLA-DMB
rs2157077	0.839759	-3299	6	32785904	0.360642	1.43425	0.112661	0.109581	3.29111	0.000997935	0.011127	0.19777	0.844011	0.955484	HLA-DMA
rs2157077	0.839759	-3299	6	32785904	0.360642	1.43425	0.112661	0.109581	3.29111	0.000997935	0.00434268	0.107385	0.914905	0.96493	PSMB8
rs2157077	0.839759	-3299	6	32785904	0.360642	1.43425	0.112661	0.109581	3.29111	0.000997935	0.0017276	0.0640977	0.949143	0.96493	BRD2
rs2621337	0.819162	5956	6	32776649	0.382405	1.46581	0.120352	0.117057	3.26682	0.00108762	NA	NA	NA	NA	NA
rs2621366	0.827218	13625	6	32768980	0.355555	1.42697	0.113096	0.10941	3.24976	0.00115501	-0.183958	-4.08187	0.000157524	0.0083186	TAP2
rs2621366	0.827218	13625	6	32768980	0.355555	1.42697	0.113096	0.10941	3.24976	0.00115501	-0.112792	-2.62562	0.0113884	0.116662	HLA-DOB
rs2621366	0.827218	13625	6	32768980	0.355555	1.42697	0.113096	0.10941	3.24976	0.00115501	-0.033102	-1.21793	0.228854	0.508563	BRD2
rs2621366	0.827218	13625	6	32768980	0.355555	1.42697	0.113096	0.10941	3.24976	0.00115501	0.041361	1.01425	0.315251	0.612988	TAP1
rs2621366	0.827218	13625	6	32768980	0.355555	1.42697	0.113096	0.10941	3.24976	0.00115501	-0.0390781	-0.567245	0.573036	0.879871	HLA-DMB
rs2621366	0.827218	13625	6	32768980	0.355555	1.42697	0.113096	0.10941	3.24976	0.00115501	0.0123982	0.299945	0.765438	0.900516	PSMB8
rs2621366	0.827218	13625	6	32768980	0.355555	1.42697	0.113096	0.10941	3.24976	0.00115501	-0.00678921	-0.117939	0.906579	0.96493	HLA-DMA
rs2857123	0.826378	5176	6	32777429	0.374401	1.45412	0.117753	0.115929	3.22957	0.00123977	0.0835447	1.93244	0.0588682	0.234712	HLA-DOB
rs2857123	0.826378	5176	6	32777429	0.374401	1.45412	0.117753	0.115929	3.22957	0.00123977	-0.074221	-1.90593	0.0623033	0.234712	TAP1
rs2857123	0.826378	5176	6	32777429	0.374401	1.45412	0.117753	0.115929	3.22957	0.00123977	0.0850498	1.72237	0.0910631	0.271383	TAP2
rs2857123	0.826378	5176	6	32777429	0.374401	1.45412	0.117753	0.115929	3.22957	0.00123977	0.0340141	1.28085	0.206039	0.47369	BRD2
rs2857123	0.826378	5176	6	32777429	0.374401	1.45412	0.117753	0.115929	3.22957	0.00123977	-0.0199406	-0.493735	0.623613	0.879871	PSMB8
rs2857123	0.826378	5176	6	32777429	0.374401	1.45412	0.117753	0.115929	3.22957	0.00123977	-0.0236253	-0.420077	0.676194	0.879871	HLA-DMA
rs2857123	0.826378	5176	6	32777429	0.374401	1.45412	0.117753	0.115929	3.22957	0.00123977	-0.0115481	-0.170815	0.865045	0.960012	HLA-DMB
rs719654	0.501866	30466	6	32752139	0.393139	1.48162	0.123909	0.12265	3.20538	0.00134885	NA	NA	NA	NA	NA
rs1480381	0.783291	7370	6	32775235	0.348883	1.41748	0.112297	0.108991	3.20102	0.00136941	0.0835338	1.92363	0.0599916	0.234712	HLA-DOB
rs1480381	0.783291	7370	6	32775235	0.348883	1.41748	0.112297	0.108991	3.20102	0.00136941	-0.0726421	-1.8544	0.0694689	0.247262	TAP1
rs1480381	0.783291	7370	6	32775235	0.348883	1.41748	0.112297	0.108991	3.20102	0.00136941	0.0820613	1.65132	0.104819	0.299483	TAP2
rs1480381	0.783291	7370	6	32775235	0.348883	1.41748	0.112297	0.108991	3.20102	0.00136941	0.0359093	1.34893	0.183317	0.458238	BRD2
rs1480381	0.783291	7370	6	32775235	0.348883	1.41748	0.112297	0.108991	3.20102	0.00136941	-0.019798	-0.488159	0.627529	0.879871	PSMB8
rs1480381	0.783291	7370	6	32775235	0.348883	1.41748	0.112297	0.108991	3.20102	0.00136941	-0.0230088	-0.407386	0.685429	0.879871	HLA-DMA
rs1480381	0.783291	7370	6	32775235	0.348883	1.41748	0.112297	0.108991	3.20102	0.00136941	-0.0093998	-0.138452	0.890428	0.96493	HLA-DMB
rs17213609	0.783291	12914	6	32769691	0.348883	1.41748	0.112297	0.108991	3.20102	0.00136941	-0.075181	-1.95233	0.0563991	0.234712	TAP1
rs17213609	0.783291	12914	6	32769691	0.348883	1.41748	0.112297	0.108991	3.20102	0.00136941	0.0827359	1.93211	0.0589101	0.234712	HLA-DOB
rs17213609	0.783291	12914	6	32769691	0.348883	1.41748	0.112297	0.108991	3.20102	0.00136941	0.087521	1.7936	0.0788071	0.261889	TAP2
rs17213609	0.783291	12914	6	32769691	0.348883	1.41748	0.112297	0.108991	3.20102	0.00136941	0.0316456	1.20085	0.235358	0.514845	BRD2
rs17213609	0.783291	12914	6	32769691	0.348883	1.41748	0.112297	0.108991	3.20102	0.00136941	-0.0198906	-0.497248	0.621151	0.879871	PSMB8
rs17213609	0.783291	12914	6	32769691	0.348883	1.41748	0.112297	0.108991	3.20102	0.00136941	-0.0241122	-0.432902	0.666911	0.879871	HLA-DMA
rs17213609	0.783291	12914	6	32769691	0.348883	1.41748	0.112297	0.108991	3.20102	0.00136941	-0.0138483	-0.206837	0.836961	0.951159	HLA-DMB
rs2071469	0.783291	-2178	6	32784783	0.348883	1.41748	0.112297	0.108991	3.20102	0.00136941	-0.145205	-3.22255	0.00221599	0.0300231	TAP2
rs2071469	0.783291	-2178	6	32784783	0.348883	1.41748	0.112297	0.108991	3.20102	0.00136941	-0.108126	-2.64542	0.0108198	0.113608	HLA-DOB
rs2071469	0.783291	-2178	6	32784783	0.348883	1.41748	0.112297	0.108991	3.20102	0.00136941	0.0236132	0.604145	0.548426	0.879871	TAP1
rs2071469	0.783291	-2178	6	32784783	0.348883	1.41748	0.112297	0.108991	3.20102	0.00136941	-0.0148894	-0.378448	0.706669	0.879871	PSMB8
rs2071469	0.783291	-2178	6	32784783	0.348883	1.41748	0.112297	0.108991	3.20102	0.00136941	0.0213677	0.32501	0.746503	0.885681	HLA-DMB
rs2071469	0.783291	-2178	6	32784783	0.348883	1.41748	0.112297	0.108991	3.20102	0.00136941	0.00470062	0.0857405	0.932008	0.96493	HLA-DMA
rs2071469	0.783291	-2178	6	32784783	0.348883	1.41748	0.112297	0.108991	3.20102	0.00136941	-0.00076467	-0.0291233	0.97688	0.979211	BRD2
rs2199872	0.783291	9627	6	32772978	0.348883	1.41748	0.112297	0.108991	3.20102	0.00136941	0.0826675	1.9031	0.0626797	0.234712	HLA-DOB
rs2199872	0.783291	9627	6	32772978	0.348883	1.41748	0.112297	0.108991	3.20102	0.00136941	-0.0700978	-1.78609	0.0800304	0.2626	TAP1
rs2199872	0.783291	9627	6	32772978	0.348883	1.41748	0.112297	0.108991	3.20102	0.00136941	0.0778085	1.5622	0.124425	0.33715	TAP2
rs2199872	0.783291	9627	6	32772978	0.348883	1.41748	0.112297	0.108991	3.20102	0.00136941	0.0377053	1.41961	0.161805	0.419495	BRD2
rs2199872	0.783291	9627	6	32772978	0.348883	1.41748	0.112297	0.108991	3.20102	0.00136941	-0.0194332	-0.479322	0.633759	0.879871	PSMB8
rs2199872	0.783291	9627	6	32772978	0.348883	1.41748	0.112297	0.108991	3.20102	0.00136941	-0.022068	-0.39084	0.697543	0.879871	HLA-DMA
rs2199872	0.783291	9627	6	32772978	0.348883	1.41748	0.112297	0.108991	3.20102	0.00136941	-0.00684821	-0.100902	0.920024	0.96493	HLA-DMB
rs2199873	0.783291	12480	6	32770125	0.348883	1.41748	0.112297	0.108991	3.20102	0.00136941	0.0835219	1.93258	0.0588504	0.234712	HLA-DOB
rs2199873	0.783291	12480	6	32770125	0.348883	1.41748	0.112297	0.108991	3.20102	0.00136941	-0.07424	-1.90714	0.0621418	0.234712	TAP1
rs2199873	0.783291	12480	6	32770125	0.348883	1.41748	0.112297	0.108991	3.20102	0.00136941	0.0851837	1.72586	0.0904279	0.271383	TAP2
rs2199873	0.783291	12480	6	32770125	0.348883	1.41748	0.112297	0.108991	3.20102	0.00136941	0.0339518	1.27888	0.206728	0.47369	BRD2
rs2199873	0.783291	12480	6	32770125	0.348883	1.41748	0.112297	0.108991	3.20102	0.00136941	-0.0199336	-0.493731	0.623616	0.879871	PSMB8
rs2199873	0.783291	12480	6	32770125	0.348883	1.41748	0.112297	0.108991	3.20102	0.00136941	-0.0236789	-0.421176	0.675396	0.879871	HLA-DMA
rs2199873	0.783291	12480	6	32770125	0.348883	1.41748	0.112297	0.108991	3.20102	0.00136941	-0.0116857	-0.17291	0.863407	0.960012	HLA-DMB
rs2199874	0.783291	12679	6	32769926	0.348883	1.41748	0.112297	0.108991	3.20102	0.00136941	-0.0751746	-1.95188	0.0564539	0.234712	TAP1
rs2199874	0.783291	12679	6	32769926	0.348883	1.41748	0.112297	0.108991	3.20102	0.00136941	0.082749	1.93217	0.0589026	0.234712	HLA-DOB
rs2199874	0.783291	12679	6	32769926	0.348883	1.41748	0.112297	0.108991	3.20102	0.00136941	0.0874999	1.79289	0.0789216	0.261889	TAP2
rs2199874	0.783291	12679	6	32769926	0.348883	1.41748	0.112297	0.108991	3.20102	0.00136941	0.0316727	1.20175	0.235013	0.514845	BRD2
rs2199874	0.783291	12679	6	32769926	0.348883	1.41748	0.112297	0.108991	3.20102	0.00136941	-0.0198921	-0.497222	0.62117	0.879871	PSMB8
rs2199874	0.783291	12679	6	32769926	0.348883	1.41748	0.112297	0.108991	3.20102	0.00136941	-0.0241087	-0.432783	0.666997	0.879871	HLA-DMA
rs2199874	0.783291	12679	6	32769926	0.348883	1.41748	0.112297	0.108991	3.20102	0.00136941	-0.0138252	-0.206464	0.83725	0.951159	HLA-DMB
rs2219893	0.783291	12942	6	32769663	0.348883	1.41748	0.112297	0.108991	3.20102	0.00136941	0.0835034	1.93277	0.0588262	0.234712	HLA-DOB
rs2219893	0.783291	12942	6	32769663	0.348883	1.41748	0.112297	0.108991	3.20102	0.00136941	-0.0742986	-1.9094	0.061844	0.234712	TAP1
rs2219893	0.783291	12942	6	32769663	0.348883	1.41748	0.112297	0.108991	3.20102	0.00136941	0.0853084	1.72911	0.0898396	0.271383	TAP2
rs2219893	0.783291	12942	6	32769663	0.348883	1.41748	0.112297	0.108991	3.20102	0.00136941	0.0338534	1.27547	0.207923	0.47369	BRD2
rs2219893	0.783291	12942	6	32769663	0.348883	1.41748	0.112297	0.108991	3.20102	0.00136941	-0.0199358	-0.493941	0.623469	0.879871	PSMB8
rs2219893	0.783291	12942	6	32769663	0.348883	1.41748	0.112297	0.108991	3.20102	0.00136941	-0.0237037	-0.421751	0.674979	0.879871	HLA-DMA
rs2219893	0.783291	12942	6	32769663	0.348883	1.41748	0.112297	0.108991	3.20102	0.00136941	-0.011787	-0.174466	0.86219	0.960012	HLA-DMB
rs2621333	0.783291	4342	6	32778263	0.348883	1.41748	0.112297	0.108991	3.20102	0.00136941	-0.165691	-3.66775	0.000584424	0.0106721	TAP2
rs2621333	0.783291	4342	6	32778263	0.348883	1.41748	0.112297	0.108991	3.20102	0.00136941	-0.10081	-2.37229	0.0214884	0.136745	HLA-DOB
rs2621333	0.783291	4342	6	32778263	0.348883	1.41748	0.112297	0.108991	3.20102	0.00136941	0.0418173	1.04887	0.299184	0.591879	TAP1
rs2621333	0.783291	4342	6	32778263	0.348883	1.41748	0.112297	0.108991	3.20102	0.00136941	-0.022126	-0.825743	0.412796	0.722393	BRD2
rs2621333	0.783291	4342	6	32778263	0.348883	1.41748	0.112297	0.108991	3.20102	0.00136941	0.0157957	0.390842	0.697542	0.879871	PSMB8
rs2621333	0.783291	4342	6	32778263	0.348883	1.41748	0.112297	0.108991	3.20102	0.00136941	-0.0228978	-0.339052	0.735962	0.879871	HLA-DMB
rs2621333	0.783291	4342	6	32778263	0.348883	1.41748	0.112297	0.108991	3.20102	0.00136941	0.0029782	0.052876	0.958037	0.96493	HLA-DMA
rs2621338	0.783291	6022	6	32776583	0.348883	1.41748	0.112297	0.108991	3.20102	0.00136941	-0.161831	-3.41172	0.00127124	0.0197749	TAP2
rs2621338	0.783291	6022	6	32776583	0.348883	1.41748	0.112297	0.108991	3.20102	0.00136941	-0.0903002	-2.02498	0.0481198	0.234712	HLA-DOB
rs2621338	0.783291	6022	6	32776583	0.348883	1.41748	0.112297	0.108991	3.20102	0.00136941	0.0431994	1.04671	0.300167	0.591879	TAP1
rs2621338	0.783291	6022	6	32776583	0.348883	1.41748	0.112297	0.108991	3.20102	0.00136941	-0.0199169	-0.716902	0.476705	0.817208	BRD2
rs2621338	0.783291	6022	6	32776583	0.348883	1.41748	0.112297	0.108991	3.20102	0.00136941	0.0247929	0.593799	0.555271	0.879871	PSMB8
rs2621338	0.783291	6022	6	32776583	0.348883	1.41748	0.112297	0.108991	3.20102	0.00136941	-0.0250821	-0.35884	0.721196	0.879871	HLA-DMB
rs2621338	0.783291	6022	6	32776583	0.348883	1.41748	0.112297	0.108991	3.20102	0.00136941	0.0132939	0.228124	0.820462	0.944093	HLA-DMA
rs2621339	0.783291	7023	6	32775582	0.348883	1.41748	0.112297	0.108991	3.20102	0.00136941	0.0836429	1.93132	0.0590096	0.234712	HLA-DOB
rs2621339	0.783291	7023	6	32775582	0.348883	1.41748	0.112297	0.108991	3.20102	0.00136941	-0.073996	-1.89626	0.0635977	0.234712	TAP1
rs2621339	0.783291	7023	6	32775582	0.348883	1.41748	0.112297	0.108991	3.20102	0.00136941	0.0842856	1.70291	0.0946719	0.274222	TAP2
rs2621339	0.783291	7023	6	32775582	0.348883	1.41748	0.112297	0.108991	3.20102	0.00136941	0.0344504	1.29553	0.200972	0.47369	BRD2
rs2621339	0.783291	7023	6	32775582	0.348883	1.41748	0.112297	0.108991	3.20102	0.00136941	-0.0199473	-0.493052	0.624092	0.879871	PSMB8
rs2621339	0.783291	7023	6	32775582	0.348883	1.41748	0.112297	0.108991	3.20102	0.00136941	-0.023373	-0.414861	0.679984	0.879871	HLA-DMA
rs2621339	0.783291	7023	6	32775582	0.348883	1.41748	0.112297	0.108991	3.20102	0.00136941	-0.0108394	-0.160053	0.873471	0.960361	HLA-DMB
rs2621340	0.783291	7125	6	32775480	0.348883	1.41748	0.112297	0.108991	3.20102	0.00136941	0.0836181	1.93181	0.0589474	0.234712	HLA-DOB
rs2621340	0.783291	7125	6	32775480	0.348883	1.41748	0.112297	0.108991	3.20102	0.00136941	-0.0740926	-1.89999	0.0630951	0.234712	TAP1
rs2621340	0.783291	7125	6	32775480	0.348883	1.41748	0.112297	0.108991	3.20102	0.00136941	0.0845425	1.70937	0.0934622	0.272598	TAP2
rs2621340	0.783291	7125	6	32775480	0.348883	1.41748	0.112297	0.108991	3.20102	0.00136941	0.0342928	1.29012	0.202829	0.47369	BRD2
rs2621340	0.783291	7125	6	32775480	0.348883	1.41748	0.112297	0.108991	3.20102	0.00136941	-0.0199485	-0.493346	0.623886	0.879871	PSMB8
rs2621340	0.783291	7125	6	32775480	0.348883	1.41748	0.112297	0.108991	3.20102	0.00136941	-0.0234433	-0.416336	0.678911	0.879871	HLA-DMA
rs2621340	0.783291	7125	6	32775480	0.348883	1.41748	0.112297	0.108991	3.20102	0.00136941	-0.0110585	-0.163377	0.870868	0.960012	HLA-DMB
rs2621342	0.783291	7601	6	32775004	0.348883	1.41748	0.112297	0.108991	3.20102	0.00136941	-0.165691	-3.66775	0.000584424	0.0106721	TAP2
rs2621342	0.783291	7601	6	32775004	0.348883	1.41748	0.112297	0.108991	3.20102	0.00136941	-0.10081	-2.37229	0.0214884	0.136745	HLA-DOB
rs2621342	0.783291	7601	6	32775004	0.348883	1.41748	0.112297	0.108991	3.20102	0.00136941	0.0418173	1.04887	0.299184	0.591879	TAP1
rs2621342	0.783291	7601	6	32775004	0.348883	1.41748	0.112297	0.108991	3.20102	0.00136941	-0.022126	-0.825743	0.412796	0.722393	BRD2
rs2621342	0.783291	7601	6	32775004	0.348883	1.41748	0.112297	0.108991	3.20102	0.00136941	0.0157957	0.390842	0.697542	0.879871	PSMB8
rs2621342	0.783291	7601	6	32775004	0.348883	1.41748	0.112297	0.108991	3.20102	0.00136941	-0.0228978	-0.339052	0.735962	0.879871	HLA-DMB
rs2621342	0.783291	7601	6	32775004	0.348883	1.41748	0.112297	0.108991	3.20102	0.00136941	0.0029782	0.052876	0.958037	0.96493	HLA-DMA
rs2621347	0.783291	9936	6	32772669	0.348883	1.41748	0.112297	0.108991	3.20102	0.00136941	-0.165691	-3.66775	0.000584424	0.0106721	TAP2
rs2621347	0.783291	9936	6	32772669	0.348883	1.41748	0.112297	0.108991	3.20102	0.00136941	-0.10081	-2.37229	0.0214884	0.136745	HLA-DOB
rs2621347	0.783291	9936	6	32772669	0.348883	1.41748	0.112297	0.108991	3.20102	0.00136941	0.0418173	1.04887	0.299184	0.591879	TAP1
rs2621347	0.783291	9936	6	32772669	0.348883	1.41748	0.112297	0.108991	3.20102	0.00136941	-0.022126	-0.825743	0.412796	0.722393	BRD2
rs2621347	0.783291	9936	6	32772669	0.348883	1.41748	0.112297	0.108991	3.20102	0.00136941	0.0157957	0.390842	0.697542	0.879871	PSMB8
rs2621347	0.783291	9936	6	32772669	0.348883	1.41748	0.112297	0.108991	3.20102	0.00136941	-0.0228978	-0.339052	0.735962	0.879871	HLA-DMB
rs2621347	0.783291	9936	6	32772669	0.348883	1.41748	0.112297	0.108991	3.20102	0.00136941	0.0029782	0.052876	0.958037	0.96493	HLA-DMA
rs2621356	0.783291	11572	6	32771033	0.348883	1.41748	0.112297	0.108991	3.20102	0.00136941	0.0835072	1.93277	0.0588263	0.234712	HLA-DOB
rs2621356	0.783291	11572	6	32771033	0.348883	1.41748	0.112297	0.108991	3.20102	0.00136941	-0.0743055	-1.9095	0.0618309	0.234712	TAP1
rs2621356	0.783291	11572	6	32771033	0.348883	1.41748	0.112297	0.108991	3.20102	0.00136941	0.0852919	1.72867	0.0899186	0.271383	TAP2
rs2621356	0.783291	11572	6	32771033	0.348883	1.41748	0.112297	0.108991	3.20102	0.00136941	0.0338524	1.27537	0.207958	0.47369	BRD2
rs2621356	0.783291	11572	6	32771033	0.348883	1.41748	0.112297	0.108991	3.20102	0.00136941	-0.0199387	-0.49399	0.623434	0.879871	PSMB8
rs2621356	0.783291	11572	6	32771033	0.348883	1.41748	0.112297	0.108991	3.20102	0.00136941	-0.0236914	-0.421514	0.675151	0.879871	HLA-DMA
rs2621356	0.783291	11572	6	32771033	0.348883	1.41748	0.112297	0.108991	3.20102	0.00136941	-0.0117638	-0.174114	0.862465	0.960012	HLA-DMB
rs2621357	0.783291	11689	6	32770916	0.348883	1.41748	0.112297	0.108991	3.20102	0.00136941	0.083548	1.92431	0.0599041	0.234712	HLA-DOB
rs2621357	0.783291	11689	6	32770916	0.348883	1.41748	0.112297	0.108991	3.20102	0.00136941	-0.0727336	-1.85721	0.0690607	0.247262	TAP1
rs2621357	0.783291	11689	6	32770916	0.348883	1.41748	0.112297	0.108991	3.20102	0.00136941	0.0822545	1.65569	0.103926	0.298964	TAP2
rs2621357	0.783291	11689	6	32770916	0.348883	1.41748	0.112297	0.108991	3.20102	0.00136941	0.0358176	1.34559	0.184386	0.458238	BRD2
rs2621357	0.783291	11689	6	32770916	0.348883	1.41748	0.112297	0.108991	3.20102	0.00136941	-0.0198067	-0.488452	0.627323	0.879871	PSMB8
rs2621357	0.783291	11689	6	32770916	0.348883	1.41748	0.112297	0.108991	3.20102	0.00136941	-0.0230593	-0.408349	0.684727	0.879871	HLA-DMA
rs2621357	0.783291	11689	6	32770916	0.348883	1.41748	0.112297	0.108991	3.20102	0.00136941	-0.00954018	-0.140543	0.888785	0.96493	HLA-DMB
rs2621358	0.783291	11797	6	32770808	0.348883	1.41748	0.112297	0.108991	3.20102	0.00136941	0.0833907	1.9193	0.0605496	0.234712	HLA-DOB
rs2621358	0.783291	11797	6	32770808	0.348883	1.41748	0.112297	0.108991	3.20102	0.00136941	-0.0720427	-1.83732	0.0719922	0.25409	TAP1
rs2621358	0.783291	11797	6	32770808	0.348883	1.41748	0.112297	0.108991	3.20102	0.00136941	0.0810388	1.629	0.109475	0.308587	TAP2
rs2621358	0.783291	11797	6	32770808	0.348883	1.41748	0.112297	0.108991	3.20102	0.00136941	0.0364216	1.36833	0.177206	0.448352	BRD2
rs2621358	0.783291	11797	6	32770808	0.348883	1.41748	0.112297	0.108991	3.20102	0.00136941	-0.0197206	-0.486053	0.629012	0.879871	PSMB8
rs2621358	0.783291	11797	6	32770808	0.348883	1.41748	0.112297	0.108991	3.20102	0.00136941	-0.0227941	-0.403417	0.688328	0.879871	HLA-DMA
rs2621358	0.783291	11797	6	32770808	0.348883	1.41748	0.112297	0.108991	3.20102	0.00136941	-0.00875415	-0.128889	0.897952	0.96493	HLA-DMB
rs2621360	0.783291	13030	6	32769575	0.348883	1.41748	0.112297	0.108991	3.20102	0.00136941	-0.165691	-3.66775	0.000584424	0.0106721	TAP2
rs2621360	0.783291	13030	6	32769575	0.348883	1.41748	0.112297	0.108991	3.20102	0.00136941	-0.10081	-2.37229	0.0214884	0.136745	HLA-DOB
rs2621360	0.783291	13030	6	32769575	0.348883	1.41748	0.112297	0.108991	3.20102	0.00136941	0.0418173	1.04887	0.299184	0.591879	TAP1
rs2621360	0.783291	13030	6	32769575	0.348883	1.41748	0.112297	0.108991	3.20102	0.00136941	-0.022126	-0.825743	0.412796	0.722393	BRD2
rs2621360	0.783291	13030	6	32769575	0.348883	1.41748	0.112297	0.108991	3.20102	0.00136941	0.0157957	0.390842	0.697542	0.879871	PSMB8
rs2621360	0.783291	13030	6	32769575	0.348883	1.41748	0.112297	0.108991	3.20102	0.00136941	-0.0228978	-0.339052	0.735962	0.879871	HLA-DMB
rs2621360	0.783291	13030	6	32769575	0.348883	1.41748	0.112297	0.108991	3.20102	0.00136941	0.0029782	0.052876	0.958037	0.96493	HLA-DMA
rs2621362	0.783291	13069	6	32769536	0.348883	1.41748	0.112297	0.108991	3.20102	0.00136941	-0.175959	-3.93464	0.000252842	0.0106721	TAP2
rs2621362	0.783291	13069	6	32769536	0.348883	1.41748	0.112297	0.108991	3.20102	0.00136941	-0.104878	-2.46442	0.0171335	0.136745	HLA-DOB
rs2621362	0.783291	13069	6	32769536	0.348883	1.41748	0.112297	0.108991	3.20102	0.00136941	0.0528109	1.32579	0.190818	0.468676	TAP1
rs2621362	0.783291	13069	6	32769536	0.348883	1.41748	0.112297	0.108991	3.20102	0.00136941	-0.0246758	-0.917368	0.363268	0.690373	BRD2
rs2621362	0.783291	13069	6	32769536	0.348883	1.41748	0.112297	0.108991	3.20102	0.00136941	-0.0440952	-0.651383	0.517724	0.873269	HLA-DMB
rs2621362	0.783291	13069	6	32769536	0.348883	1.41748	0.112297	0.108991	3.20102	0.00136941	0.0232626	0.573494	0.568831	0.879871	PSMB8
rs2621362	0.783291	13069	6	32769536	0.348883	1.41748	0.112297	0.108991	3.20102	0.00136941	-0.00341727	-0.0603461	0.952116	0.96493	HLA-DMA
rs2621363	0.783291	13216	6	32769389	0.348883	1.41748	0.112297	0.108991	3.20102	0.00136941	-0.0752397	-1.95675	0.0558622	0.234712	TAP1
rs2621363	0.783291	13216	6	32769389	0.348883	1.41748	0.112297	0.108991	3.20102	0.00136941	0.0826002	1.93145	0.0589935	0.234712	HLA-DOB
rs2621363	0.783291	13216	6	32769389	0.348883	1.41748	0.112297	0.108991	3.20102	0.00136941	0.087726	1.8006	0.0776807	0.261889	TAP2
rs2621363	0.783291	13216	6	32769389	0.348883	1.41748	0.112297	0.108991	3.20102	0.00136941	0.031373	1.19184	0.238842	0.517962	BRD2
rs2621363	0.783291	13216	6	32769389	0.348883	1.41748	0.112297	0.108991	3.20102	0.00136941	-0.019874	-0.497493	0.62098	0.879871	PSMB8
rs2621363	0.783291	13216	6	32769389	0.348883	1.41748	0.112297	0.108991	3.20102	0.00136941	-0.0241455	-0.434079	0.666062	0.879871	HLA-DMA
rs2621363	0.783291	13216	6	32769389	0.348883	1.41748	0.112297	0.108991	3.20102	0.00136941	-0.014078	-0.210549	0.834078	0.951159	HLA-DMB
rs2621364	0.783291	13401	6	32769204	0.348883	1.41748	0.112297	0.108991	3.20102	0.00136941	-0.165691	-3.66775	0.000584424	0.0106721	TAP2
rs2621364	0.783291	13401	6	32769204	0.348883	1.41748	0.112297	0.108991	3.20102	0.00136941	-0.10081	-2.37229	0.0214884	0.136745	HLA-DOB
rs2621364	0.783291	13401	6	32769204	0.348883	1.41748	0.112297	0.108991	3.20102	0.00136941	0.0418173	1.04887	0.299184	0.591879	TAP1
rs2621364	0.783291	13401	6	32769204	0.348883	1.41748	0.112297	0.108991	3.20102	0.00136941	-0.022126	-0.825743	0.412796	0.722393	BRD2
rs2621364	0.783291	13401	6	32769204	0.348883	1.41748	0.112297	0.108991	3.20102	0.00136941	0.0157957	0.390842	0.697542	0.879871	PSMB8
rs2621364	0.783291	13401	6	32769204	0.348883	1.41748	0.112297	0.108991	3.20102	0.00136941	-0.0228978	-0.339052	0.735962	0.879871	HLA-DMB
rs2621364	0.783291	13401	6	32769204	0.348883	1.41748	0.112297	0.108991	3.20102	0.00136941	0.0029782	0.052876	0.958037	0.96493	HLA-DMA
rs2621365	0.783291	13465	6	32769140	0.348883	1.41748	0.112297	0.108991	3.20102	0.00136941	-0.165691	-3.66775	0.000584424	0.0106721	TAP2
rs2621365	0.783291	13465	6	32769140	0.348883	1.41748	0.112297	0.108991	3.20102	0.00136941	-0.10081	-2.37229	0.0214884	0.136745	HLA-DOB
rs2621365	0.783291	13465	6	32769140	0.348883	1.41748	0.112297	0.108991	3.20102	0.00136941	0.0418173	1.04887	0.299184	0.591879	TAP1
rs2621365	0.783291	13465	6	32769140	0.348883	1.41748	0.112297	0.108991	3.20102	0.00136941	-0.022126	-0.825743	0.412796	0.722393	BRD2
rs2621365	0.783291	13465	6	32769140	0.348883	1.41748	0.112297	0.108991	3.20102	0.00136941	0.0157957	0.390842	0.697542	0.879871	PSMB8
rs2621365	0.783291	13465	6	32769140	0.348883	1.41748	0.112297	0.108991	3.20102	0.00136941	-0.0228978	-0.339052	0.735962	0.879871	HLA-DMB
rs2621365	0.783291	13465	6	32769140	0.348883	1.41748	0.112297	0.108991	3.20102	0.00136941	0.0029782	0.052876	0.958037	0.96493	HLA-DMA
rs2621367	0.783291	13884	6	32768721	0.348883	1.41748	0.112297	0.108991	3.20102	0.00136941	-0.165691	-3.66775	0.000584424	0.0106721	TAP2
rs2621367	0.783291	13884	6	32768721	0.348883	1.41748	0.112297	0.108991	3.20102	0.00136941	-0.10081	-2.37229	0.0214884	0.136745	HLA-DOB
rs2621367	0.783291	13884	6	32768721	0.348883	1.41748	0.112297	0.108991	3.20102	0.00136941	0.0418173	1.04887	0.299184	0.591879	TAP1
rs2621367	0.783291	13884	6	32768721	0.348883	1.41748	0.112297	0.108991	3.20102	0.00136941	-0.022126	-0.825743	0.412796	0.722393	BRD2
rs2621367	0.783291	13884	6	32768721	0.348883	1.41748	0.112297	0.108991	3.20102	0.00136941	0.0157957	0.390842	0.697542	0.879871	PSMB8
rs2621367	0.783291	13884	6	32768721	0.348883	1.41748	0.112297	0.108991	3.20102	0.00136941	-0.0228978	-0.339052	0.735962	0.879871	HLA-DMB
rs2621367	0.783291	13884	6	32768721	0.348883	1.41748	0.112297	0.108991	3.20102	0.00136941	0.0029782	0.052876	0.958037	0.96493	HLA-DMA
rs2621372	0.783291	17303	6	32765302	0.348883	1.41748	0.112297	0.108991	3.20102	0.00136941	-0.165691	-3.66775	0.000584424	0.0106721	TAP2
rs2621372	0.783291	17303	6	32765302	0.348883	1.41748	0.112297	0.108991	3.20102	0.00136941	-0.10081	-2.37229	0.0214884	0.136745	HLA-DOB
rs2621372	0.783291	17303	6	32765302	0.348883	1.41748	0.112297	0.108991	3.20102	0.00136941	0.0418173	1.04887	0.299184	0.591879	TAP1
rs2621372	0.783291	17303	6	32765302	0.348883	1.41748	0.112297	0.108991	3.20102	0.00136941	-0.022126	-0.825743	0.412796	0.722393	BRD2
rs2621372	0.783291	17303	6	32765302	0.348883	1.41748	0.112297	0.108991	3.20102	0.00136941	0.0157957	0.390842	0.697542	0.879871	PSMB8
rs2621372	0.783291	17303	6	32765302	0.348883	1.41748	0.112297	0.108991	3.20102	0.00136941	-0.0228978	-0.339052	0.735962	0.879871	HLA-DMB
rs2621372	0.783291	17303	6	32765302	0.348883	1.41748	0.112297	0.108991	3.20102	0.00136941	0.0029782	0.052876	0.958037	0.96493	HLA-DMA
rs2621373	0.783291	17475	6	32765130	0.348883	1.41748	0.112297	0.108991	3.20102	0.00136941	-0.165691	-3.66775	0.000584424	0.0106721	TAP2
rs2621373	0.783291	17475	6	32765130	0.348883	1.41748	0.112297	0.108991	3.20102	0.00136941	-0.10081	-2.37229	0.0214884	0.136745	HLA-DOB
rs2621373	0.783291	17475	6	32765130	0.348883	1.41748	0.112297	0.108991	3.20102	0.00136941	0.0418173	1.04887	0.299184	0.591879	TAP1
rs2621373	0.783291	17475	6	32765130	0.348883	1.41748	0.112297	0.108991	3.20102	0.00136941	-0.022126	-0.825743	0.412796	0.722393	BRD2
rs2621373	0.783291	17475	6	32765130	0.348883	1.41748	0.112297	0.108991	3.20102	0.00136941	0.0157957	0.390842	0.697542	0.879871	PSMB8
rs2621373	0.783291	17475	6	32765130	0.348883	1.41748	0.112297	0.108991	3.20102	0.00136941	-0.0228978	-0.339052	0.735962	0.879871	HLA-DMB
rs2621373	0.783291	17475	6	32765130	0.348883	1.41748	0.112297	0.108991	3.20102	0.00136941	0.0029782	0.052876	0.958037	0.96493	HLA-DMA
rs2857117	0.783291	4579	6	32778026	0.348883	1.41748	0.112297	0.108991	3.20102	0.00136941	-0.165691	-3.66775	0.000584424	0.0106721	TAP2
rs2857117	0.783291	4579	6	32778026	0.348883	1.41748	0.112297	0.108991	3.20102	0.00136941	-0.10081	-2.37229	0.0214884	0.136745	HLA-DOB
rs2857117	0.783291	4579	6	32778026	0.348883	1.41748	0.112297	0.108991	3.20102	0.00136941	0.0418173	1.04887	0.299184	0.591879	TAP1
rs2857117	0.783291	4579	6	32778026	0.348883	1.41748	0.112297	0.108991	3.20102	0.00136941	-0.022126	-0.825743	0.412796	0.722393	BRD2
rs2857117	0.783291	4579	6	32778026	0.348883	1.41748	0.112297	0.108991	3.20102	0.00136941	0.0157957	0.390842	0.697542	0.879871	PSMB8
rs2857117	0.783291	4579	6	32778026	0.348883	1.41748	0.112297	0.108991	3.20102	0.00136941	-0.0228978	-0.339052	0.735962	0.879871	HLA-DMB
rs2857117	0.783291	4579	6	32778026	0.348883	1.41748	0.112297	0.108991	3.20102	0.00136941	0.0029782	0.052876	0.958037	0.96493	HLA-DMA
rs2857118	0.783291	4705	6	32777900	0.348883	1.41748	0.112297	0.108991	3.20102	0.00136941	0.0835315	1.93251	0.0588591	0.234712	HLA-DOB
rs2857118	0.783291	4705	6	32777900	0.348883	1.41748	0.112297	0.108991	3.20102	0.00136941	-0.0742271	-1.90649	0.0622289	0.234712	TAP1
rs2857118	0.783291	4705	6	32777900	0.348883	1.41748	0.112297	0.108991	3.20102	0.00136941	0.0851252	1.72433	0.090705	0.271383	TAP2
rs2857118	0.783291	4705	6	32777900	0.348883	1.41748	0.112297	0.108991	3.20102	0.00136941	0.0339835	1.27992	0.206366	0.47369	BRD2
rs2857118	0.783291	4705	6	32777900	0.348883	1.41748	0.112297	0.108991	3.20102	0.00136941	-0.0199357	-0.493709	0.623632	0.879871	PSMB8
rs2857118	0.783291	4705	6	32777900	0.348883	1.41748	0.112297	0.108991	3.20102	0.00136941	-0.0236583	-0.420746	0.675708	0.879871	HLA-DMA
rs2857118	0.783291	4705	6	32777900	0.348883	1.41748	0.112297	0.108991	3.20102	0.00136941	-0.0116285	-0.172039	0.864088	0.960012	HLA-DMB
rs2857119	0.783291	4752	6	32777853	0.348883	1.41748	0.112297	0.108991	3.20102	0.00136941	-0.165691	-3.66775	0.000584424	0.0106721	TAP2
rs2857119	0.783291	4752	6	32777853	0.348883	1.41748	0.112297	0.108991	3.20102	0.00136941	-0.10081	-2.37229	0.0214884	0.136745	HLA-DOB
rs2857119	0.783291	4752	6	32777853	0.348883	1.41748	0.112297	0.108991	3.20102	0.00136941	0.0418173	1.04887	0.299184	0.591879	TAP1
rs2857119	0.783291	4752	6	32777853	0.348883	1.41748	0.112297	0.108991	3.20102	0.00136941	-0.022126	-0.825743	0.412796	0.722393	BRD2
rs2857119	0.783291	4752	6	32777853	0.348883	1.41748	0.112297	0.108991	3.20102	0.00136941	0.0157957	0.390842	0.697542	0.879871	PSMB8
rs2857119	0.783291	4752	6	32777853	0.348883	1.41748	0.112297	0.108991	3.20102	0.00136941	-0.0228978	-0.339052	0.735962	0.879871	HLA-DMB
rs2857119	0.783291	4752	6	32777853	0.348883	1.41748	0.112297	0.108991	3.20102	0.00136941	0.0029782	0.052876	0.958037	0.96493	HLA-DMA
rs2857120	0.783291	5000	6	32777605	0.348883	1.41748	0.112297	0.108991	3.20102	0.00136941	0.0835977	1.93298	0.0587994	0.234712	HLA-DOB
rs2857120	0.783291	5000	6	32777605	0.348883	1.41748	0.112297	0.108991	3.20102	0.00136941	-0.0743769	-1.90945	0.0618367	0.234712	TAP1
rs2857120	0.783291	5000	6	32777605	0.348883	1.41748	0.112297	0.108991	3.20102	0.00136941	0.0849056	1.7186	0.0917532	0.271383	TAP2
rs2857120	0.783291	5000	6	32777605	0.348883	1.41748	0.112297	0.108991	3.20102	0.00136941	0.0339314	1.27715	0.207334	0.47369	BRD2
rs2857120	0.783291	5000	6	32777605	0.348883	1.41748	0.112297	0.108991	3.20102	0.00136941	-0.0199658	-0.494177	0.623303	0.879871	PSMB8
rs2857120	0.783291	5000	6	32777605	0.348883	1.41748	0.112297	0.108991	3.20102	0.00136941	-0.0234203	-0.416263	0.678964	0.879871	HLA-DMA
rs2857120	0.783291	5000	6	32777605	0.348883	1.41748	0.112297	0.108991	3.20102	0.00136941	-0.0112437	-0.166248	0.868619	0.960012	HLA-DMB
rs2857131	0.783291	6347	6	32776258	0.348883	1.41748	0.112297	0.108991	3.20102	0.00136941	-0.165691	-3.66775	0.000584424	0.0106721	TAP2
rs2857131	0.783291	6347	6	32776258	0.348883	1.41748	0.112297	0.108991	3.20102	0.00136941	-0.10081	-2.37229	0.0214884	0.136745	HLA-DOB
rs2857131	0.783291	6347	6	32776258	0.348883	1.41748	0.112297	0.108991	3.20102	0.00136941	0.0418173	1.04887	0.299184	0.591879	TAP1
rs2857131	0.783291	6347	6	32776258	0.348883	1.41748	0.112297	0.108991	3.20102	0.00136941	-0.022126	-0.825743	0.412796	0.722393	BRD2
rs2857131	0.783291	6347	6	32776258	0.348883	1.41748	0.112297	0.108991	3.20102	0.00136941	0.0157957	0.390842	0.697542	0.879871	PSMB8
rs2857131	0.783291	6347	6	32776258	0.348883	1.41748	0.112297	0.108991	3.20102	0.00136941	-0.0228978	-0.339052	0.735962	0.879871	HLA-DMB
rs2857131	0.783291	6347	6	32776258	0.348883	1.41748	0.112297	0.108991	3.20102	0.00136941	0.0029782	0.052876	0.958037	0.96493	HLA-DMA
rs2857132	0.783291	6426	6	32776179	0.348883	1.41748	0.112297	0.108991	3.20102	0.00136941	-0.165691	-3.66775	0.000584424	0.0106721	TAP2
rs2857132	0.783291	6426	6	32776179	0.348883	1.41748	0.112297	0.108991	3.20102	0.00136941	-0.10081	-2.37229	0.0214884	0.136745	HLA-DOB
rs2857132	0.783291	6426	6	32776179	0.348883	1.41748	0.112297	0.108991	3.20102	0.00136941	0.0418173	1.04887	0.299184	0.591879	TAP1
rs2857132	0.783291	6426	6	32776179	0.348883	1.41748	0.112297	0.108991	3.20102	0.00136941	-0.022126	-0.825743	0.412796	0.722393	BRD2
rs2857132	0.783291	6426	6	32776179	0.348883	1.41748	0.112297	0.108991	3.20102	0.00136941	0.0157957	0.390842	0.697542	0.879871	PSMB8
rs2857132	0.783291	6426	6	32776179	0.348883	1.41748	0.112297	0.108991	3.20102	0.00136941	-0.0228978	-0.339052	0.735962	0.879871	HLA-DMB
rs2857132	0.783291	6426	6	32776179	0.348883	1.41748	0.112297	0.108991	3.20102	0.00136941	0.0029782	0.052876	0.958037	0.96493	HLA-DMA
rs2857134	0.783291	6777	6	32775828	0.348883	1.41748	0.112297	0.108991	3.20102	0.00136941	0.0836013	1.93187	0.0589408	0.234712	HLA-DOB
rs2857134	0.783291	6777	6	32775828	0.348883	1.41748	0.112297	0.108991	3.20102	0.00136941	-0.0740759	-1.89999	0.0630951	0.234712	TAP1
rs2857134	0.783291	6777	6	32775828	0.348883	1.41748	0.112297	0.108991	3.20102	0.00136941	0.0846314	1.71168	0.093032	0.272598	TAP2
rs2857134	0.783291	6777	6	32775828	0.348883	1.41748	0.112297	0.108991	3.20102	0.00136941	0.0342809	1.28996	0.202885	0.47369	BRD2
rs2857134	0.783291	6777	6	32775828	0.348883	1.41748	0.112297	0.108991	3.20102	0.00136941	-0.0199376	-0.493188	0.623997	0.879871	PSMB8
rs2857134	0.783291	6777	6	32775828	0.348883	1.41748	0.112297	0.108991	3.20102	0.00136941	-0.0234971	-0.417389	0.678146	0.879871	HLA-DMA
rs2857134	0.783291	6777	6	32775828	0.348883	1.41748	0.112297	0.108991	3.20102	0.00136941	-0.0111691	-0.165049	0.869558	0.960012	HLA-DMB
rs2857138	0.783291	7109	6	32775496	0.348883	1.41748	0.112297	0.108991	3.20102	0.00136941	-0.15929	-3.46816	0.00107365	0.0173436	TAP2
rs2857138	0.783291	7109	6	32775496	0.348883	1.41748	0.112297	0.108991	3.20102	0.00136941	-0.0959236	-2.23237	0.0300092	0.174317	HLA-DOB
rs2857138	0.783291	7109	6	32775496	0.348883	1.41748	0.112297	0.108991	3.20102	0.00136941	0.0399294	0.995088	0.324391	0.624974	TAP1
rs2857138	0.783291	7109	6	32775496	0.348883	1.41748	0.112297	0.108991	3.20102	0.00136941	-0.0168323	-0.623031	0.53604	0.879871	BRD2
rs2857138	0.783291	7109	6	32775496	0.348883	1.41748	0.112297	0.108991	3.20102	0.00136941	0.0207879	0.512152	0.610756	0.879871	PSMB8
rs2857138	0.783291	7109	6	32775496	0.348883	1.41748	0.112297	0.108991	3.20102	0.00136941	-0.0194751	-0.286731	0.77548	0.909781	HLA-DMB
rs2857138	0.783291	7109	6	32775496	0.348883	1.41748	0.112297	0.108991	3.20102	0.00136941	0.00929575	0.164193	0.870228	0.960012	HLA-DMA
rs2857140	0.783291	7813	6	32774792	0.348883	1.41748	0.112297	0.108991	3.20102	0.00136941	0.0822766	1.89544	0.0637077	0.234712	HLA-DOB
rs2857140	0.783291	7813	6	32774792	0.348883	1.41748	0.112297	0.108991	3.20102	0.00136941	-0.0692732	-1.76562	0.0834458	0.271383	TAP1
rs2857140	0.783291	7813	6	32774792	0.348883	1.41748	0.112297	0.108991	3.20102	0.00136941	0.0764416	1.53505	0.130953	0.352564	TAP2
rs2857140	0.783291	7813	6	32774792	0.348883	1.41748	0.112297	0.108991	3.20102	0.00136941	0.0381281	1.43763	0.156647	0.408645	BRD2
rs2857140	0.783291	7813	6	32774792	0.348883	1.41748	0.112297	0.108991	3.20102	0.00136941	-0.0193012	-0.476519	0.63574	0.879871	PSMB8
rs2857140	0.783291	7813	6	32774792	0.348883	1.41748	0.112297	0.108991	3.20102	0.00136941	-0.0217366	-0.38533	0.701595	0.879871	HLA-DMA
rs2857140	0.783291	7813	6	32774792	0.348883	1.41748	0.112297	0.108991	3.20102	0.00136941	-0.00607444	-0.0895864	0.928967	0.96493	HLA-DMB
rs2857145	0.783291	11045	6	32771560	0.348883	1.41748	0.112297	0.108991	3.20102	0.00136941	-0.0752852	-1.95975	0.0555001	0.234712	TAP1
rs2857145	0.783291	11045	6	32771560	0.348883	1.41748	0.112297	0.108991	3.20102	0.00136941	0.0825144	1.931	0.0590506	0.234712	HLA-DOB
rs2857145	0.783291	11045	6	32771560	0.348883	1.41748	0.112297	0.108991	3.20102	0.00136941	0.0878561	1.80502	0.076977	0.261889	TAP2
rs2857145	0.783291	11045	6	32771560	0.348883	1.41748	0.112297	0.108991	3.20102	0.00136941	0.0311918	1.18576	0.241211	0.519531	BRD2
rs2857145	0.783291	11045	6	32771560	0.348883	1.41748	0.112297	0.108991	3.20102	0.00136941	-0.0198625	-0.497616	0.620894	0.879871	PSMB8
rs2857145	0.783291	11045	6	32771560	0.348883	1.41748	0.112297	0.108991	3.20102	0.00136941	-0.0241624	-0.434743	0.665583	0.879871	HLA-DMA
rs2857145	0.783291	11045	6	32771560	0.348883	1.41748	0.112297	0.108991	3.20102	0.00136941	-0.0142238	-0.212907	0.832248	0.951159	HLA-DMB
rs2857146	0.783291	11622	6	32770983	0.348883	1.41748	0.112297	0.108991	3.20102	0.00136941	-0.165691	-3.66775	0.000584424	0.0106721	TAP2
rs2857146	0.783291	11622	6	32770983	0.348883	1.41748	0.112297	0.108991	3.20102	0.00136941	-0.10081	-2.37229	0.0214884	0.136745	HLA-DOB
rs2857146	0.783291	11622	6	32770983	0.348883	1.41748	0.112297	0.108991	3.20102	0.00136941	0.0418173	1.04887	0.299184	0.591879	TAP1
rs2857146	0.783291	11622	6	32770983	0.348883	1.41748	0.112297	0.108991	3.20102	0.00136941	-0.022126	-0.825743	0.412796	0.722393	BRD2
rs2857146	0.783291	11622	6	32770983	0.348883	1.41748	0.112297	0.108991	3.20102	0.00136941	0.0157957	0.390842	0.697542	0.879871	PSMB8
rs2857146	0.783291	11622	6	32770983	0.348883	1.41748	0.112297	0.108991	3.20102	0.00136941	-0.0228978	-0.339052	0.735962	0.879871	HLA-DMB
rs2857146	0.783291	11622	6	32770983	0.348883	1.41748	0.112297	0.108991	3.20102	0.00136941	0.0029782	0.052876	0.958037	0.96493	HLA-DMA
rs2857147	0.783291	12425	6	32770180	0.348883	1.41748	0.112297	0.108991	3.20102	0.00136941	-0.0751593	-1.95083	0.0565826	0.234712	TAP1
rs2857147	0.783291	12425	6	32770180	0.348883	1.41748	0.112297	0.108991	3.20102	0.00136941	0.0827791	1.9323	0.0588856	0.234712	HLA-DOB
rs2857147	0.783291	12425	6	32770180	0.348883	1.41748	0.112297	0.108991	3.20102	0.00136941	0.0874501	1.79124	0.0791901	0.261889	TAP2
rs2857147	0.783291	12425	6	32770180	0.348883	1.41748	0.112297	0.108991	3.20102	0.00136941	0.0317359	1.20384	0.234209	0.514845	BRD2
rs2857147	0.783291	12425	6	32770180	0.348883	1.41748	0.112297	0.108991	3.20102	0.00136941	-0.0198956	-0.497159	0.621213	0.879871	PSMB8
rs2857147	0.783291	12425	6	32770180	0.348883	1.41748	0.112297	0.108991	3.20102	0.00136941	-0.0241004	-0.432504	0.667199	0.879871	HLA-DMA
rs2857147	0.783291	12425	6	32770180	0.348883	1.41748	0.112297	0.108991	3.20102	0.00136941	-0.0137711	-0.205595	0.837926	0.951159	HLA-DMB
rs28743256	0.783291	2665	6	32779940	0.348883	1.41748	0.112297	0.108991	3.20102	0.00136941	NA	NA	NA	NA	NA
rs34637089	0.783291	11150	6	32771455	0.348883	1.41748	0.112297	0.108991	3.20102	0.00136941	NA	NA	NA	NA	NA
rs36025973	0.783291	7252	6	32775353	0.348883	1.41748	0.112297	0.108991	3.20102	0.00136941	NA	NA	NA	NA	NA
rs9501215	0.783291	10201	6	32772404	0.348883	1.41748	0.112297	0.108991	3.20102	0.00136941	0.0833174	1.91725	0.0608161	0.234712	HLA-DOB
rs9501215	0.783291	10201	6	32772404	0.348883	1.41748	0.112297	0.108991	3.20102	0.00136941	-0.0717737	-1.82978	0.0731311	0.255959	TAP1
rs9501215	0.783291	10201	6	32772404	0.348883	1.41748	0.112297	0.108991	3.20102	0.00136941	0.0805854	1.61922	0.111569	0.310324	TAP2
rs9501215	0.783291	10201	6	32772404	0.348883	1.41748	0.112297	0.108991	3.20102	0.00136941	0.036638	1.3766	0.17465	0.444564	BRD2
rs9501215	0.783291	10201	6	32772404	0.348883	1.41748	0.112297	0.108991	3.20102	0.00136941	-0.0196817	-0.485032	0.629731	0.879871	PSMB8
rs9501215	0.783291	10201	6	32772404	0.348883	1.41748	0.112297	0.108991	3.20102	0.00136941	-0.0226989	-0.40168	0.689598	0.879871	HLA-DMA
rs9501215	0.783291	10201	6	32772404	0.348883	1.41748	0.112297	0.108991	3.20102	0.00136941	-0.00847917	-0.124824	0.901153	0.96493	HLA-DMB
rs34046155	0.592308	23559	6	32759046	0.371812	1.45036	0.121098	0.116183	3.20022	0.00137321	NA	NA	NA	NA	NA
rs2858331	0.286685	101328	6	32681277	0.298932	1.34842	0.111003	0.0935708	3.19472	0.00139968	NA	NA	NA	NA	NA
rs2071475	0.513643	218	6	32782387	0.36386	1.43887	0.119769	0.114311	3.18307	0.00145721	NA	NA	NA	NA	NA
rs2061952	0.484306	-3109	6	32785714	0.365781	1.44164	0.11913	0.116004	3.15318	0.00161503	NA	NA	NA	NA	NA
rs2621344	0.484306	9327	6	32773278	0.365781	1.44164	0.11913	0.116004	3.15318	0.00161503	NA	NA	NA	NA	NA
rs117821	0.301126	-16106	6	32798711	-0.40261	0.668573	0.120933	0.128559	-3.13172	0.00173784	NA	NA	NA	NA	NA
rs241433	0.301126	-16190	6	32798795	-0.40261	0.668573	0.120933	0.128559	-3.13172	0.00173784	NA	NA	NA	NA	NA
rs241430	0.300901	-20215	6	32802820	-0.39935	0.670756	0.120516	0.128322	-3.11209	0.00185769	NA	NA	NA	NA	NA
rs241432	0.300901	-19598	6	32802203	-0.39935	0.670756	0.120516	0.128322	-3.11209	0.00185769	NA	NA	NA	NA	NA
rs1894406	0.812163	-4451	6	32787056	0.352248	1.42226	0.114751	0.113198	3.11178	0.00185963	0.0824581	1.88268	0.0654542	0.236989	HLA-DOB
rs1894406	0.812163	-4451	6	32787056	0.352248	1.42226	0.114751	0.113198	3.11178	0.00185963	-0.0609123	-1.52819	0.132645	0.354848	TAP1
rs1894406	0.812163	-4451	6	32787056	0.352248	1.42226	0.114751	0.113198	3.11178	0.00185963	0.0643112	1.2716	0.209285	0.47369	TAP2
rs1894406	0.812163	-4451	6	32787056	0.352248	1.42226	0.114751	0.113198	3.11178	0.00185963	-0.0714677	-1.05636	0.295782	0.591879	HLA-DMB
rs1894406	0.812163	-4451	6	32787056	0.352248	1.42226	0.114751	0.113198	3.11178	0.00185963	0.0091119	0.334318	0.739511	0.879871	BRD2
rs1894406	0.812163	-4451	6	32787056	0.352248	1.42226	0.114751	0.113198	3.11178	0.00185963	-0.00621875	-0.10916	0.913504	0.96493	HLA-DMA
rs1894406	0.812163	-4451	6	32787056	0.352248	1.42226	0.114751	0.113198	3.11178	0.00185963	0.00312103	0.0762347	0.939531	0.96493	PSMB8
rs2071474	0.679798	23	6	32782582	0.324238	1.38298	0.111986	0.105404	3.07615	0.00209691	NA	NA	NA	NA	NA
rs2071470	0.64306	-2148	6	32784753	0.319923	1.37702	0.111306	0.105739	3.02559	0.0024815	NA	NA	NA	NA	NA
rs2071472	0.64306	-2015	6	32784620	0.319923	1.37702	0.111306	0.105739	3.02559	0.0024815	NA	NA	NA	NA	NA
rs2859579	0.64306	-1468	6	32784073	0.319923	1.37702	0.111306	0.105739	3.02559	0.0024815	NA	NA	NA	NA	NA
rs241448	0.651493	-14080	6	32796685	0.344992	1.41198	0.119816	0.115315	2.99173	0.00277403	NA	NA	NA	NA	NA
rs10751	0.176418	-119978	6	32902583	-0.473177	0.62302	0.153401	0.159933	-2.9586	0.0030904	NA	NA	NA	NA	NA
rs3132132	0.190622	-119329	6	32901934	-0.47718	0.620531	0.154478	0.161314	-2.95808	0.0030956	NA	NA	NA	NA	NA
rs35261666	0.335904	-18791	6	32801396	-0.365252	0.694022	0.120188	0.123864	-2.9488	0.00319005	NA	NA	NA	NA	NA
rs2857106	0.476603	-4965	6	32787570	0.367644	1.44433	0.122972	0.124935	2.94268	0.00325386	NA	NA	NA	NA	NA
rs7749543	0.53066	31189	6	32751416	-0.344687	0.708442	0.122959	0.117563	-2.93194	0.00336857	NA	NA	NA	NA	NA
rs3948793	0.476619	23157	6	32759448	-0.325714	0.722012	0.118	0.111201	-2.92906	0.00339988	NA	NA	NA	NA	NA
rs2621322	0.477869	-6107	6	32788712	0.365027	1.44055	0.123155	0.125175	2.91612	0.00354415	NA	NA	NA	NA	NA
rs17034	0.676105	-13916	6	32796521	0.321743	1.37953	0.114015	0.110538	2.91071	0.00360613	NA	NA	NA	NA	NA
rs241440	0.676105	-14756	6	32797361	0.321743	1.37953	0.114015	0.110538	2.91071	0.00360613	NA	NA	NA	NA	NA
rs241441	0.676105	-14692	6	32797297	0.321743	1.37953	0.114015	0.110538	2.91071	0.00360613	NA	NA	NA	NA	NA
rs241442	0.676105	-14563	6	32797168	0.321743	1.37953	0.114015	0.110538	2.91071	0.00360613	NA	NA	NA	NA	NA
rs241444	0.676105	-14504	6	32797109	0.321743	1.37953	0.114015	0.110538	2.91071	0.00360613	NA	NA	NA	NA	NA
rs241445	0.676105	-14467	6	32797072	0.321743	1.37953	0.114015	0.110538	2.91071	0.00360613	NA	NA	NA	NA	NA
rs241446	0.676105	-14362	6	32796967	0.321743	1.37953	0.114015	0.110538	2.91071	0.00360613	NA	NA	NA	NA	NA
rs241447	0.676105	-14146	6	32796751	0.321743	1.37953	0.114015	0.110538	2.91071	0.00360613	NA	NA	NA	NA	NA
rs241453	0.676105	-13621	6	32796226	0.321743	1.37953	0.114015	0.110538	2.91071	0.00360613	NA	NA	NA	NA	NA
rs241454	0.676105	-13539	6	32796144	0.321743	1.37953	0.114015	0.110538	2.91071	0.00360613	NA	NA	NA	NA	NA
rs241455	0.676105	-13414	6	32796019	0.321743	1.37953	0.114015	0.110538	2.91071	0.00360613	NA	NA	NA	NA	NA
rs241456	0.676105	-13360	6	32795965	0.321743	1.37953	0.114015	0.110538	2.91071	0.00360613	NA	NA	NA	NA	NA
rs9270599	0.213523	220949	6	32561656	0.373434	1.45271	0.133842	0.128781	2.89977	0.00373442	NA	NA	NA	NA	NA
rs12196597	0.18343	-158609	6	32941214	0.490769	1.63357	0.17704	0.17242	2.84635	0.00442231	NA	NA	NA	NA	NA
rs2621321	0.631623	-6875	6	32789480	0.313534	1.36825	0.113613	0.110166	2.84602	0.00442694	NA	NA	NA	NA	NA
rs2857101	0.631623	-12071	6	32794676	0.313534	1.36825	0.113613	0.110166	2.84602	0.00442694	NA	NA	NA	NA	NA
rs2857104	0.631623	-7562	6	32790167	0.313534	1.36825	0.113613	0.110166	2.84602	0.00442694	NA	NA	NA	NA	NA
rs9282315	0.284247	-19142	6	32801747	-0.376477	0.686275	0.12511	0.132812	-2.83465	0.00458755	NA	NA	NA	NA	NA
rs241452	0.653738	-13741	6	32796346	0.318581	1.37518	0.116963	0.112581	2.8298	0.00465777	NA	NA	NA	NA	NA
rs3130175	0.00962407	-234477	6	33017082	0.448185	1.56547	0.172124	0.158529	2.82715	0.00469637	NA	NA	NA	NA	NA
rs406477	0.00962407	-223039	6	33005644	0.448185	1.56547	0.172124	0.158529	2.82715	0.00469637	NA	NA	NA	NA	NA
rs423196	0.00962407	-220957	6	33003562	0.448185	1.56547	0.172124	0.158529	2.82715	0.00469637	NA	NA	NA	NA	NA
rs493158	0.00962407	-217545	6	33000150	0.448185	1.56547	0.172124	0.158529	2.82715	0.00469637	NA	NA	NA	NA	NA
rs9271375	0.346136	195538	6	32587067	0.30787	1.36052	0.116523	0.109247	2.8181	0.00483091	NA	NA	NA	NA	NA
rs34834266	0.17125	-153295	6	32935900	0.480803	1.61737	0.176648	0.171901	2.79697	0.0051584	NA	NA	NA	NA	NA
rs3918149	0.17125	-153768	6	32936373	0.480803	1.61737	0.176648	0.171901	2.79697	0.0051584	NA	NA	NA	NA	NA
rs9378127	0.17125	-139854	6	32922459	0.480803	1.61737	0.176648	0.171901	2.79697	0.0051584	NA	NA	NA	NA	NA
rs1846190	0.0540196	198792	6	32583813	-0.274748	0.759764	0.121012	0.099487	-2.76165	0.0057511	NA	NA	NA	NA	NA
rs2858332	0.334832	101444	6	32681161	-0.27367	0.760583	0.111708	0.100469	-2.72393	0.00645097	NA	NA	NA	NA	NA
rs9275588	0.334832	102182	6	32680423	-0.27367	0.760583	0.111708	0.100469	-2.72393	0.00645097	NA	NA	NA	NA	NA
rs9275589	0.334832	102164	6	32680441	-0.27367	0.760583	0.111708	0.100469	-2.72393	0.00645097	NA	NA	NA	NA	NA
rs154988	0.203219	-94661	6	32877266	0.308146	1.3609	0.121489	0.113404	2.71724	0.00658284	NA	NA	NA	NA	NA
rs154989	0.203219	-94568	6	32877173	0.308146	1.3609	0.121489	0.113404	2.71724	0.00658284	NA	NA	NA	NA	NA
rs1465651	0.202319	-118746	6	32901351	-0.46867	0.625834	0.162027	0.172585	-2.71559	0.00661586	NA	NA	NA	NA	NA
rs1794514	0.218889	115132	6	32667473	-0.491755	0.611552	0.182933	0.181402	-2.71085	0.00671103	NA	NA	NA	NA	NA
rs13191810	0.45281	195774	6	32586831	0.332781	1.39484	0.121933	0.123321	2.69849	0.00696539	NA	NA	NA	NA	NA
rs9271300	0.112349	201023	6	32581582	-0.273088	0.761026	0.118254	0.101398	-2.69322	0.00707653	NA	NA	NA	NA	NA
rs241408	0.206423	-80106	6	32862711	0.301667	1.35211	0.120123	0.112109	2.69084	0.00712726	NA	NA	NA	NA	NA
rs154981	0.203838	-98388	6	32880993	0.307849	1.3605	0.121817	0.114449	2.68983	0.00714879	NA	NA	NA	NA	NA
rs194676	0.134597	-113725	6	32896330	0.283823	1.3282	0.120649	0.106248	2.67133	0.00755507	NA	NA	NA	NA	NA
rs28383310	0.453512	195675	6	32586930	0.330588	1.39179	0.123396	0.123992	2.6662	0.00767132	NA	NA	NA	NA	NA
rs7760168	0.527685	36554	6	32746051	-0.311363	0.732448	0.124283	0.117416	-2.65178	0.00800681	NA	NA	NA	NA	NA
rs241458	0.212198	-105961	6	32888566	0.306705	1.35894	0.122552	0.115683	2.65126	0.00801924	NA	NA	NA	NA	NA
rs6457681	0.225367	9108	6	32773497	-0.434919	0.647317	0.165501	0.165	-2.63588	0.00839198	NA	NA	NA	NA	NA
rs429073	0.0154427	-219130	6	33001735	0.438025	1.54964	0.176625	0.166334	2.63341	0.00845323	NA	NA	NA	NA	NA
rs28383311	0.441185	195594	6	32587011	0.349899	1.41892	0.126864	0.132907	2.63266	0.00847183	NA	NA	NA	NA	NA
rs1053752	0.216176	-31522	6	32814127	0.30793	1.36061	0.121163	0.117033	2.63114	0.00850998	NA	NA	NA	NA	NA
rs6457684	0.216176	-31842	6	32814447	0.30793	1.36061	0.121163	0.117033	2.63114	0.00850998	NA	NA	NA	NA	NA
rs1480382	0.471301	41710	6	32740895	-0.292304	0.746542	0.116637	0.11216	-2.60612	0.00915734	NA	NA	NA	NA	NA
rs4265062	0.471301	36719	6	32745886	-0.292304	0.746542	0.116637	0.11216	-2.60612	0.00915734	NA	NA	NA	NA	NA
rs4510718	0.471301	32425	6	32750180	-0.292304	0.746542	0.116637	0.11216	-2.60612	0.00915734	NA	NA	NA	NA	NA
rs4563763	0.471301	32313	6	32750292	-0.292304	0.746542	0.116637	0.11216	-2.60612	0.00915734	NA	NA	NA	NA	NA
rs7383224	0.471301	40036	6	32742569	-0.292304	0.746542	0.116637	0.11216	-2.60612	0.00915734	NA	NA	NA	NA	NA
rs9276611	0.471301	40013	6	32742592	-0.292304	0.746542	0.116637	0.11216	-2.60612	0.00915734	NA	NA	NA	NA	NA
rs9276612	0.471301	39893	6	32742712	-0.292304	0.746542	0.116637	0.11216	-2.60612	0.00915734	NA	NA	NA	NA	NA
rs9276623	0.471301	38965	6	32743640	-0.292304	0.746542	0.116637	0.11216	-2.60612	0.00915734	NA	NA	NA	NA	NA
rs9276644	0.471301	37562	6	32745043	-0.292304	0.746542	0.116637	0.11216	-2.60612	0.00915734	NA	NA	NA	NA	NA
rs9276646	0.471301	37405	6	32745200	-0.292304	0.746542	0.116637	0.11216	-2.60612	0.00915734	NA	NA	NA	NA	NA
rs9280179	0.471301	39687	6	32742918	-0.292304	0.746542	0.116637	0.11216	-2.60612	0.00915734	NA	NA	NA	NA	NA
rs2021236	0.441017	117994	6	32664611	0.29787	1.34699	0.120567	0.114344	2.60503	0.00918666	NA	NA	NA	NA	NA
rs9270555	0.176334	222021	6	32560584	0.315976	1.3716	0.126294	0.121973	2.59053	0.00958272	NA	NA	NA	NA	NA
rs241403	0.163768	-84387	6	32866992	0.284157	1.32864	0.119971	0.110335	2.5754	0.0100124	NA	NA	NA	NA	NA
rs2187688	0.197079	-89396	6	32872001	0.286196	1.33135	0.120887	0.111629	2.56381	0.010353	NA	NA	NA	NA	NA
rs241399	0.197079	-88953	6	32871558	0.286196	1.33135	0.120887	0.111629	2.56381	0.010353	NA	NA	NA	NA	NA
rs241405	0.197079	-83193	6	32865798	0.286196	1.33135	0.120887	0.111629	2.56381	0.010353	NA	NA	NA	NA	NA
rs138134534	0.147705	-73491	6	32856096	0.311727	1.36578	0.128962	0.121872	2.55783	0.0105328	NA	NA	NA	NA	NA
rs2760994	0.198423	208297	6	32574308	0.337101	1.40088	0.132085	0.132204	2.54985	0.0107771	NA	NA	NA	NA	NA
rs41283744	0.0173551	232103	6	32550502	0.396716	1.48693	0.1996	0.156005	2.54296	0.0109917	NA	NA	NA	NA	NA
rs9276913	0.200578	-74891	6	32857496	0.298909	1.34839	0.124892	0.118822	2.51561	0.0118825	NA	NA	NA	NA	NA
rs2018501	0.203471	-73603	6	32856208	0.281999	1.32578	0.121546	0.112681	2.50263	0.0123273	NA	NA	NA	NA	NA
rs114381164	0.00248044	-230290	6	33012895	0.412872	1.51115	0.183077	0.165072	2.50116	0.0123787	NA	NA	NA	NA	NA
rs1431397	0.00248044	-222730	6	33005335	0.412872	1.51115	0.183077	0.165072	2.50116	0.0123787	NA	NA	NA	NA	NA
rs1431398	0.00248044	-222733	6	33005338	0.412872	1.51115	0.183077	0.165072	2.50116	0.0123787	NA	NA	NA	NA	NA
rs9277038	0.00248044	-218750	6	33001355	0.412872	1.51115	0.183077	0.165072	2.50116	0.0123787	NA	NA	NA	NA	NA
rs9277054	0.00248044	-223805	6	33006410	0.412872	1.51115	0.183077	0.165072	2.50116	0.0123787	NA	NA	NA	NA	NA
rs373854069	0.277872	-45614	6	32828219	-0.335947	0.714661	0.13779	0.134455	-2.49858	0.0124692	NA	NA	NA	NA	NA
rs9276708	0.514	25688	6	32756917	-0.291725	0.746974	0.125388	0.117188	-2.48939	0.0127964	NA	NA	NA	NA	NA
rs28393315	0.438966	179428	6	32603177	0.328714	1.38918	0.127424	0.132458	2.48164	0.0130779	NA	NA	NA	NA	NA
rs9274659	0.477213	146220	6	32636385	-0.270216	0.763215	0.117699	0.108945	-2.48029	0.0131277	NA	NA	NA	NA	NA
rs241410	0.208066	-79046	6	32861651	0.293113	1.34059	0.124153	0.118507	2.47337	0.0133845	NA	NA	NA	NA	NA
rs3101942	0.278718	-87452	6	32870057	0.262589	1.30029	0.116928	0.106779	2.45919	0.0139253	NA	NA	NA	NA	NA
rs9276648	0.239121	36963	6	32745642	-0.251435	0.777684	0.109015	0.102373	-2.45606	0.0140469	NA	NA	NA	NA	NA
rs34784936	0.0616372	222957	6	32559648	-0.346855	0.706908	0.152694	0.141687	-2.44804	0.0143634	NA	NA	NA	NA	NA
rs2857115	0.592916	4324	6	32778281	0.268414	1.30789	0.114743	0.109649	2.44793	0.014368	NA	NA	NA	NA	NA
rs9276916	0.282649	-83490	6	32866095	0.260937	1.29815	0.117445	0.106846	2.44217	0.0145991	NA	NA	NA	NA	NA
rs17426593	0.0513119	174528	6	32608077	-0.333537	0.716385	0.150981	0.137016	-2.4343	0.0149208	NA	NA	NA	NA	NA
rs3104368	0.056368	180044	6	32602561	-0.333173	0.716646	0.147688	0.137533	-2.4225	0.015414	NA	NA	NA	NA	NA
rs9272425	0.056368	177427	6	32605178	-0.333173	0.716646	0.147688	0.137533	-2.4225	0.015414	NA	NA	NA	NA	NA
rs281860696	0.146446	147712	6	32634893	-0.44743	0.639269	0.183142	0.184975	-2.41886	0.015569	NA	NA	NA	NA	NA
rs34400217	0.146446	144855	6	32637750	-0.44743	0.639269	0.183142	0.184975	-2.41886	0.015569	NA	NA	NA	NA	NA
rs41263832	0.146446	149189	6	32633416	-0.44743	0.639269	0.183142	0.184975	-2.41886	0.015569	NA	NA	NA	NA	NA
rs9270505	0.199926	223389	6	32559216	0.308143	1.3609	0.130109	0.127968	2.40796	0.016042	NA	NA	NA	NA	NA
rs6924102	0.173975	-28778	6	32811383	0.278827	1.32158	0.12073	0.116334	2.39678	0.0165401	NA	NA	NA	NA	NA
rs562289	0.0563319	205559	6	32577046	-0.327108	0.721006	0.146756	0.136548	-2.39556	0.0165952	NA	NA	NA	NA	NA
rs557011	0.0156396	195592	6	32587013	-0.236257	0.789578	0.11664	0.0987444	-2.39261	0.0167291	NA	NA	NA	NA	NA
rs79414789	0.0160754	202014	6	32580591	-0.234547	0.790929	0.118026	0.0990737	-2.3674	0.0179137	NA	NA	NA	NA	NA
rs9276699	0.403072	26038	6	32756567	-0.279303	0.756311	0.118877	0.118123	-2.3645	0.0180543	NA	NA	NA	NA	NA
rs33915496	0.0160704	198626	6	32583979	-0.233639	0.791648	0.117848	0.0990139	-2.35966	0.0182919	NA	NA	NA	NA	NA
rs34958241	0.0616239	223030	6	32559575	-0.329104	0.719568	0.148479	0.139656	-2.35653	0.0184465	NA	NA	NA	NA	NA
rs35117964	0.0616239	214459	6	32568146	-0.326458	0.721474	0.14842	0.139025	-2.3482	0.0188645	NA	NA	NA	NA	NA
rs35118762	0.0616239	221974	6	32560631	-0.326458	0.721474	0.14842	0.139025	-2.3482	0.0188645	NA	NA	NA	NA	NA
rs35226637	0.0616239	214157	6	32568448	-0.326458	0.721474	0.14842	0.139025	-2.3482	0.0188645	NA	NA	NA	NA	NA
rs35265698	0.0616239	221271	6	32561334	-0.326458	0.721474	0.14842	0.139025	-2.3482	0.0188645	NA	NA	NA	NA	NA
rs35525122	0.0616239	221322	6	32561283	-0.326458	0.721474	0.14842	0.139025	-2.3482	0.0188645	NA	NA	NA	NA	NA
rs9391645	0.165673	-167906	6	32950511	0.424831	1.52933	0.18164	0.181264	2.34372	0.0190927	NA	NA	NA	NA	NA
rs35472547	0.0620036	222235	6	32560370	-0.325402	0.722237	0.148638	0.139212	-2.33746	0.0194153	NA	NA	NA	NA	NA
rs35074855	0.0778848	221465	6	32561140	-0.326129	0.721712	0.14993	0.140308	-2.32438	0.0201053	NA	NA	NA	NA	NA
rs3763364	0.17948	-24915	6	32807520	0.271481	1.31191	0.121459	0.117651	2.30752	0.0210261	NA	NA	NA	NA	NA
rs4713598	0.17948	-24181	6	32806786	0.271481	1.31191	0.121459	0.117651	2.30752	0.0210261	NA	NA	NA	NA	NA
rs9391747	0.17948	-24344	6	32806949	0.271481	1.31191	0.121459	0.117651	2.30752	0.0210261	NA	NA	NA	NA	NA
rs147276171	0.00570872	-230883	6	33013488	0.395111	1.48455	0.187041	0.171412	2.30504	0.0211642	NA	NA	NA	NA	NA
rs3104378	0.0593866	183442	6	32599163	-0.323254	0.72379	0.150184	0.140397	-2.30243	0.0213112	NA	NA	NA	NA	NA
rs34965214	0.0593866	173060	6	32609545	-0.323254	0.72379	0.150184	0.140397	-2.30243	0.0213112	NA	NA	NA	NA	NA
rs28724903	0.154757	-141456	6	32924061	0.415217	1.5147	0.181292	0.180663	2.2983	0.0215449	NA	NA	NA	NA	NA
rs35546426	0.154757	-142985	6	32925590	0.415217	1.5147	0.181292	0.180663	2.2983	0.0215449	NA	NA	NA	NA	NA
rs3104371	0.0597197	180468	6	32602137	-0.322107	0.724621	0.150413	0.140586	-2.29118	0.0219532	NA	NA	NA	NA	NA
rs1063478	0.118789	-134939	6	32917544	0.336134	1.39953	0.156027	0.146755	2.29045	0.0219951	NA	NA	NA	NA	NA
rs154972	0.0350411	-118046	6	32900651	-0.236608	0.789301	0.125161	0.103407	-2.28813	0.0221301	NA	NA	NA	NA	NA
rs154974	0.0350411	-118011	6	32900616	-0.236608	0.789301	0.125161	0.103407	-2.28813	0.0221301	NA	NA	NA	NA	NA
rs154975	0.0350411	-117996	6	32900601	-0.236608	0.789301	0.125161	0.103407	-2.28813	0.0221301	NA	NA	NA	NA	NA
rs9271594	0.0587195	191392	6	32591213	-0.316905	0.7284	0.148835	0.138873	-2.28198	0.0224907	NA	NA	NA	NA	NA
rs9271608	0.0587195	191017	6	32591588	-0.316905	0.7284	0.148835	0.138873	-2.28198	0.0224907	NA	NA	NA	NA	NA
rs34039593	0.0583941	212294	6	32570311	-0.318474	0.727258	0.149213	0.139849	-2.27727	0.0227699	NA	NA	NA	NA	NA
rs113134061	0.0525464	216564	6	32566041	-0.310262	0.733255	0.145891	0.13664	-2.27066	0.0231677	NA	NA	NA	NA	NA
rs2760983	0.0525464	217004	6	32565601	-0.310262	0.733255	0.145891	0.13664	-2.27066	0.0231677	NA	NA	NA	NA	NA
rs34553045	0.0525464	221040	6	32561565	-0.310262	0.733255	0.145891	0.13664	-2.27066	0.0231677	NA	NA	NA	NA	NA
rs34647096	0.0525464	220924	6	32561681	-0.310262	0.733255	0.145891	0.13664	-2.27066	0.0231677	NA	NA	NA	NA	NA
rs34855541	0.0525464	222780	6	32559825	-0.310262	0.733255	0.145891	0.13664	-2.27066	0.0231677	NA	NA	NA	NA	NA
rs35743245	0.0525464	222701	6	32559904	-0.310262	0.733255	0.145891	0.13664	-2.27066	0.0231677	NA	NA	NA	NA	NA
rs28746811	0.494173	149408	6	32633197	0.239874	1.27109	0.114972	0.106294	2.25671	0.0240264	NA	NA	NA	NA	NA
rs112777438	0.0513679	215970	6	32566635	-0.328399	0.720076	0.152553	0.145556	-2.25617	0.0240601	NA	NA	NA	NA	NA
rs13204672	0.117104	199809	6	32582796	0.420791	1.52317	0.196601	0.187137	2.24858	0.0245395	NA	NA	NA	NA	NA
rs13204736	0.115385	200002	6	32582603	0.410299	1.50727	0.190657	0.182814	2.24435	0.0248099	NA	NA	NA	NA	NA
rs28383222	0.115385	199200	6	32583405	0.410299	1.50727	0.190657	0.182814	2.24435	0.0248099	NA	NA	NA	NA	NA
rs28383225	0.115385	198781	6	32583824	0.410299	1.50727	0.190657	0.182814	2.24435	0.0248099	NA	NA	NA	NA	NA
rs28383226	0.115385	198706	6	32583899	0.410299	1.50727	0.190657	0.182814	2.24435	0.0248099	NA	NA	NA	NA	NA
rs28383229	0.115385	198581	6	32584024	0.410299	1.50727	0.190657	0.182814	2.24435	0.0248099	NA	NA	NA	NA	NA
rs28383232	0.115385	198497	6	32584108	0.410299	1.50727	0.190657	0.182814	2.24435	0.0248099	NA	NA	NA	NA	NA
rs28383245	0.115385	198126	6	32584479	0.410299	1.50727	0.190657	0.182814	2.24435	0.0248099	NA	NA	NA	NA	NA
rs28383263	0.115385	196762	6	32585843	0.410299	1.50727	0.190657	0.182814	2.24435	0.0248099	NA	NA	NA	NA	NA
rs28383271	0.115385	196471	6	32586134	0.410299	1.50727	0.190657	0.182814	2.24435	0.0248099	NA	NA	NA	NA	NA
rs28383319	0.115385	191567	6	32591038	0.410299	1.50727	0.190657	0.182814	2.24435	0.0248099	NA	NA	NA	NA	NA
rs35380574	0.0533097	222554	6	32560051	-0.308449	0.734586	0.146454	0.137763	-2.23898	0.0251572	NA	NA	NA	NA	NA
rs28383216	0.1229	202009	6	32580596	0.416665	1.51689	0.193853	0.186248	2.23715	0.0252762	NA	NA	NA	NA	NA
rs11459466	0.136038	-70616	6	32853221	0.231758	1.26081	0.114587	0.103961	2.22927	0.025796	NA	NA	NA	NA	NA
rs508318	0.0502745	197711	6	32584894	-0.306089	0.736321	0.146927	0.137349	-2.22855	0.025844	NA	NA	NA	NA	NA
rs41316552	0.207748	-17318	6	32799923	-0.314764	0.729961	0.138712	0.141379	-2.22639	0.0259883	NA	NA	NA	NA	NA
rs1391372	0.0502745	178937	6	32603668	-0.306402	0.736091	0.147542	0.137858	-2.22259	0.0262431	NA	NA	NA	NA	NA
rs3104375	0.0502745	182504	6	32600101	-0.306402	0.736091	0.147542	0.137858	-2.22259	0.0262431	NA	NA	NA	NA	NA
rs9272461	0.0502745	176996	6	32605609	-0.306402	0.736091	0.147542	0.137858	-2.22259	0.0262431	NA	NA	NA	NA	NA
rs3997872	0.0218238	201988	6	32580617	-0.302078	0.73928	0.145372	0.135988	-2.22135	0.0263273	NA	NA	NA	NA	NA
rs28383227	0.122606	198623	6	32583982	0.413587	1.51223	0.193451	0.186366	2.21922	0.026472	NA	NA	NA	NA	NA
rs28383243	0.122606	198195	6	32584410	0.413587	1.51223	0.193451	0.186366	2.21922	0.026472	NA	NA	NA	NA	NA
rs28383244	0.122606	198143	6	32584462	0.413587	1.51223	0.193451	0.186366	2.21922	0.026472	NA	NA	NA	NA	NA
rs28383246	0.122606	198123	6	32584482	0.413587	1.51223	0.193451	0.186366	2.21922	0.026472	NA	NA	NA	NA	NA
rs28383252	0.122606	197031	6	32585574	0.413587	1.51223	0.193451	0.186366	2.21922	0.026472	NA	NA	NA	NA	NA
rs28383253	0.122606	197016	6	32585589	0.413587	1.51223	0.193451	0.186366	2.21922	0.026472	NA	NA	NA	NA	NA
rs28383262	0.122606	196832	6	32585773	0.413587	1.51223	0.193451	0.186366	2.21922	0.026472	NA	NA	NA	NA	NA
rs28383264	0.122606	196704	6	32585901	0.413587	1.51223	0.193451	0.186366	2.21922	0.026472	NA	NA	NA	NA	NA
rs28383265	0.122606	196681	6	32585924	0.413587	1.51223	0.193451	0.186366	2.21922	0.026472	NA	NA	NA	NA	NA
rs28752513	0.122606	199146	6	32583459	0.413587	1.51223	0.193451	0.186366	2.21922	0.026472	NA	NA	NA	NA	NA
rs369437661	0.122606	191819	6	32590786	0.413587	1.51223	0.193451	0.186366	2.21922	0.026472	NA	NA	NA	NA	NA
rs116289957	0.115093	202025	6	32580580	0.404789	1.49899	0.190392	0.18244	2.21876	0.0265033	NA	NA	NA	NA	NA
rs12212951	0.115093	201372	6	32581233	0.404789	1.49899	0.190392	0.18244	2.21876	0.0265033	NA	NA	NA	NA	NA
rs13205658	0.115093	204998	6	32577607	0.404789	1.49899	0.190392	0.18244	2.21876	0.0265033	NA	NA	NA	NA	NA
rs13206219	0.115093	204758	6	32577847	0.404789	1.49899	0.190392	0.18244	2.21876	0.0265033	NA	NA	NA	NA	NA
rs13206639	0.115093	204505	6	32578100	0.404789	1.49899	0.190392	0.18244	2.21876	0.0265033	NA	NA	NA	NA	NA
rs17840121	0.115093	204912	6	32577693	0.404789	1.49899	0.190392	0.18244	2.21876	0.0265033	NA	NA	NA	NA	NA
rs186720258	0.115093	203164	6	32579441	0.404789	1.49899	0.190392	0.18244	2.21876	0.0265033	NA	NA	NA	NA	NA
rs1909096	0.115093	211728	6	32570877	0.404789	1.49899	0.190392	0.18244	2.21876	0.0265033	NA	NA	NA	NA	NA
rs2647078	0.115093	216509	6	32566096	0.404789	1.49899	0.190392	0.18244	2.21876	0.0265033	NA	NA	NA	NA	NA
rs28366291	0.115093	221998	6	32560607	0.404789	1.49899	0.190392	0.18244	2.21876	0.0265033	NA	NA	NA	NA	NA
rs28383172	0.115093	216626	6	32565979	0.404789	1.49899	0.190392	0.18244	2.21876	0.0265033	NA	NA	NA	NA	NA
rs2858869	0.115093	209939	6	32572666	0.404789	1.49899	0.190392	0.18244	2.21876	0.0265033	NA	NA	NA	NA	NA
rs28752508	0.115093	203306	6	32579299	0.404789	1.49899	0.190392	0.18244	2.21876	0.0265033	NA	NA	NA	NA	NA
rs11344457	0.247976	22408	6	32760197	-0.320823	0.725551	0.148849	0.145138	-2.21047	0.0270725	NA	NA	NA	NA	NA
rs1600571	0.247976	12215	6	32770390	-0.320823	0.725551	0.148849	0.145138	-2.21047	0.0270725	NA	NA	NA	NA	NA
rs2067098	0.247976	20298	6	32762307	-0.320823	0.725551	0.148849	0.145138	-2.21047	0.0270725	NA	NA	NA	NA	NA
rs2067577	0.247976	20121	6	32762484	-0.320823	0.725551	0.148849	0.145138	-2.21047	0.0270725	NA	NA	NA	NA	NA
rs2157078	0.247976	20379	6	32762226	-0.320823	0.725551	0.148849	0.145138	-2.21047	0.0270725	NA	NA	NA	NA	NA
rs2157079	0.247976	20502	6	32762103	-0.320823	0.725551	0.148849	0.145138	-2.21047	0.0270725	NA	NA	NA	NA	NA
rs2157080	0.247976	20779	6	32761826	-0.320823	0.725551	0.148849	0.145138	-2.21047	0.0270725	NA	NA	NA	NA	NA
rs2157081	0.247976	20829	6	32761776	-0.320823	0.725551	0.148849	0.145138	-2.21047	0.0270725	NA	NA	NA	NA	NA
rs2157083	0.247976	21950	6	32760655	-0.320823	0.725551	0.148849	0.145138	-2.21047	0.0270725	NA	NA	NA	NA	NA
rs2187684	0.247976	17886	6	32764719	-0.320823	0.725551	0.148849	0.145138	-2.21047	0.0270725	NA	NA	NA	NA	NA
rs2187686	0.247976	21098	6	32761507	-0.320823	0.725551	0.148849	0.145138	-2.21047	0.0270725	NA	NA	NA	NA	NA
rs2187687	0.247976	22066	6	32760539	-0.320823	0.725551	0.148849	0.145138	-2.21047	0.0270725	NA	NA	NA	NA	NA
rs2199870	0.247976	9433	6	32773172	-0.320823	0.725551	0.148849	0.145138	-2.21047	0.0270725	NA	NA	NA	NA	NA
rs2199871	0.247976	9563	6	32773042	-0.320823	0.725551	0.148849	0.145138	-2.21047	0.0270725	NA	NA	NA	NA	NA
rs2257789	0.247976	17222	6	32765383	-0.320823	0.725551	0.148849	0.145138	-2.21047	0.0270725	NA	NA	NA	NA	NA
rs2621334	0.247976	4553	6	32778052	-0.320823	0.725551	0.148849	0.145138	-2.21047	0.0270725	NA	NA	NA	NA	NA
rs2621343	0.247976	7817	6	32774788	-0.320823	0.725551	0.148849	0.145138	-2.21047	0.0270725	NA	NA	NA	NA	NA
rs2621348	0.247976	10030	6	32772575	-0.320823	0.725551	0.148849	0.145138	-2.21047	0.0270725	NA	NA	NA	NA	NA
rs2621349	0.247976	10041	6	32772564	-0.320823	0.725551	0.148849	0.145138	-2.21047	0.0270725	NA	NA	NA	NA	NA
rs2621350	0.247976	10049	6	32772556	-0.320823	0.725551	0.148849	0.145138	-2.21047	0.0270725	NA	NA	NA	NA	NA
rs2621351	0.247976	10601	6	32772004	-0.320823	0.725551	0.148849	0.145138	-2.21047	0.0270725	NA	NA	NA	NA	NA
rs2621352	0.247976	10718	6	32771887	-0.320823	0.725551	0.148849	0.145138	-2.21047	0.0270725	NA	NA	NA	NA	NA
rs2621353	0.247976	11074	6	32771531	-0.320823	0.725551	0.148849	0.145138	-2.21047	0.0270725	NA	NA	NA	NA	NA
rs2621354	0.247976	11251	6	32771354	-0.320823	0.725551	0.148849	0.145138	-2.21047	0.0270725	NA	NA	NA	NA	NA
rs2621371	0.247976	15514	6	32767091	-0.320823	0.725551	0.148849	0.145138	-2.21047	0.0270725	NA	NA	NA	NA	NA
rs2621375	0.247976	18631	6	32763974	-0.320823	0.725551	0.148849	0.145138	-2.21047	0.0270725	NA	NA	NA	NA	NA
rs2621376	0.247976	19084	6	32763521	-0.320823	0.725551	0.148849	0.145138	-2.21047	0.0270725	NA	NA	NA	NA	NA
rs2621378	0.247976	19565	6	32763040	-0.320823	0.725551	0.148849	0.145138	-2.21047	0.0270725	NA	NA	NA	NA	NA
rs2621420	0.247976	41844	6	32740761	-0.320823	0.725551	0.148849	0.145138	-2.21047	0.0270725	NA	NA	NA	NA	NA
rs2857116	0.247976	4452	6	32778153	-0.320823	0.725551	0.148849	0.145138	-2.21047	0.0270725	NA	NA	NA	NA	NA
rs2857121	0.247976	5072	6	32777533	-0.320823	0.725551	0.148849	0.145138	-2.21047	0.0270725	NA	NA	NA	NA	NA
rs2857127	0.247976	5751	6	32776854	-0.320823	0.725551	0.148849	0.145138	-2.21047	0.0270725	NA	NA	NA	NA	NA
rs2857128	0.247976	5773	6	32776832	-0.320823	0.725551	0.148849	0.145138	-2.21047	0.0270725	NA	NA	NA	NA	NA
rs2857129	0.247976	5982	6	32776623	-0.320823	0.725551	0.148849	0.145138	-2.21047	0.0270725	NA	NA	NA	NA	NA
rs2857130	0.247976	6191	6	32776414	-0.320823	0.725551	0.148849	0.145138	-2.21047	0.0270725	NA	NA	NA	NA	NA
rs2857133	0.247976	6485	6	32776120	-0.320823	0.725551	0.148849	0.145138	-2.21047	0.0270725	NA	NA	NA	NA	NA
rs2857135	0.247976	6784	6	32775821	-0.320823	0.725551	0.148849	0.145138	-2.21047	0.0270725	NA	NA	NA	NA	NA
rs2857136	0.247976	6919	6	32775686	-0.320823	0.725551	0.148849	0.145138	-2.21047	0.0270725	NA	NA	NA	NA	NA
rs2857137	0.247976	7003	6	32775602	-0.320823	0.725551	0.148849	0.145138	-2.21047	0.0270725	NA	NA	NA	NA	NA
rs2857139	0.247976	7140	6	32775465	-0.320823	0.725551	0.148849	0.145138	-2.21047	0.0270725	NA	NA	NA	NA	NA
rs2857141	0.247976	8220	6	32774385	-0.320823	0.725551	0.148849	0.145138	-2.21047	0.0270725	NA	NA	NA	NA	NA
rs2857143	0.247976	9969	6	32772636	-0.320823	0.725551	0.148849	0.145138	-2.21047	0.0270725	NA	NA	NA	NA	NA
rs2857144	0.247976	10995	6	32771610	-0.320823	0.725551	0.148849	0.145138	-2.21047	0.0270725	NA	NA	NA	NA	NA
rs2857150	0.247976	18784	6	32763821	-0.320823	0.725551	0.148849	0.145138	-2.21047	0.0270725	NA	NA	NA	NA	NA
rs2857151	0.247976	19091	6	32763514	-0.320823	0.725551	0.148849	0.145138	-2.21047	0.0270725	NA	NA	NA	NA	NA
rs2857152	0.247976	19951	6	32762654	-0.320823	0.725551	0.148849	0.145138	-2.21047	0.0270725	NA	NA	NA	NA	NA
rs2857154	0.247976	19989	6	32762616	-0.320823	0.725551	0.148849	0.145138	-2.21047	0.0270725	NA	NA	NA	NA	NA
rs2857155	0.247976	21288	6	32761317	-0.320823	0.725551	0.148849	0.145138	-2.21047	0.0270725	NA	NA	NA	NA	NA
rs2857158	0.247976	22271	6	32760334	-0.320823	0.725551	0.148849	0.145138	-2.21047	0.0270725	NA	NA	NA	NA	NA
rs2857159	0.247976	22348	6	32760257	-0.320823	0.725551	0.148849	0.145138	-2.21047	0.0270725	NA	NA	NA	NA	NA
rs2857160	0.247976	22356	6	32760249	-0.320823	0.725551	0.148849	0.145138	-2.21047	0.0270725	NA	NA	NA	NA	NA
rs2894294	0.247976	21640	6	32760965	-0.320823	0.725551	0.148849	0.145138	-2.21047	0.0270725	NA	NA	NA	NA	NA
rs3101941	0.247976	7042	6	32775563	-0.320823	0.725551	0.148849	0.145138	-2.21047	0.0270725	NA	NA	NA	NA	NA
rs9280190	0.247976	10278	6	32772327	-0.320823	0.725551	0.148849	0.145138	-2.21047	0.0270725	NA	NA	NA	NA	NA
rs34822580	0.0506074	182488	6	32600117	-0.305025	0.737105	0.147777	0.138119	-2.20841	0.0272154	NA	NA	NA	NA	NA
rs9272466	0.0506074	176909	6	32605696	-0.305025	0.737105	0.147777	0.138119	-2.20841	0.0272154	NA	NA	NA	NA	NA
rs1007636	0.298498	-121436	6	32904041	-0.314746	0.729974	0.147234	0.142713	-2.20546	0.0274221	NA	NA	NA	NA	NA
rs3129753	0.0497985	199578	6	32583027	-0.300731	0.740277	0.146312	0.136589	-2.20173	0.0276847	NA	NA	NA	NA	NA
rs5875381	0.0497985	191821	6	32590784	-0.300731	0.740277	0.146312	0.136589	-2.20173	0.0276847	NA	NA	NA	NA	NA
rs9271669	0.0497985	189830	6	32592775	-0.300731	0.740277	0.146312	0.136589	-2.20173	0.0276847	NA	NA	NA	NA	NA
rs144726249	0.120163	198275	6	32584330	0.413091	1.51148	0.193649	0.187695	2.20087	0.0277456	NA	NA	NA	NA	NA
rs7774434	0.46335	125027	6	32657578	0.26611	1.30488	0.118587	0.120931	2.20051	0.0277707	NA	NA	NA	NA	NA
rs28366292	0.112859	221991	6	32560614	0.404047	1.49787	0.190565	0.183704	2.19945	0.0278461	NA	NA	NA	NA	NA
rs11752288	0.119925	221935	6	32560670	0.412632	1.51079	0.193932	0.187657	2.19886	0.0278876	NA	NA	NA	NA	NA
rs112554648	0.0186822	230940	6	32551665	-0.289305	0.748784	0.148961	0.131721	-2.19635	0.0280671	NA	NA	NA	NA	NA
rs28383347	0.119419	176916	6	32605689	0.414867	1.51417	0.194892	0.189313	2.19143	0.0284207	NA	NA	NA	NA	NA
rs28383459	0.132703	173085	6	32609520	0.42561	1.53052	0.198697	0.194372	2.18967	0.0285482	NA	NA	NA	NA	NA
rs34127991	0.0539252	223474	6	32559131	-0.3381	0.713124	0.158957	0.154778	-2.18442	0.0289313	NA	NA	NA	NA	NA
rs515185	0.051668	207863	6	32574742	-0.308056	0.734874	0.152745	0.141339	-2.17956	0.0292903	NA	NA	NA	NA	NA
rs1800454	0.206096	-17807	6	32800412	-0.30648	0.736033	0.137899	0.140717	-2.17799	0.0294066	NA	NA	NA	NA	NA
rs140227720	0.11912	178925	6	32603680	0.411438	1.50899	0.194531	0.189412	2.17218	0.029842	NA	NA	NA	NA	NA
rs28383330	0.11912	182265	6	32600340	0.411438	1.50899	0.194531	0.189412	2.17218	0.029842	NA	NA	NA	NA	NA
rs28383331	0.11912	181833	6	32600772	0.411438	1.50899	0.194531	0.189412	2.17218	0.029842	NA	NA	NA	NA	NA
rs28383335	0.11912	179713	6	32602892	0.411438	1.50899	0.194531	0.189412	2.17218	0.029842	NA	NA	NA	NA	NA
rs28383336	0.11912	178876	6	32603729	0.411438	1.50899	0.194531	0.189412	2.17218	0.029842	NA	NA	NA	NA	NA
rs28383337	0.11912	178873	6	32603732	0.411438	1.50899	0.194531	0.189412	2.17218	0.029842	NA	NA	NA	NA	NA
rs34763586	0.0476679	173607	6	32608998	-0.302877	0.73869	0.148999	0.139613	-2.1694	0.0300522	NA	NA	NA	NA	NA
rs3104413	0.0504777	199955	6	32582650	-0.298763	0.741736	0.146898	0.13774	-2.16903	0.0300804	NA	NA	NA	NA	NA
rs28383228	0.126903	198612	6	32583993	0.409363	1.50586	0.194968	0.188911	2.16696	0.0302378	NA	NA	NA	NA	NA
rs28752519	0.126903	197900	6	32584705	0.409363	1.50586	0.194968	0.188911	2.16696	0.0302378	NA	NA	NA	NA	NA
rs9272226	0.200185	180209	6	32602396	-0.291981	0.746783	0.13284	0.134795	-2.16612	0.0303021	NA	NA	NA	NA	NA
rs13208475	0.16676	199350	6	32583255	0.337384	1.40128	0.158722	0.155853	2.16475	0.0304066	NA	NA	NA	NA	NA
rs13208697	0.16676	199331	6	32583274	0.337384	1.40128	0.158722	0.155853	2.16475	0.0304066	NA	NA	NA	NA	NA
rs154978	0.167858	-116691	6	32899296	0.269942	1.30989	0.123155	0.124716	2.16446	0.030429	NA	NA	NA	NA	NA
rs241398	0.140805	-92845	6	32875450	-0.254664	0.775177	0.117729	0.11784	-2.1611	0.0306877	NA	NA	NA	NA	NA
rs28744290	0.140805	-109236	6	32891841	-0.254664	0.775177	0.117729	0.11784	-2.1611	0.0306877	NA	NA	NA	NA	NA
rs2859059	0.117099	88761	6	32693844	0.253634	1.2887	0.123036	0.117366	2.16106	0.0306907	NA	NA	NA	NA	NA
rs375461001	0.117099	79136	6	32703469	0.253634	1.2887	0.123036	0.117366	2.16106	0.0306907	NA	NA	NA	NA	NA
rs9276609	0.31198	41118	6	32741487	-0.241726	0.785272	0.113921	0.111884	-2.16051	0.0307334	NA	NA	NA	NA	NA
rs149995531	0.114869	211694	6	32570911	0.401608	1.49423	0.192751	0.186406	2.15448	0.0312028	NA	NA	NA	NA	NA
rs2858868	0.114869	209485	6	32573120	0.401608	1.49423	0.192751	0.186406	2.15448	0.0312028	NA	NA	NA	NA	NA
rs41268940	0.0509503	175618	6	32606987	-0.297505	0.742669	0.147855	0.138459	-2.14868	0.0316594	NA	NA	NA	NA	NA
rs28383326	0.126903	183934	6	32598671	0.414663	1.51386	0.197411	0.192991	2.14861	0.0316653	NA	NA	NA	NA	NA
rs28383346	0.126903	177279	6	32605326	0.414663	1.51386	0.197411	0.192991	2.14861	0.0316653	NA	NA	NA	NA	NA
rs33932178	0.0182146	198292	6	32584313	-0.207009	0.813012	0.113416	0.0964265	-2.14681	0.0318084	NA	NA	NA	NA	NA
rs33964890	0.0182146	198686	6	32583919	-0.207009	0.813012	0.113416	0.0964265	-2.14681	0.0318084	NA	NA	NA	NA	NA
rs9271365	0.343311	195811	6	32586794	-0.273783	0.760497	0.12474	0.127869	-2.14112	0.0322642	NA	NA	NA	NA	NA
rs28383305	0.175469	195884	6	32586721	0.337668	1.40168	0.160493	0.157908	2.13839	0.0324852	NA	NA	NA	NA	NA
rs28383463	0.124544	172500	6	32610105	0.414178	1.51313	0.197639	0.194457	2.12992	0.0331778	NA	NA	NA	NA	NA
rs9276757	0.416722	9749	6	32772856	-0.264884	0.767295	0.12295	0.124997	-2.11911	0.0340809	NA	NA	NA	NA	NA
rs2395516	0.0169523	201948	6	32580657	-0.221939	0.800964	0.123179	0.105009	-2.11353	0.0345556	NA	NA	NA	NA	NA
rs9272245	0.204156	179733	6	32602872	-0.286124	0.751169	0.133734	0.136076	-2.10268	0.0354934	NA	NA	NA	NA	NA
rs28383240	0.120163	198398	6	32584207	0.392024	1.47997	0.193538	0.186785	2.0988	0.0358345	NA	NA	NA	NA	NA
rs28383251	0.120163	197038	6	32585567	0.392024	1.47997	0.193538	0.186785	2.0988	0.0358345	NA	NA	NA	NA	NA
rs28383261	0.120163	196864	6	32585741	0.392024	1.47997	0.193538	0.186785	2.0988	0.0358345	NA	NA	NA	NA	NA
rs75905608	0.120163	201902	6	32580703	0.392024	1.47997	0.193538	0.186785	2.0988	0.0358345	NA	NA	NA	NA	NA
rs2071550	0.125754	51665	6	32730940	0.22249	1.24918	0.111437	0.10638	2.09147	0.0364859	NA	NA	NA	NA	NA
rs7451194	0.125754	46960	6	32735645	0.22249	1.24918	0.111437	0.10638	2.09147	0.0364859	NA	NA	NA	NA	NA
rs9368741	0.125754	45098	6	32737507	0.22249	1.24918	0.111437	0.10638	2.09147	0.0364859	NA	NA	NA	NA	NA
rs241411	0.133389	-79026	6	32861631	-0.246392	0.781616	0.118547	0.118209	-2.08437	0.0371263	NA	NA	NA	NA	NA
rs241412	0.133389	-79011	6	32861616	-0.246392	0.781616	0.118547	0.118209	-2.08437	0.0371263	NA	NA	NA	NA	NA
rs241413	0.133389	-76395	6	32859000	-0.246392	0.781616	0.118547	0.118209	-2.08437	0.0371263	NA	NA	NA	NA	NA
rs241414	0.133389	-75196	6	32857801	-0.246392	0.781616	0.118547	0.118209	-2.08437	0.0371263	NA	NA	NA	NA	NA
rs2857218	0.133389	-72735	6	32855340	-0.246392	0.781616	0.118547	0.118209	-2.08437	0.0371263	NA	NA	NA	NA	NA
rs35585615	0.133389	-74586	6	32857191	-0.246392	0.781616	0.118547	0.118209	-2.08437	0.0371263	NA	NA	NA	NA	NA
rs28366262	0.102862	222985	6	32559620	0.402246	1.49518	0.206719	0.193301	2.08093	0.0374407	NA	NA	NA	NA	NA
rs601945	0.0323923	209190	6	32573415	-0.287766	0.749937	0.147682	0.138429	-2.0788	0.0376356	NA	NA	NA	NA	NA
rs11754075	0.152762	88081	6	32694524	-0.37869	0.684758	0.170766	0.182564	-2.07428	0.0380534	NA	NA	NA	NA	NA
rs150652658	0.152762	92810	6	32689795	-0.37869	0.684758	0.170766	0.182564	-2.07428	0.0380534	NA	NA	NA	NA	NA
rs2859094	0.152762	82372	6	32700233	-0.37869	0.684758	0.170766	0.182564	-2.07428	0.0380534	NA	NA	NA	NA	NA
rs2859072	0.125776	79292	6	32703313	0.22039	1.24656	0.111526	0.106332	2.07266	0.038204	NA	NA	NA	NA	NA
rs3097661	0.0681502	-238091	6	33020696	-0.300639	0.740345	0.144598	0.145333	-2.06862	0.0385813	NA	NA	NA	NA	NA
rs3097662	0.0681502	-238172	6	33020777	-0.300639	0.740345	0.144598	0.145333	-2.06862	0.0385813	NA	NA	NA	NA	NA
rs3097665	0.0681502	-240170	6	33022775	-0.300639	0.740345	0.144598	0.145333	-2.06862	0.0385813	NA	NA	NA	NA	NA
rs3128953	0.0681502	-238237	6	33020842	-0.300639	0.740345	0.144598	0.145333	-2.06862	0.0385813	NA	NA	NA	NA	NA
rs3128954	0.0681502	-238244	6	33020849	-0.300639	0.740345	0.144598	0.145333	-2.06862	0.0385813	NA	NA	NA	NA	NA
rs3128955	0.0681502	-238587	6	33021192	-0.300639	0.740345	0.144598	0.145333	-2.06862	0.0385813	NA	NA	NA	NA	NA
rs3128957	0.0681502	-240174	6	33022779	-0.300639	0.740345	0.144598	0.145333	-2.06862	0.0385813	NA	NA	NA	NA	NA
rs3130583	0.0681502	-238226	6	33020831	-0.300639	0.740345	0.144598	0.145333	-2.06862	0.0385813	NA	NA	NA	NA	NA
rs3130587	0.0681502	-239418	6	33022023	-0.300639	0.740345	0.144598	0.145333	-2.06862	0.0385813	NA	NA	NA	NA	NA
rs3130588	0.0681502	-239457	6	33022062	-0.300639	0.740345	0.144598	0.145333	-2.06862	0.0385813	NA	NA	NA	NA	NA
rs7743129	0.0681502	-238324	6	33020929	-0.300639	0.740345	0.144598	0.145333	-2.06862	0.0385813	NA	NA	NA	NA	NA
rs7763404	0.0681502	-238302	6	33020907	-0.300639	0.740345	0.144598	0.145333	-2.06862	0.0385813	NA	NA	NA	NA	NA
rs9277138	0.0681502	-238757	6	33021362	-0.300639	0.740345	0.144598	0.145333	-2.06862	0.0385813	NA	NA	NA	NA	NA
rs9277139	0.0681502	-238767	6	33021372	-0.300639	0.740345	0.144598	0.145333	-2.06862	0.0385813	NA	NA	NA	NA	NA
rs9277140	0.0681502	-238810	6	33021415	-0.300639	0.740345	0.144598	0.145333	-2.06862	0.0385813	NA	NA	NA	NA	NA
rs9277150	0.0681502	-239095	6	33021700	-0.300639	0.740345	0.144598	0.145333	-2.06862	0.0385813	NA	NA	NA	NA	NA
rs9277151	0.0681502	-239109	6	33021714	-0.300639	0.740345	0.144598	0.145333	-2.06862	0.0385813	NA	NA	NA	NA	NA
rs9277152	0.0681502	-239151	6	33021756	-0.300639	0.740345	0.144598	0.145333	-2.06862	0.0385813	NA	NA	NA	NA	NA
rs9277153	0.0681502	-239170	6	33021775	-0.300639	0.740345	0.144598	0.145333	-2.06862	0.0385813	NA	NA	NA	NA	NA
rs9277169	0.0681502	-240192	6	33022797	-0.300639	0.740345	0.144598	0.145333	-2.06862	0.0385813	NA	NA	NA	NA	NA
rs9277170	0.0681502	-240198	6	33022803	-0.300639	0.740345	0.144598	0.145333	-2.06862	0.0385813	NA	NA	NA	NA	NA
rs9277171	0.0681502	-240356	6	33022961	-0.300639	0.740345	0.144598	0.145333	-2.06862	0.0385813	NA	NA	NA	NA	NA
rs9277173	0.0681502	-240390	6	33022995	-0.300639	0.740345	0.144598	0.145333	-2.06862	0.0385813	NA	NA	NA	NA	NA
rs9277174	0.0681502	-240458	6	33023063	-0.300639	0.740345	0.144598	0.145333	-2.06862	0.0385813	NA	NA	NA	NA	NA
rs9277180	0.0681502	-240646	6	33023251	-0.300639	0.740345	0.144598	0.145333	-2.06862	0.0385813	NA	NA	NA	NA	NA
rs9277181	0.0681502	-240651	6	33023256	-0.300639	0.740345	0.144598	0.145333	-2.06862	0.0385813	NA	NA	NA	NA	NA
rs9277182	0.0681502	-240660	6	33023265	-0.300639	0.740345	0.144598	0.145333	-2.06862	0.0385813	NA	NA	NA	NA	NA
rs9277183	0.0681502	-240765	6	33023370	-0.300639	0.740345	0.144598	0.145333	-2.06862	0.0385813	NA	NA	NA	NA	NA
rs34046155	0.383561	23559	6	32759046	-0.243551	0.783839	0.119919	0.117789	-2.06769	0.0386693	NA	NA	NA	NA	NA
rs28366271	0.102656	222665	6	32559940	0.39855	1.48966	0.206206	0.193506	2.05962	0.0394347	NA	NA	NA	NA	NA
rs35371668	0.0412868	220967	6	32561638	-0.280889	0.755112	0.142602	0.136495	-2.05787	0.0396029	NA	NA	NA	NA	NA
rs687308	0.0412868	215349	6	32567256	-0.280889	0.755112	0.142602	0.136495	-2.05787	0.0396029	NA	NA	NA	NA	NA
rs1391371	0.0419668	178807	6	32603798	-0.283476	0.753161	0.143857	0.137816	-2.05691	0.0396948	NA	NA	NA	NA	NA
rs3129769	0.0419668	185583	6	32597022	-0.283476	0.753161	0.143857	0.137816	-2.05691	0.0396948	NA	NA	NA	NA	NA
rs28724868	0.107837	88347	6	32694258	0.243351	1.27552	0.123968	0.118413	2.05511	0.0398684	NA	NA	NA	NA	NA
rs77000541	0.283926	147000	6	32635605	-0.252811	0.776614	0.130571	0.123268	-2.0509	0.0402765	NA	NA	NA	NA	NA
rs17211475	0.124544	180320	6	32602285	0.394736	1.48399	0.197414	0.193483	2.04016	0.0413341	NA	NA	NA	NA	NA
rs28383328	0.124544	183051	6	32599554	0.394736	1.48399	0.197414	0.193483	2.04016	0.0413341	NA	NA	NA	NA	NA
rs28383348	0.124544	176780	6	32605825	0.394736	1.48399	0.197414	0.193483	2.04016	0.0413341	NA	NA	NA	NA	NA
rs28752536	0.124544	184465	6	32598140	0.394736	1.48399	0.197414	0.193483	2.04016	0.0413341	NA	NA	NA	NA	NA
rs241400	0.145796	-88931	6	32871536	-0.238354	0.787924	0.117392	0.116849	-2.03984	0.0413664	NA	NA	NA	NA	NA
rs6931277	0.0414948	199248	6	32583357	-0.27842	0.756979	0.142731	0.136668	-2.0372	0.0416296	NA	NA	NA	NA	NA
rs6941395	0.0414948	199399	6	32583206	-0.27842	0.756979	0.142731	0.136668	-2.0372	0.0416296	NA	NA	NA	NA	NA
rs9271509	0.0414948	193190	6	32589415	-0.27842	0.756979	0.142731	0.136668	-2.0372	0.0416296	NA	NA	NA	NA	NA
rs9271580	0.0414948	191964	6	32590641	-0.27842	0.756979	0.142731	0.136668	-2.0372	0.0416296	NA	NA	NA	NA	NA
rs2647060	0.112512	212938	6	32569667	0.380106	1.46244	0.192848	0.186837	2.03442	0.0419089	NA	NA	NA	NA	NA
rs2621331	0.250766	2135	6	32780470	-0.291553	0.747103	0.148646	0.143342	-2.03397	0.0419545	NA	NA	NA	NA	NA
rs2621332	0.250766	2288	6	32780317	-0.291553	0.747103	0.148646	0.143342	-2.03397	0.0419545	NA	NA	NA	NA	NA
rs2857113	0.250766	2404	6	32780201	-0.291553	0.747103	0.148646	0.143342	-2.03397	0.0419545	NA	NA	NA	NA	NA
rs2857114	0.250766	2609	6	32779996	-0.291553	0.747103	0.148646	0.143342	-2.03397	0.0419545	NA	NA	NA	NA	NA
rs28383327	0.132703	183528	6	32599077	0.399398	1.49093	0.197672	0.196364	2.03397	0.0419548	NA	NA	NA	NA	NA
rs2133036	0.0306791	186402	6	32596203	-0.28356	0.753098	0.149293	0.13966	-2.03036	0.0423201	NA	NA	NA	NA	NA
rs1281947	0.0352717	190596	6	32592009	-0.28457	0.752338	0.149781	0.140474	-2.02579	0.0427868	NA	NA	NA	NA	NA
rs241402	0.143531	-86440	6	32869045	-0.234992	0.790577	0.116787	0.116021	-2.02543	0.0428235	NA	NA	NA	NA	NA
rs241404	0.143531	-83392	6	32865997	-0.234992	0.790577	0.116787	0.116021	-2.02543	0.0428235	NA	NA	NA	NA	NA
rs2157082	0.0883528	21891	6	32760714	-0.26312	0.76865	0.135349	0.130283	-2.0196	0.0434247	NA	NA	NA	NA	NA
rs2621377	0.0883528	19495	6	32763110	-0.26312	0.76865	0.135349	0.130283	-2.0196	0.0434247	NA	NA	NA	NA	NA
rs2621379	0.0883528	19813	6	32762792	-0.26312	0.76865	0.135349	0.130283	-2.0196	0.0434247	NA	NA	NA	NA	NA
rs2621380	0.0883528	21252	6	32761353	-0.26312	0.76865	0.135349	0.130283	-2.0196	0.0434247	NA	NA	NA	NA	NA
rs2621382	0.0883528	22160	6	32760445	-0.26312	0.76865	0.135349	0.130283	-2.0196	0.0434247	NA	NA	NA	NA	NA
rs2857153	0.0883528	19964	6	32762641	-0.26312	0.76865	0.135349	0.130283	-2.0196	0.0434247	NA	NA	NA	NA	NA
rs1071639	0.246577	154723	6	32627882	0.273852	1.31502	0.134382	0.135614	2.01935	0.0434508	NA	NA	NA	NA	NA
rs2647086	0.00306208	101614	6	32680991	0.252757	1.28757	0.137669	0.125617	2.01213	0.0442062	NA	NA	NA	NA	NA
rs2647087	0.00306208	101556	6	32681049	0.252757	1.28757	0.137669	0.125617	2.01213	0.0442062	NA	NA	NA	NA	NA
rs2647088	0.00306208	101087	6	32681518	0.252757	1.28757	0.137669	0.125617	2.01213	0.0442062	NA	NA	NA	NA	NA
rs2858333	0.00306208	101520	6	32681085	0.252757	1.28757	0.137669	0.125617	2.01213	0.0442062	NA	NA	NA	NA	NA
rs6935723	0.00306208	100936	6	32681669	0.252757	1.28757	0.137669	0.125617	2.01213	0.0442062	NA	NA	NA	NA	NA
rs7745656	0.00306208	101635	6	32680970	0.252757	1.28757	0.137669	0.125617	2.01213	0.0442062	NA	NA	NA	NA	NA
rs141501610	0.2323	5242	6	32777363	-0.326674	0.721319	0.161921	0.163009	-2.00402	0.0450678	NA	NA	NA	NA	NA
rs2621336	0.2323	5629	6	32776976	-0.326674	0.721319	0.161921	0.163009	-2.00402	0.0450678	NA	NA	NA	NA	NA
rs2857122	0.2323	5133	6	32777472	-0.326674	0.721319	0.161921	0.163009	-2.00402	0.0450678	NA	NA	NA	NA	NA
rs6929867	0.2323	5389	6	32777216	-0.326674	0.721319	0.161921	0.163009	-2.00402	0.0450678	NA	NA	NA	NA	NA
rs9276796	0.2323	4183	6	32778422	-0.326674	0.721319	0.161921	0.163009	-2.00402	0.0450678	NA	NA	NA	NA	NA
rs9282312	0.2323	4188	6	32778417	-0.326674	0.721319	0.161921	0.163009	-2.00402	0.0450678	NA	NA	NA	NA	NA
rs241439	0.28596	-14932	6	32797537	-0.21259	0.808488	0.109916	0.10622	-2.00142	0.045347	NA	NA	NA	NA	NA
rs2857124	0.276915	5300	6	32777305	-0.324502	0.722887	0.162554	0.163194	-1.98844	0.0467629	NA	NA	NA	NA	NA
rs4546530	0.246834	28514	6	32754091	-0.248684	0.779826	0.129523	0.125299	-1.98472	0.0471753	NA	NA	NA	NA	NA
rs9271364	0.244573	195818	6	32586787	-0.255472	0.774551	0.127384	0.129288	-1.97599	0.0481565	NA	NA	NA	NA	NA
rs4148871	0.000216169	-20711	6	32803316	-0.335273	0.715143	0.176441	0.170175	-1.97016	0.0488195	NA	NA	NA	NA	NA
rs28371177	0.129086	169615	6	32612990	0.385865	1.47089	0.198666	0.196591	1.96278	0.0496716	NA	NA	NA	NA	NA
rs138384239	0.23002	10517	6	32772088	-0.319705	0.726363	0.162206	0.163004	-1.96133	0.0498405	NA	NA	NA	NA	NA
rs148176968	0.23002	8836	6	32773769	-0.319705	0.726363	0.162206	0.163004	-1.96133	0.0498405	NA	NA	NA	NA	NA
rs2621421	0.23002	41934	6	32740671	-0.319705	0.726363	0.162206	0.163004	-1.96133	0.0498405	NA	NA	NA	NA	NA
rs112485576	0.0352717	203833	6	32578772	-0.27566	0.759071	0.150093	0.140669	-1.95964	0.0500381	NA	NA	NA	NA	NA
rs36233043	0.342244	152887	6	32629718	0.29838	1.34767	0.144351	0.152278	1.95944	0.0500614	NA	NA	NA	NA	NA
rs1480383	0.41397	41749	6	32740856	-0.242261	0.784851	0.122432	0.123937	-1.95472	0.0506164	NA	NA	NA	NA	NA
rs2647089	0.00302146	101037	6	32681568	0.241871	1.27363	0.136626	0.124021	1.95024	0.0511473	NA	NA	NA	NA	NA
rs3916766	0.00302146	100960	6	32681645	0.241871	1.27363	0.136626	0.124021	1.95024	0.0511473	NA	NA	NA	NA	NA
rs374138058	0.150245	-91442	6	32874047	-0.257887	0.772682	0.130831	0.132514	-1.94611	0.0516418	NA	NA	NA	NA	NA
rs2071544	0.14723	-23516	6	32806121	0.220843	1.24713	0.118583	0.113499	1.94577	0.0516819	NA	NA	NA	NA	NA
rs2071552	0.14723	-23856	6	32806461	0.220843	1.24713	0.118583	0.113499	1.94577	0.0516819	NA	NA	NA	NA	NA
rs4148868	0.14723	-23979	6	32806584	0.220843	1.24713	0.118583	0.113499	1.94577	0.0516819	NA	NA	NA	NA	NA
rs4148869	0.14723	-23971	6	32806576	0.220843	1.24713	0.118583	0.113499	1.94577	0.0516819	NA	NA	NA	NA	NA
rs4148870	0.14723	-23786	6	32806391	0.220843	1.24713	0.118583	0.113499	1.94577	0.0516819	NA	NA	NA	NA	NA
rs57909903	0.261625	-117320	6	32899925	-0.412561	0.661953	0.204894	0.21236	-1.94274	0.052047	NA	NA	NA	NA	NA
rs13204933	0.104706	199579	6	32583026	0.359664	1.43285	0.197607	0.185593	1.93792	0.0526334	NA	NA	NA	NA	NA
rs1573646	0.045573	50981	6	32731624	-0.210727	0.809996	0.114178	0.109237	-1.92908	0.0537214	NA	NA	NA	NA	NA
rs1573647	0.045573	50990	6	32731615	-0.210727	0.809996	0.114178	0.109237	-1.92908	0.0537214	NA	NA	NA	NA	NA
rs1573648	0.045573	51166	6	32731439	-0.210727	0.809996	0.114178	0.109237	-1.92908	0.0537214	NA	NA	NA	NA	NA
rs1573649	0.045573	51347	6	32731258	-0.210727	0.809996	0.114178	0.109237	-1.92908	0.0537214	NA	NA	NA	NA	NA
rs1894412	0.045573	47776	6	32734829	-0.210727	0.809996	0.114178	0.109237	-1.92908	0.0537214	NA	NA	NA	NA	NA
rs1978029	0.045573	50895	6	32731710	-0.210727	0.809996	0.114178	0.109237	-1.92908	0.0537214	NA	NA	NA	NA	NA
rs2395264	0.045573	47310	6	32735295	-0.210727	0.809996	0.114178	0.109237	-1.92908	0.0537214	NA	NA	NA	NA	NA
rs33938931	0.045573	48287	6	32734318	-0.210727	0.809996	0.114178	0.109237	-1.92908	0.0537214	NA	NA	NA	NA	NA
rs5019293	0.045573	48921	6	32733684	-0.210727	0.809996	0.114178	0.109237	-1.92908	0.0537214	NA	NA	NA	NA	NA
rs5019294	0.045573	49025	6	32733580	-0.210727	0.809996	0.114178	0.109237	-1.92908	0.0537214	NA	NA	NA	NA	NA
rs5019295	0.045573	49124	6	32733481	-0.210727	0.809996	0.114178	0.109237	-1.92908	0.0537214	NA	NA	NA	NA	NA
rs5019296	0.045573	49159	6	32733446	-0.210727	0.809996	0.114178	0.109237	-1.92908	0.0537214	NA	NA	NA	NA	NA
rs6902711	0.045573	50713	6	32731892	-0.210727	0.809996	0.114178	0.109237	-1.92908	0.0537214	NA	NA	NA	NA	NA
rs6902723	0.045573	50645	6	32731960	-0.210727	0.809996	0.114178	0.109237	-1.92908	0.0537214	NA	NA	NA	NA	NA
rs6903130	0.045573	50395	6	32732210	-0.210727	0.809996	0.114178	0.109237	-1.92908	0.0537214	NA	NA	NA	NA	NA
rs72316375	0.045573	48550	6	32734055	-0.210727	0.809996	0.114178	0.109237	-1.92908	0.0537214	NA	NA	NA	NA	NA
rs7381625	0.045573	48436	6	32734169	-0.210727	0.809996	0.114178	0.109237	-1.92908	0.0537214	NA	NA	NA	NA	NA
rs7382794	0.045573	48575	6	32734030	-0.210727	0.809996	0.114178	0.109237	-1.92908	0.0537214	NA	NA	NA	NA	NA
rs7382828	0.045573	48082	6	32734523	-0.210727	0.809996	0.114178	0.109237	-1.92908	0.0537214	NA	NA	NA	NA	NA
rs9276586	0.045573	49668	6	32732937	-0.210727	0.809996	0.114178	0.109237	-1.92908	0.0537214	NA	NA	NA	NA	NA
rs9276589	0.045573	49346	6	32733259	-0.210727	0.809996	0.114178	0.109237	-1.92908	0.0537214	NA	NA	NA	NA	NA
rs9276595	0.045573	48674	6	32733931	-0.210727	0.809996	0.114178	0.109237	-1.92908	0.0537214	NA	NA	NA	NA	NA
rs9276598	0.045573	48618	6	32733987	-0.210727	0.809996	0.114178	0.109237	-1.92908	0.0537214	NA	NA	NA	NA	NA
rs9276602	0.045573	48278	6	32734327	-0.210727	0.809996	0.114178	0.109237	-1.92908	0.0537214	NA	NA	NA	NA	NA
rs9276604	0.045573	47485	6	32735120	-0.210727	0.809996	0.114178	0.109237	-1.92908	0.0537214	NA	NA	NA	NA	NA
rs3129761	0.235157	197101	6	32585504	-0.266675	0.765922	0.130879	0.138357	-1.92743	0.0539255	NA	NA	NA	NA	NA
rs72850290	0.283751	228260	6	32554345	0.313087	1.36764	0.147835	0.162914	1.9218	0.054631	NA	NA	NA	NA	NA
rs9391745	0.00505284	102322	6	32680283	0.250808	1.28506	0.142724	0.130755	1.91815	0.0550918	NA	NA	NA	NA	NA
rs9404997	0.00505284	102317	6	32680288	0.250808	1.28506	0.142724	0.130755	1.91815	0.0550918	NA	NA	NA	NA	NA
rs206766	0.113037	-181664	6	32964269	0.325657	1.38494	0.171975	0.170172	1.91369	0.0556598	NA	NA	NA	NA	NA
rs206769	0.113037	-178499	6	32961104	0.325657	1.38494	0.171975	0.170172	1.91369	0.0556598	NA	NA	NA	NA	NA
rs10947319	0.111347	201151	6	32581454	0.364664	1.44003	0.200619	0.190559	1.91365	0.0556647	NA	NA	NA	NA	NA
rs200149102	0.111347	198160	6	32584445	0.364664	1.44003	0.200619	0.190559	1.91365	0.0556647	NA	NA	NA	NA	NA
rs28383266	0.111347	196670	6	32585935	0.364664	1.44003	0.200619	0.190559	1.91365	0.0556647	NA	NA	NA	NA	NA
rs28752533	0.111347	197547	6	32585058	0.364664	1.44003	0.200619	0.190559	1.91365	0.0556647	NA	NA	NA	NA	NA
rs371948198	0.111347	196668	6	32585937	0.364664	1.44003	0.200619	0.190559	1.91365	0.0556647	NA	NA	NA	NA	NA
rs9276798	0.272481	3933	6	32778672	-0.314562	0.730109	0.163147	0.164389	-1.91352	0.055681	NA	NA	NA	NA	NA
rs28366257	0.111053	223103	6	32559502	0.364886	1.44035	0.200871	0.190711	1.9133	0.0557102	NA	NA	NA	NA	NA
rs1133896	0.0712759	-50212	6	32832817	-0.257162	0.773243	0.134503	0.134416	-1.91318	0.0557251	NA	NA	NA	NA	NA
rs12206257	0.104409	206569	6	32576036	0.354041	1.42481	0.197356	0.185149	1.9122	0.0558507	NA	NA	NA	NA	NA
rs28366324	0.104409	220989	6	32561616	0.354041	1.42481	0.197356	0.185149	1.9122	0.0558507	NA	NA	NA	NA	NA
rs35488182	0.286473	208557	6	32574048	0.309098	1.3622	0.147197	0.161677	1.91183	0.0558983	NA	NA	NA	NA	NA
rs4520043	0.286473	210110	6	32572495	0.309098	1.3622	0.147197	0.161677	1.91183	0.0558983	NA	NA	NA	NA	NA
rs10364	0.316145	2033	6	32780572	-0.267407	0.765361	0.132903	0.140037	-1.90955	0.0561913	NA	NA	NA	NA	NA
rs116456836	0.316145	14622	6	32767983	-0.267407	0.765361	0.132903	0.140037	-1.90955	0.0561913	NA	NA	NA	NA	NA
rs17213630	0.316145	7352	6	32775253	-0.267407	0.765361	0.132903	0.140037	-1.90955	0.0561913	NA	NA	NA	NA	NA
rs4947351	0.316145	11461	6	32771144	-0.267407	0.765361	0.132903	0.140037	-1.90955	0.0561913	NA	NA	NA	NA	NA
rs4947353	0.316145	4927	6	32777678	-0.267407	0.765361	0.132903	0.140037	-1.90955	0.0561913	NA	NA	NA	NA	NA
rs1049059	0.357236	148292	6	32634313	0.288566	1.33451	0.142393	0.151192	1.9086	0.0563135	NA	NA	NA	NA	NA
rs1049107	0.353656	152669	6	32629936	0.291348	1.33823	0.143034	0.152702	1.90795	0.0563973	NA	NA	NA	NA	NA
rs3128956	0.0733877	-238616	6	33021221	-0.29685	0.743155	0.152743	0.156043	-1.90237	0.0571233	NA	NA	NA	NA	NA
rs9277143	0.0733877	-238890	6	33021495	-0.29685	0.743155	0.152743	0.156043	-1.90237	0.0571233	NA	NA	NA	NA	NA
rs9277146	0.0733877	-238926	6	33021531	-0.29685	0.743155	0.152743	0.156043	-1.90237	0.0571233	NA	NA	NA	NA	NA
rs9277175	0.0733877	-240534	6	33023139	-0.29685	0.743155	0.152743	0.156043	-1.90237	0.0571233	NA	NA	NA	NA	NA
rs129654	0.104069	-134094	6	32916699	0.323014	1.38128	0.17198	0.170042	1.89961	0.0574841	NA	NA	NA	NA	NA
rs9469157	0.0105239	237215	6	32545390	-0.292456	0.746428	0.187281	0.153977	-1.89935	0.0575188	NA	NA	NA	NA	NA
rs115580594	0.36532	109036	6	32673569	0.234256	1.26397	0.126299	0.123415	1.89811	0.0576811	NA	NA	NA	NA	NA
rs13192471	0.36532	111502	6	32671103	0.234256	1.26397	0.126299	0.123415	1.89811	0.0576811	NA	NA	NA	NA	NA
rs1794275	0.36532	111357	6	32671248	0.234256	1.26397	0.126299	0.123415	1.89811	0.0576811	NA	NA	NA	NA	NA
rs28451714	0.36532	111004	6	32671601	0.234256	1.26397	0.126299	0.123415	1.89811	0.0576811	NA	NA	NA	NA	NA
rs35030589	0.36532	109702	6	32672903	0.234256	1.26397	0.126299	0.123415	1.89811	0.0576811	NA	NA	NA	NA	NA
rs35406540	0.36532	112237	6	32670368	0.234256	1.26397	0.126299	0.123415	1.89811	0.0576811	NA	NA	NA	NA	NA
rs66709408	0.36532	112191	6	32670414	0.234256	1.26397	0.126299	0.123415	1.89811	0.0576811	NA	NA	NA	NA	NA
rs72217391	0.36532	113225	6	32669380	0.234256	1.26397	0.126299	0.123415	1.89811	0.0576811	NA	NA	NA	NA	NA
rs28746813	0.361402	149375	6	32633230	0.196527	1.21717	0.111409	0.103558	1.89774	0.0577307	NA	NA	NA	NA	NA
rs28724893	0.302498	38165	6	32744440	-0.263459	0.768389	0.150441	0.139168	-1.8931	0.0583451	NA	NA	NA	NA	NA
rs149080149	0.260192	118800	6	32663805	-0.217423	0.80459	0.117393	0.115072	-1.88945	0.0588322	NA	NA	NA	NA	NA
rs2621417	0.0426487	-71002	6	32853607	0.210887	1.23477	0.124119	0.111648	1.88886	0.0589108	NA	NA	NA	NA	NA
rs77989767	0.0250135	216207	6	32566398	-0.261379	0.769989	0.144727	0.138547	-1.88657	0.059218	NA	NA	NA	NA	NA
rs34287110	0.0873084	-181589	6	32964194	0.314136	1.36908	0.168359	0.166855	1.88268	0.0597433	NA	NA	NA	NA	NA
rs6905975	0.210389	156466	6	32626139	-0.197931	0.820427	0.113428	0.105259	-1.88042	0.0600507	NA	NA	NA	NA	NA
rs9269483	0.226072	239926	6	32542679	-0.255494	0.774534	0.139084	0.136315	-1.87428	0.0608915	NA	NA	NA	NA	NA
rs35457170	0.001962	102687	6	32679918	0.234938	1.26483	0.137984	0.125584	1.87076	0.0613784	NA	NA	NA	NA	NA
rs181997	0.0136449	-118113	6	32900718	-0.228129	0.796022	0.128701	0.121989	-1.87007	0.0614734	NA	NA	NA	NA	NA
rs111710395	0.0251182	200864	6	32581741	-0.259531	0.771413	0.144858	0.138797	-1.86986	0.061503	NA	NA	NA	NA	NA
rs3129751	0.0251182	200416	6	32582189	-0.259531	0.771413	0.144858	0.138797	-1.86986	0.061503	NA	NA	NA	NA	NA
rs9277179	0.0794361	-240594	6	33023199	-0.2903	0.748039	0.151989	0.155612	-1.86553	0.0621066	NA	NA	NA	NA	NA
rs28752491	0.104221	214478	6	32568127	0.354929	1.42608	0.20031	0.190276	1.86534	0.0621335	NA	NA	NA	NA	NA
rs2071464	0.0952366	-26471	6	32809076	0.222386	1.24905	0.124551	0.119325	1.8637	0.0623643	NA	NA	NA	NA	NA
rs2071540	0.0952366	-30311	6	32812916	0.222386	1.24905	0.124551	0.119325	1.8637	0.0623643	NA	NA	NA	NA	NA
rs34117221	0.0572408	214281	6	32568324	-0.28429	0.752549	0.158141	0.152601	-1.86296	0.062468	NA	NA	NA	NA	NA
rs3097664	0.0725549	-239913	6	33022518	-0.287519	0.750122	0.151329	0.15461	-1.85964	0.0629366	NA	NA	NA	NA	NA
rs3130586	0.0725549	-238651	6	33021256	-0.287519	0.750122	0.151329	0.15461	-1.85964	0.0629366	NA	NA	NA	NA	NA
rs3130589	0.0725549	-239763	6	33022368	-0.287519	0.750122	0.151329	0.15461	-1.85964	0.0629366	NA	NA	NA	NA	NA
rs3135403	0.0725549	-239702	6	33022307	-0.287519	0.750122	0.151329	0.15461	-1.85964	0.0629366	NA	NA	NA	NA	NA
rs9277145	0.0725549	-238913	6	33021518	-0.287519	0.750122	0.151329	0.15461	-1.85964	0.0629366	NA	NA	NA	NA	NA
rs9277148	0.0725549	-238966	6	33021571	-0.287519	0.750122	0.151329	0.15461	-1.85964	0.0629366	NA	NA	NA	NA	NA
rs9277149	0.0725549	-238970	6	33021575	-0.287519	0.750122	0.151329	0.15461	-1.85964	0.0629366	NA	NA	NA	NA	NA
rs9277176	0.0725549	-240545	6	33023150	-0.287519	0.750122	0.151329	0.15461	-1.85964	0.0629366	NA	NA	NA	NA	NA
rs9277177	0.0725549	-240557	6	33023162	-0.287519	0.750122	0.151329	0.15461	-1.85964	0.0629366	NA	NA	NA	NA	NA
rs9277178	0.0725549	-240586	6	33023191	-0.287519	0.750122	0.151329	0.15461	-1.85964	0.0629366	NA	NA	NA	NA	NA
rs17214526	0.108361	-249601	6	33032206	0.344516	1.41131	0.201946	0.185384	1.85839	0.063114	NA	NA	NA	NA	NA
rs2395309	0.108361	-243641	6	33026246	0.344516	1.41131	0.201946	0.185384	1.85839	0.063114	NA	NA	NA	NA	NA
rs371166693	0.108361	-248901	6	33031506	0.344516	1.41131	0.201946	0.185384	1.85839	0.063114	NA	NA	NA	NA	NA
rs66882283	0.108361	-249381	6	33031986	0.344516	1.41131	0.201946	0.185384	1.85839	0.063114	NA	NA	NA	NA	NA
rs145004362	0.351347	113050	6	32669555	0.241088	1.27263	0.131625	0.129747	1.85814	0.0631497	NA	NA	NA	NA	NA
rs9274445	0.268366	149337	6	32633268	-0.240001	0.786627	0.133449	0.129413	-1.85453	0.0636629	NA	NA	NA	NA	NA
rs10947320	0.115299	201114	6	32581491	0.359126	1.43208	0.202539	0.193678	1.85425	0.0637041	NA	NA	NA	NA	NA
rs374229987	0.13113	130354	6	32652251	-0.3562	0.700333	0.188072	0.192439	-1.85098	0.064173	NA	NA	NA	NA	NA
rs17214533	0.0382682	-249667	6	33032272	0.318288	1.37477	0.187674	0.172257	1.84775	0.0646389	NA	NA	NA	NA	NA
rs17214540	0.0382682	-249672	6	33032277	0.318288	1.37477	0.187674	0.172257	1.84775	0.0646389	NA	NA	NA	NA	NA
rs17214555	0.0382682	-249825	6	33032430	0.318288	1.37477	0.187674	0.172257	1.84775	0.0646389	NA	NA	NA	NA	NA
rs17220927	0.0382682	-249742	6	33032347	0.318288	1.37477	0.187674	0.172257	1.84775	0.0646389	NA	NA	NA	NA	NA
rs2647072	0.103995	208655	6	32573950	0.35226	1.42228	0.199962	0.190645	1.84772	0.0646423	NA	NA	NA	NA	NA
rs28366260	0.103995	223069	6	32559536	0.35226	1.42228	0.199962	0.190645	1.84772	0.0646423	NA	NA	NA	NA	NA
rs28366261	0.103995	223033	6	32559572	0.35226	1.42228	0.199962	0.190645	1.84772	0.0646423	NA	NA	NA	NA	NA
rs28366363	0.103995	217250	6	32565355	0.35226	1.42228	0.199962	0.190645	1.84772	0.0646423	NA	NA	NA	NA	NA
rs9275469	0.378604	110175	6	32672430	0.222304	1.24895	0.129357	0.12036	1.84699	0.0647486	NA	NA	NA	NA	NA
rs17206182	0.360021	117101	6	32665504	0.281145	1.32465	0.143054	0.15239	1.8449	0.0650515	NA	NA	NA	NA	NA
rs112051508	0.0383585	-248801	6	33031406	0.317483	1.37367	0.188166	0.172196	1.84374	0.0652216	NA	NA	NA	NA	NA
rs113281050	0.0383585	-248812	6	33031417	0.317483	1.37367	0.188166	0.172196	1.84374	0.0652216	NA	NA	NA	NA	NA
rs113777417	0.0383585	-248843	6	33031448	0.317483	1.37367	0.188166	0.172196	1.84374	0.0652216	NA	NA	NA	NA	NA
rs199885949	0.0383585	-248837	6	33031442	0.317483	1.37367	0.188166	0.172196	1.84374	0.0652216	NA	NA	NA	NA	NA
rs2395310	0.0383585	-243711	6	33026316	0.317483	1.37367	0.188166	0.172196	1.84374	0.0652216	NA	NA	NA	NA	NA
rs34740152	0.0383585	-249086	6	33031691	0.317483	1.37367	0.188166	0.172196	1.84374	0.0652216	NA	NA	NA	NA	NA
rs34937821	0.0383585	-243948	6	33026553	0.317483	1.37367	0.188166	0.172196	1.84374	0.0652216	NA	NA	NA	NA	NA
rs4604307	0.0383585	-243066	6	33025671	0.317483	1.37367	0.188166	0.172196	1.84374	0.0652216	NA	NA	NA	NA	NA
rs55763051	0.0383585	-247332	6	33029937	0.317483	1.37367	0.188166	0.172196	1.84374	0.0652216	NA	NA	NA	NA	NA
rs55814661	0.0383585	-247613	6	33030218	0.317483	1.37367	0.188166	0.172196	1.84374	0.0652216	NA	NA	NA	NA	NA
rs55920303	0.0383585	-247656	6	33030261	0.317483	1.37367	0.188166	0.172196	1.84374	0.0652216	NA	NA	NA	NA	NA
rs55950816	0.0383585	-247222	6	33029827	0.317483	1.37367	0.188166	0.172196	1.84374	0.0652216	NA	NA	NA	NA	NA
rs55977813	0.0383585	-247692	6	33030297	0.317483	1.37367	0.188166	0.172196	1.84374	0.0652216	NA	NA	NA	NA	NA
rs56084986	0.0383585	-247679	6	33030284	0.317483	1.37367	0.188166	0.172196	1.84374	0.0652216	NA	NA	NA	NA	NA
rs59342333	0.0383585	-246994	6	33029599	0.317483	1.37367	0.188166	0.172196	1.84374	0.0652216	NA	NA	NA	NA	NA
rs59423236	0.0383585	-247063	6	33029668	0.317483	1.37367	0.188166	0.172196	1.84374	0.0652216	NA	NA	NA	NA	NA
rs60461436	0.0383585	-247034	6	33029639	0.317483	1.37367	0.188166	0.172196	1.84374	0.0652216	NA	NA	NA	NA	NA
rs67510472	0.0383585	-248498	6	33031103	0.317483	1.37367	0.188166	0.172196	1.84374	0.0652216	NA	NA	NA	NA	NA
rs67632751	0.0383585	-243912	6	33026517	0.317483	1.37367	0.188166	0.172196	1.84374	0.0652216	NA	NA	NA	NA	NA
rs6923131	0.0383585	-247124	6	33029729	0.317483	1.37367	0.188166	0.172196	1.84374	0.0652216	NA	NA	NA	NA	NA
rs72873917	0.0383585	-243935	6	33026540	0.317483	1.37367	0.188166	0.172196	1.84374	0.0652216	NA	NA	NA	NA	NA
rs73738024	0.0383585	-247082	6	33029687	0.317483	1.37367	0.188166	0.172196	1.84374	0.0652216	NA	NA	NA	NA	NA
rs73738027	0.0383585	-247085	6	33029690	0.317483	1.37367	0.188166	0.172196	1.84374	0.0652216	NA	NA	NA	NA	NA
rs7741912	0.0383585	-243482	6	33026087	0.317483	1.37367	0.188166	0.172196	1.84374	0.0652216	NA	NA	NA	NA	NA
rs7742205	0.0383585	-243479	6	33026084	0.317483	1.37367	0.188166	0.172196	1.84374	0.0652216	NA	NA	NA	NA	NA
rs79289745	0.0383585	-248990	6	33031595	0.317483	1.37367	0.188166	0.172196	1.84374	0.0652216	NA	NA	NA	NA	NA
rs80087810	0.0383585	-247325	6	33029930	0.317483	1.37367	0.188166	0.172196	1.84374	0.0652216	NA	NA	NA	NA	NA
rs9380335	0.0383585	-242569	6	33025174	0.317483	1.37367	0.188166	0.172196	1.84374	0.0652216	NA	NA	NA	NA	NA
rs9469329	0.0383585	-248997	6	33031602	0.317483	1.37367	0.188166	0.172196	1.84374	0.0652216	NA	NA	NA	NA	NA
rs28383316	0.111347	192918	6	32589687	0.352506	1.42263	0.20018	0.191258	1.84309	0.0653161	NA	NA	NA	NA	NA
rs75928817	0.017271	223393	6	32559212	-0.243772	0.783666	0.133003	0.132311	-1.84242	0.0654131	NA	NA	NA	NA	NA
rs9271669	0.0980612	189830	6	32592775	-0.2229	0.800195	0.124106	0.122017	-1.82679	0.0677308	NA	NA	NA	NA	NA
rs367692816	0.13183	-53996	6	32836601	0.243212	1.27534	0.134154	0.133153	1.82656	0.0677657	NA	NA	NA	NA	NA
rs3752430	0.13183	-50062	6	32832667	0.243212	1.27534	0.134154	0.133153	1.82656	0.0677657	NA	NA	NA	NA	NA
rs9276842	0.13183	-57023	6	32839628	0.243212	1.27534	0.134154	0.133153	1.82656	0.0677657	NA	NA	NA	NA	NA
rs2187685	0.0635658	18290	6	32764315	-0.256915	0.773434	0.144148	0.140851	-1.82402	0.0681489	NA	NA	NA	NA	NA
rs28383458	0.112997	173129	6	32609476	0.36336	1.43815	0.205416	0.199566	1.82075	0.0686448	NA	NA	NA	NA	NA
rs113027967	0.0189695	204015	6	32578590	-0.240347	0.786355	0.140401	0.132085	-1.81964	0.0688146	NA	NA	NA	NA	NA
rs241437	0.294659	-15079	6	32797684	-0.193815	0.82381	0.11146	0.106591	-1.81831	0.0690166	NA	NA	NA	NA	NA
rs9282290	0.0488684	48860	6	32733745	-0.217201	0.804768	0.126234	0.11953	-1.81712	0.0691986	NA	NA	NA	NA	NA
rs9282292	0.0488684	48650	6	32733955	-0.217201	0.804768	0.126234	0.11953	-1.81712	0.0691986	NA	NA	NA	NA	NA
rs1431396	0.00182221	-215959	6	32998564	0.209178	1.23266	0.117839	0.115373	1.81305	0.0698237	NA	NA	NA	NA	NA
rs3130171	0.00182221	-216124	6	32998729	0.209178	1.23266	0.117839	0.115373	1.81305	0.0698237	NA	NA	NA	NA	NA
rs9270923	0.27283	210200	6	32572405	0.294436	1.34237	0.146641	0.1625	1.81191	0.0699997	NA	NA	NA	NA	NA
rs35537450	0.352234	148990	6	32633615	0.278026	1.32052	0.143825	0.153715	1.80872	0.070495	NA	NA	NA	NA	NA
rs3130584	0.0704646	-238556	6	33021161	-0.281303	0.7548	0.153043	0.156284	-1.79995	0.0718692	NA	NA	NA	NA	NA
rs2647001	0.284246	117519	6	32665086	-0.225243	0.798322	0.12842	0.125294	-1.79771	0.0722229	NA	NA	NA	NA	NA
rs2647040	0.284246	115325	6	32667280	-0.225243	0.798322	0.12842	0.125294	-1.79771	0.0722229	NA	NA	NA	NA	NA
rs28366290	0.108717	222051	6	32560554	0.342391	1.40831	0.201023	0.190769	1.79479	0.0726874	NA	NA	NA	NA	NA
rs138871198	0.0544606	-248954	6	33031559	0.315257	1.37061	0.191582	0.175776	1.79352	0.0728904	NA	NA	NA	NA	NA
rs34984860	0.0544606	-243187	6	33025792	0.315257	1.37061	0.191582	0.175776	1.79352	0.0728904	NA	NA	NA	NA	NA
rs374788861	0.0544606	-242502	6	33025107	0.315257	1.37061	0.191582	0.175776	1.79352	0.0728904	NA	NA	NA	NA	NA
rs66780929	0.0544606	-246404	6	33029009	0.315257	1.37061	0.191582	0.175776	1.79352	0.0728904	NA	NA	NA	NA	NA
rs67514692	0.0544606	-249389	6	33031994	0.315257	1.37061	0.191582	0.175776	1.79352	0.0728904	NA	NA	NA	NA	NA
rs73415240	0.0544606	-243919	6	33026524	0.315257	1.37061	0.191582	0.175776	1.79352	0.0728904	NA	NA	NA	NA	NA
rs9461830	0.0544606	-248946	6	33031551	0.315257	1.37061	0.191582	0.175776	1.79352	0.0728904	NA	NA	NA	NA	NA
rs67635640	0.0375257	-248125	6	33030730	0.324399	1.3832	0.200272	0.181018	1.79208	0.0731195	NA	NA	NA	NA	NA
rs28383237	0.108964	198411	6	32584194	0.341825	1.40751	0.200773	0.190758	1.79193	0.0731448	NA	NA	NA	NA	NA
rs28383239	0.108964	198401	6	32584204	0.341825	1.40751	0.200773	0.190758	1.79193	0.0731448	NA	NA	NA	NA	NA
rs28383320	0.108964	191237	6	32591368	0.341825	1.40751	0.200773	0.190758	1.79193	0.0731448	NA	NA	NA	NA	NA
rs28383321	0.108964	191194	6	32591411	0.341825	1.40751	0.200773	0.190758	1.79193	0.0731448	NA	NA	NA	NA	NA
rs28752524	0.108964	197743	6	32584862	0.341825	1.40751	0.200773	0.190758	1.79193	0.0731448	NA	NA	NA	NA	NA
rs28752525	0.108964	197737	6	32584868	0.341825	1.40751	0.200773	0.190758	1.79193	0.0731448	NA	NA	NA	NA	NA
rs28371347	0.00369099	102068	6	32680537	0.235333	1.26533	0.144513	0.131601	1.78822	0.0737403	NA	NA	NA	NA	NA
rs77184128	0.347978	110470	6	32672135	0.237361	1.2679	0.134634	0.132767	1.7878	0.0738079	NA	NA	NA	NA	NA
rs114361720	0.346859	117970	6	32664635	0.248459	1.28205	0.133257	0.13903	1.78709	0.0739225	NA	NA	NA	NA	NA
rs114736668	0.346859	189415	6	32593190	0.248459	1.28205	0.133257	0.13903	1.78709	0.0739225	NA	NA	NA	NA	NA
rs115255544	0.346859	117977	6	32664628	0.248459	1.28205	0.133257	0.13903	1.78709	0.0739225	NA	NA	NA	NA	NA
rs115594945	0.346859	117834	6	32664771	0.248459	1.28205	0.133257	0.13903	1.78709	0.0739225	NA	NA	NA	NA	NA
rs115785636	0.346859	117830	6	32664775	0.248459	1.28205	0.133257	0.13903	1.78709	0.0739225	NA	NA	NA	NA	NA
rs116303320	0.346859	117814	6	32664791	0.248459	1.28205	0.133257	0.13903	1.78709	0.0739225	NA	NA	NA	NA	NA
rs12528622	0.346859	124346	6	32658259	0.248459	1.28205	0.133257	0.13903	1.78709	0.0739225	NA	NA	NA	NA	NA
rs13206007	0.346859	119163	6	32663442	0.248459	1.28205	0.133257	0.13903	1.78709	0.0739225	NA	NA	NA	NA	NA
rs13206018	0.346859	119108	6	32663497	0.248459	1.28205	0.133257	0.13903	1.78709	0.0739225	NA	NA	NA	NA	NA
rs143972724	0.346859	119611	6	32662994	0.248459	1.28205	0.133257	0.13903	1.78709	0.0739225	NA	NA	NA	NA	NA
rs147804272	0.346859	119782	6	32662823	0.248459	1.28205	0.133257	0.13903	1.78709	0.0739225	NA	NA	NA	NA	NA
rs17206196	0.346859	116976	6	32665629	0.248459	1.28205	0.133257	0.13903	1.78709	0.0739225	NA	NA	NA	NA	NA
rs17206203	0.346859	116972	6	32665633	0.248459	1.28205	0.133257	0.13903	1.78709	0.0739225	NA	NA	NA	NA	NA
rs17206210	0.346859	116969	6	32665636	0.248459	1.28205	0.133257	0.13903	1.78709	0.0739225	NA	NA	NA	NA	NA
rs17206224	0.346859	116852	6	32665753	0.248459	1.28205	0.133257	0.13903	1.78709	0.0739225	NA	NA	NA	NA	NA
rs17212546	0.346859	116990	6	32665615	0.248459	1.28205	0.133257	0.13903	1.78709	0.0739225	NA	NA	NA	NA	NA
rs17212553	0.346859	116918	6	32665687	0.248459	1.28205	0.133257	0.13903	1.78709	0.0739225	NA	NA	NA	NA	NA
rs17427445	0.346859	118841	6	32663764	0.248459	1.28205	0.133257	0.13903	1.78709	0.0739225	NA	NA	NA	NA	NA
rs17427564	0.346859	115538	6	32667067	0.248459	1.28205	0.133257	0.13903	1.78709	0.0739225	NA	NA	NA	NA	NA
rs17499411	0.346859	117603	6	32665002	0.248459	1.28205	0.133257	0.13903	1.78709	0.0739225	NA	NA	NA	NA	NA
rs34214702	0.346859	116524	6	32666081	0.248459	1.28205	0.133257	0.13903	1.78709	0.0739225	NA	NA	NA	NA	NA
rs34389498	0.346859	116257	6	32666348	0.248459	1.28205	0.133257	0.13903	1.78709	0.0739225	NA	NA	NA	NA	NA
rs34392107	0.346859	118651	6	32663954	0.248459	1.28205	0.133257	0.13903	1.78709	0.0739225	NA	NA	NA	NA	NA
rs34475663	0.346859	116042	6	32666563	0.248459	1.28205	0.133257	0.13903	1.78709	0.0739225	NA	NA	NA	NA	NA
rs34531599	0.346859	118627	6	32663978	0.248459	1.28205	0.133257	0.13903	1.78709	0.0739225	NA	NA	NA	NA	NA
rs34593937	0.346859	116334	6	32666271	0.248459	1.28205	0.133257	0.13903	1.78709	0.0739225	NA	NA	NA	NA	NA
rs34605008	0.346859	116470	6	32666135	0.248459	1.28205	0.133257	0.13903	1.78709	0.0739225	NA	NA	NA	NA	NA
rs34677551	0.346859	118669	6	32663936	0.248459	1.28205	0.133257	0.13903	1.78709	0.0739225	NA	NA	NA	NA	NA
rs34751870	0.346859	109273	6	32673332	0.248459	1.28205	0.133257	0.13903	1.78709	0.0739225	NA	NA	NA	NA	NA
rs34918548	0.346859	116463	6	32666142	0.248459	1.28205	0.133257	0.13903	1.78709	0.0739225	NA	NA	NA	NA	NA
rs35169534	0.346859	118814	6	32663791	0.248459	1.28205	0.133257	0.13903	1.78709	0.0739225	NA	NA	NA	NA	NA
rs35239297	0.346859	118645	6	32663960	0.248459	1.28205	0.133257	0.13903	1.78709	0.0739225	NA	NA	NA	NA	NA
rs35282906	0.346859	125404	6	32657201	0.248459	1.28205	0.133257	0.13903	1.78709	0.0739225	NA	NA	NA	NA	NA
rs35365097	0.346859	116594	6	32666011	0.248459	1.28205	0.133257	0.13903	1.78709	0.0739225	NA	NA	NA	NA	NA
rs35472814	0.346859	122708	6	32659897	0.248459	1.28205	0.133257	0.13903	1.78709	0.0739225	NA	NA	NA	NA	NA
rs35740559	0.346859	116473	6	32666132	0.248459	1.28205	0.133257	0.13903	1.78709	0.0739225	NA	NA	NA	NA	NA
rs35836258	0.346859	116309	6	32666296	0.248459	1.28205	0.133257	0.13903	1.78709	0.0739225	NA	NA	NA	NA	NA
rs35900855	0.346859	118567	6	32664038	0.248459	1.28205	0.133257	0.13903	1.78709	0.0739225	NA	NA	NA	NA	NA
rs35998847	0.346859	115608	6	32666997	0.248459	1.28205	0.133257	0.13903	1.78709	0.0739225	NA	NA	NA	NA	NA
rs36062941	0.346859	116554	6	32666051	0.248459	1.28205	0.133257	0.13903	1.78709	0.0739225	NA	NA	NA	NA	NA
rs36160077	0.346859	116122	6	32666483	0.248459	1.28205	0.133257	0.13903	1.78709	0.0739225	NA	NA	NA	NA	NA
rs36186647	0.346859	116174	6	32666431	0.248459	1.28205	0.133257	0.13903	1.78709	0.0739225	NA	NA	NA	NA	NA
rs3998180	0.346859	131708	6	32650897	0.248459	1.28205	0.133257	0.13903	1.78709	0.0739225	NA	NA	NA	NA	NA
rs6457621	0.346859	118488	6	32664117	0.248459	1.28205	0.133257	0.13903	1.78709	0.0739225	NA	NA	NA	NA	NA
rs66490218	0.346859	114500	6	32668105	0.248459	1.28205	0.133257	0.13903	1.78709	0.0739225	NA	NA	NA	NA	NA
rs67887332	0.346859	118206	6	32664399	0.248459	1.28205	0.133257	0.13903	1.78709	0.0739225	NA	NA	NA	NA	NA
rs68067315	0.346859	119265	6	32663340	0.248459	1.28205	0.133257	0.13903	1.78709	0.0739225	NA	NA	NA	NA	NA
rs6923022	0.346859	118316	6	32664289	0.248459	1.28205	0.133257	0.13903	1.78709	0.0739225	NA	NA	NA	NA	NA
rs71565344	0.346859	108640	6	32673965	0.248459	1.28205	0.133257	0.13903	1.78709	0.0739225	NA	NA	NA	NA	NA
rs72112772	0.346859	116073	6	32666532	0.248459	1.28205	0.133257	0.13903	1.78709	0.0739225	NA	NA	NA	NA	NA
rs72422956	0.346859	189378	6	32593227	0.248459	1.28205	0.133257	0.13903	1.78709	0.0739225	NA	NA	NA	NA	NA
rs72847158	0.346859	117897	6	32664708	0.248459	1.28205	0.133257	0.13903	1.78709	0.0739225	NA	NA	NA	NA	NA
rs75002265	0.346859	189674	6	32592931	0.248459	1.28205	0.133257	0.13903	1.78709	0.0739225	NA	NA	NA	NA	NA
rs77801483	0.346859	109328	6	32673277	0.248459	1.28205	0.133257	0.13903	1.78709	0.0739225	NA	NA	NA	NA	NA
rs78043146	0.346859	116779	6	32665826	0.248459	1.28205	0.133257	0.13903	1.78709	0.0739225	NA	NA	NA	NA	NA
rs78825896	0.346859	115424	6	32667181	0.248459	1.28205	0.133257	0.13903	1.78709	0.0739225	NA	NA	NA	NA	NA
rs9275317	0.346859	116551	6	32666054	0.248459	1.28205	0.133257	0.13903	1.78709	0.0739225	NA	NA	NA	NA	NA
rs72850289	0.269015	228450	6	32554155	0.301006	1.35122	0.152203	0.168629	1.78502	0.0742575	NA	NA	NA	NA	NA
rs62407970	0.204315	-154389	6	32936994	0.318811	1.37549	0.165946	0.178856	1.7825	0.0746684	NA	NA	NA	NA	NA
rs11751024	0.459156	196369	6	32586236	0.220637	1.24687	0.117038	0.123922	1.78044	0.0750038	NA	NA	NA	NA	NA
rs11755689	0.459393	196229	6	32586376	0.220483	1.24668	0.117101	0.123858	1.78012	0.0750556	NA	NA	NA	NA	NA
rs67147537	0.219996	148179	6	32634426	0.28653	1.3318	0.146601	0.16101	1.77958	0.0751442	NA	NA	NA	NA	NA
rs1049175	0.340087	154604	6	32628001	0.246745	1.27985	0.133754	0.138663	1.77946	0.0751645	NA	NA	NA	NA	NA
rs1049177	0.340087	154614	6	32627991	0.246745	1.27985	0.133754	0.138663	1.77946	0.0751645	NA	NA	NA	NA	NA
rs1049178	0.340087	154617	6	32627988	0.246745	1.27985	0.133754	0.138663	1.77946	0.0751645	NA	NA	NA	NA	NA
rs1049219	0.340087	154842	6	32627763	0.246745	1.27985	0.133754	0.138663	1.77946	0.0751645	NA	NA	NA	NA	NA
rs114383657	0.340087	186969	6	32595636	0.246745	1.27985	0.133754	0.138663	1.77946	0.0751645	NA	NA	NA	NA	NA
rs147159133	0.340087	187075	6	32595530	0.246745	1.27985	0.133754	0.138663	1.77946	0.0751645	NA	NA	NA	NA	NA
rs28539606	0.340087	156031	6	32626574	0.246745	1.27985	0.133754	0.138663	1.77946	0.0751645	NA	NA	NA	NA	NA
rs370697901	0.340087	187007	6	32595598	0.246745	1.27985	0.133754	0.138663	1.77946	0.0751645	NA	NA	NA	NA	NA
rs12526612	0.349231	129007	6	32653598	0.276433	1.31842	0.143449	0.155377	1.77911	0.0752211	NA	NA	NA	NA	NA
rs12528368	0.349231	128962	6	32653643	0.276433	1.31842	0.143449	0.155377	1.77911	0.0752211	NA	NA	NA	NA	NA
rs13217350	0.349231	128333	6	32654272	0.276433	1.31842	0.143449	0.155377	1.77911	0.0752211	NA	NA	NA	NA	NA
rs6457615	0.349231	130641	6	32651964	0.276433	1.31842	0.143449	0.155377	1.77911	0.0752211	NA	NA	NA	NA	NA
rs521539	0.00873481	200632	6	32581973	-0.228944	0.795373	0.137369	0.129146	-1.77275	0.0762704	NA	NA	NA	NA	NA
rs1015166	0.253811	-16126	6	32798731	0.250586	1.28478	0.132566	0.141718	1.7682	0.0770278	NA	NA	NA	NA	NA
rs13191875	0.320988	119202	6	32663403	0.270797	1.31101	0.143057	0.153181	1.76783	0.077089	NA	NA	NA	NA	NA
rs13205804	0.320988	119208	6	32663397	0.270797	1.31101	0.143057	0.153181	1.76783	0.077089	NA	NA	NA	NA	NA
rs34736308	0.320988	154062	6	32628543	0.270797	1.31101	0.143057	0.153181	1.76783	0.077089	NA	NA	NA	NA	NA
rs35473146	0.320988	118892	6	32663713	0.270797	1.31101	0.143057	0.153181	1.76783	0.077089	NA	NA	NA	NA	NA
rs6689	0.320988	154905	6	32627700	0.270797	1.31101	0.143057	0.153181	1.76783	0.077089	NA	NA	NA	NA	NA
rs9273912	0.320988	152868	6	32629737	0.270797	1.31101	0.143057	0.153181	1.76783	0.077089	NA	NA	NA	NA	NA
rs35850481	0.128587	-59849	6	32842454	0.240051	1.27131	0.136056	0.135876	1.76669	0.0772798	NA	NA	NA	NA	NA
rs11755748	0.110622	-203199	6	32985804	0.25397	1.28913	0.136563	0.143989	1.76381	0.0777638	NA	NA	NA	NA	NA
rs11758154	0.110622	-202989	6	32985594	0.25397	1.28913	0.136563	0.143989	1.76381	0.0777638	NA	NA	NA	NA	NA
rs146503055	0.110622	-199916	6	32982521	0.25397	1.28913	0.136563	0.143989	1.76381	0.0777638	NA	NA	NA	NA	NA
rs4559123	0.110622	-197841	6	32980446	0.25397	1.28913	0.136563	0.143989	1.76381	0.0777638	NA	NA	NA	NA	NA
rs17581425	0.003729	102020	6	32680585	0.232663	1.26196	0.144905	0.131915	1.76372	0.0777784	NA	NA	NA	NA	NA
rs9275547	0.343478	106080	6	32676525	0.224908	1.25221	0.132012	0.127618	1.76235	0.0780098	NA	NA	NA	NA	NA
rs1049088	0.316882	152737	6	32629868	0.273051	1.31397	0.143759	0.155053	1.76101	0.0782361	NA	NA	NA	NA	NA
rs144505772	0.271902	239986	6	32542619	0.285501	1.33043	0.146472	0.162172	1.76049	0.0783255	NA	NA	NA	NA	NA
rs154977	0.142905	-117413	6	32900018	-0.274685	0.759812	0.1481	0.156086	-1.75983	0.0784369	NA	NA	NA	NA	NA
rs9277186	0.0763653	-240826	6	33023431	-0.274064	0.760283	0.15232	0.155836	-1.75867	0.0786334	NA	NA	NA	NA	NA
rs67785613	0.319683	189933	6	32592672	0.267783	1.30706	0.142505	0.152452	1.7565	0.0790024	NA	NA	NA	NA	NA
rs9270029	0.268247	229287	6	32553318	0.287449	1.33302	0.146854	0.163652	1.75647	0.079008	NA	NA	NA	NA	NA
rs3130181	0.0695919	-239882	6	33022487	-0.271901	0.76193	0.151637	0.154866	-1.75572	0.0791368	NA	NA	NA	NA	NA
rs3130591	0.0695919	-240847	6	33023452	-0.271901	0.76193	0.151637	0.154866	-1.75572	0.0791368	NA	NA	NA	NA	NA
rs71536171	0.0695919	-240691	6	33023296	-0.271901	0.76193	0.151637	0.154866	-1.75572	0.0791368	NA	NA	NA	NA	NA
rs9277144	0.0695919	-238900	6	33021505	-0.271901	0.76193	0.151637	0.154866	-1.75572	0.0791368	NA	NA	NA	NA	NA
rs9277159	0.0695919	-239728	6	33022333	-0.271901	0.76193	0.151637	0.154866	-1.75572	0.0791368	NA	NA	NA	NA	NA
rs9277184	0.0695919	-240794	6	33023399	-0.271901	0.76193	0.151637	0.154866	-1.75572	0.0791368	NA	NA	NA	NA	NA
rs9277185	0.0695919	-240803	6	33023408	-0.271901	0.76193	0.151637	0.154866	-1.75572	0.0791368	NA	NA	NA	NA	NA
rs6941972	0.00871371	199076	6	32583529	-0.22585	0.797838	0.136962	0.128708	-1.75475	0.0793029	NA	NA	NA	NA	NA
rs2284191	0.13947	-194049	6	32976654	0.255208	1.29073	0.137047	0.145474	1.75432	0.0793761	NA	NA	NA	NA	NA
rs113147629	0.270999	215658	6	32566947	0.284437	1.32901	0.146245	0.162363	1.75186	0.0797972	NA	NA	NA	NA	NA
rs113891305	0.270999	232284	6	32550321	0.284437	1.32901	0.146245	0.162363	1.75186	0.0797972	NA	NA	NA	NA	NA
rs189570112	0.270999	216894	6	32565711	0.284437	1.32901	0.146245	0.162363	1.75186	0.0797972	NA	NA	NA	NA	NA
rs28567460	0.270999	213092	6	32569513	0.284437	1.32901	0.146245	0.162363	1.75186	0.0797972	NA	NA	NA	NA	NA
rs34451186	0.270999	239967	6	32542638	0.284437	1.32901	0.146245	0.162363	1.75186	0.0797972	NA	NA	NA	NA	NA
rs78846716	0.270999	229296	6	32553309	0.284437	1.32901	0.146245	0.162363	1.75186	0.0797972	NA	NA	NA	NA	NA
rs11753831	0.13983	-194439	6	32977044	0.254793	1.29019	0.137414	0.145466	1.75156	0.0798488	NA	NA	NA	NA	NA
rs3763349	0.0996347	-25627	6	32808232	0.212987	1.23737	0.125746	0.121631	1.7511	0.0799292	NA	NA	NA	NA	NA
rs3763365	0.0996347	-24848	6	32807453	0.212987	1.23737	0.125746	0.121631	1.7511	0.0799292	NA	NA	NA	NA	NA
rs3763366	0.0996347	-24841	6	32807446	0.212987	1.23737	0.125746	0.121631	1.7511	0.0799292	NA	NA	NA	NA	NA
rs4947352	0.37648	5270	6	32777335	-0.256295	0.773914	0.137205	0.146601	-1.74824	0.080422	NA	NA	NA	NA	NA
rs9271307	0.00355894	200911	6	32581694	0.221146	1.24751	0.137165	0.126584	1.74704	0.0806308	NA	NA	NA	NA	NA
rs17220934	0.105463	-249753	6	33032358	0.322738	1.3809	0.201912	0.184992	1.7446	0.0810541	NA	NA	NA	NA	NA
rs6929856	0.237269	5407	6	32777198	-0.287266	0.750312	0.164502	0.164819	-1.74292	0.0813475	NA	NA	NA	NA	NA
rs9271518	0.184743	192860	6	32589745	0.220861	1.24715	0.131453	0.126766	1.74227	0.0814607	NA	NA	NA	NA	NA
rs6906021	0.198838	156294	6	32626311	-0.235174	0.790433	0.130069	0.135148	-1.74012	0.0818384	NA	NA	NA	NA	NA
rs147455677	0.112628	-247771	6	33030376	0.32236	1.38038	0.203962	0.185285	1.73981	0.0818931	NA	NA	NA	NA	NA
rs17214519	0.112628	-249583	6	33032188	0.32236	1.38038	0.203962	0.185285	1.73981	0.0818931	NA	NA	NA	NA	NA
rs374129814	0.112628	-249789	6	33032394	0.32236	1.38038	0.203962	0.185285	1.73981	0.0818931	NA	NA	NA	NA	NA
rs9270084	0.0420546	228338	6	32554267	0.224165	1.25128	0.134842	0.128866	1.73952	0.0819434	NA	NA	NA	NA	NA
rs9271288	0.000235857	201345	6	32581260	0.237965	1.26867	0.144546	0.13687	1.73862	0.0821013	NA	NA	NA	NA	NA
rs141170870	0.263965	222693	6	32559912	0.285015	1.32978	0.148754	0.164087	1.73698	0.0823908	NA	NA	NA	NA	NA
rs112396255	0.32783	191136	6	32591469	0.240671	1.2721	0.133083	0.138588	1.73659	0.0824601	NA	NA	NA	NA	NA
rs17533090	0.32783	191883	6	32590722	0.240671	1.2721	0.133083	0.138588	1.73659	0.0824601	NA	NA	NA	NA	NA
rs28595756	0.32783	192833	6	32589772	0.240671	1.2721	0.133083	0.138588	1.73659	0.0824601	NA	NA	NA	NA	NA
rs34629405	0.32783	191909	6	32590696	0.240671	1.2721	0.133083	0.138588	1.73659	0.0824601	NA	NA	NA	NA	NA
rs35062987	0.32783	191870	6	32590735	0.240671	1.2721	0.133083	0.138588	1.73659	0.0824601	NA	NA	NA	NA	NA
rs35399661	0.32783	191615	6	32590990	0.240671	1.2721	0.133083	0.138588	1.73659	0.0824601	NA	NA	NA	NA	NA
rs112891288	0.336212	189237	6	32593368	0.262281	1.29989	0.141023	0.15124	1.73421	0.0828813	NA	NA	NA	NA	NA
rs1049122	0.336212	154798	6	32627807	0.26356	1.30156	0.14125	0.151987	1.73409	0.0829021	NA	NA	NA	NA	NA
rs1049222	0.336212	154853	6	32627752	0.26356	1.30156	0.14125	0.151987	1.73409	0.0829021	NA	NA	NA	NA	NA
rs1071641	0.336212	154807	6	32627798	0.26356	1.30156	0.14125	0.151987	1.73409	0.0829021	NA	NA	NA	NA	NA
rs112927854	0.336212	119346	6	32663259	0.26356	1.30156	0.14125	0.151987	1.73409	0.0829021	NA	NA	NA	NA	NA
rs115202730	0.336212	185687	6	32596918	0.26356	1.30156	0.14125	0.151987	1.73409	0.0829021	NA	NA	NA	NA	NA
rs13194117	0.336212	144540	6	32638065	0.26356	1.30156	0.14125	0.151987	1.73409	0.0829021	NA	NA	NA	NA	NA
rs13194877	0.336212	127057	6	32655548	0.26356	1.30156	0.14125	0.151987	1.73409	0.0829021	NA	NA	NA	NA	NA
rs13195522	0.336212	126352	6	32656253	0.26356	1.30156	0.14125	0.151987	1.73409	0.0829021	NA	NA	NA	NA	NA
rs146323696	0.336212	119448	6	32663157	0.26356	1.30156	0.14125	0.151987	1.73409	0.0829021	NA	NA	NA	NA	NA
rs3828793	0.336212	146722	6	32635883	0.26356	1.30156	0.14125	0.151987	1.73409	0.0829021	NA	NA	NA	NA	NA
rs6457614	0.336212	130705	6	32651900	0.26356	1.30156	0.14125	0.151987	1.73409	0.0829021	NA	NA	NA	NA	NA
rs7755224	0.336212	130288	6	32652317	0.26356	1.30156	0.14125	0.151987	1.73409	0.0829021	NA	NA	NA	NA	NA
rs28383247	0.112997	198080	6	32584525	0.335805	1.39907	0.202726	0.193855	1.73225	0.0832289	NA	NA	NA	NA	NA
rs28383286	0.112997	196195	6	32586410	0.335805	1.39907	0.202726	0.193855	1.73225	0.0832289	NA	NA	NA	NA	NA
rs28383287	0.112997	196189	6	32586416	0.335805	1.39907	0.202726	0.193855	1.73225	0.0832289	NA	NA	NA	NA	NA
rs28383302	0.112997	195966	6	32586639	0.335805	1.39907	0.202726	0.193855	1.73225	0.0832289	NA	NA	NA	NA	NA
rs28383306	0.112997	195866	6	32586739	0.335805	1.39907	0.202726	0.193855	1.73225	0.0832289	NA	NA	NA	NA	NA
rs28383315	0.112997	195324	6	32587281	0.335805	1.39907	0.202726	0.193855	1.73225	0.0832289	NA	NA	NA	NA	NA
rs28752517	0.112997	198022	6	32584583	0.335805	1.39907	0.202726	0.193855	1.73225	0.0832289	NA	NA	NA	NA	NA
rs28752518	0.112997	198017	6	32584588	0.335805	1.39907	0.202726	0.193855	1.73225	0.0832289	NA	NA	NA	NA	NA
rs35953215	0.0394545	-249072	6	33031677	0.29813	1.34734	0.189741	0.172184	1.73146	0.0833705	NA	NA	NA	NA	NA
rs34331363	0.0412217	214166	6	32568439	-0.253743	0.775891	0.153051	0.146717	-1.72947	0.0837247	NA	NA	NA	NA	NA
rs111440805	0.323107	120302	6	32662303	0.277787	1.3202	0.145852	0.160726	1.72833	0.0839294	NA	NA	NA	NA	NA
rs35725597	0.323107	123493	6	32659112	0.277787	1.3202	0.145852	0.160726	1.72833	0.0839294	NA	NA	NA	NA	NA
rs111848638	0.332576	115975	6	32666630	0.265328	1.30386	0.141853	0.153549	1.72797	0.0839942	NA	NA	NA	NA	NA
rs113984677	0.332576	115969	6	32666636	0.265328	1.30386	0.141853	0.153549	1.72797	0.0839942	NA	NA	NA	NA	NA
rs77020460	0.332576	149111	6	32633494	0.265328	1.30386	0.141853	0.153549	1.72797	0.0839942	NA	NA	NA	NA	NA
rs77596642	0.332576	149122	6	32633483	0.265328	1.30386	0.141853	0.153549	1.72797	0.0839942	NA	NA	NA	NA	NA
rs35120848	0.360454	112110	6	32670495	0.209955	1.23362	0.124863	0.121568	1.72706	0.0841576	NA	NA	NA	NA	NA
rs199535050	0.263396	232188	6	32550417	0.283621	1.32793	0.14851	0.164271	1.72654	0.0842496	NA	NA	NA	NA	NA
rs28638783	0.263396	209868	6	32572737	0.283621	1.32793	0.14851	0.164271	1.72654	0.0842496	NA	NA	NA	NA	NA
rs34350660	0.263396	232114	6	32550491	0.283621	1.32793	0.14851	0.164271	1.72654	0.0842496	NA	NA	NA	NA	NA
rs72850293	0.263396	228101	6	32554504	0.283621	1.32793	0.14851	0.164271	1.72654	0.0842496	NA	NA	NA	NA	NA
rs28366269	0.1017	222692	6	32559913	0.329472	1.39023	0.200124	0.190845	1.72639	0.0842776	NA	NA	NA	NA	NA
rs28366287	0.1017	222186	6	32560419	0.329472	1.39023	0.200124	0.190845	1.72639	0.0842776	NA	NA	NA	NA	NA
rs1383266	0.228227	-52127	6	32834732	0.228199	1.25634	0.132841	0.132432	1.72314	0.0848625	NA	NA	NA	NA	NA
rs111709029	0.368788	108969	6	32673636	0.197878	1.21881	0.122193	0.115016	1.72044	0.0853523	NA	NA	NA	NA	NA
rs9275316	0.368788	116689	6	32665916	0.197878	1.21881	0.122193	0.115016	1.72044	0.0853523	NA	NA	NA	NA	NA
rs9275320	0.368788	116136	6	32666469	0.197878	1.21881	0.122193	0.115016	1.72044	0.0853523	NA	NA	NA	NA	NA
rs9275322	0.368788	116045	6	32666560	0.197878	1.21881	0.122193	0.115016	1.72044	0.0853523	NA	NA	NA	NA	NA
rs9275366	0.368788	114434	6	32668171	0.197878	1.21881	0.122193	0.115016	1.72044	0.0853523	NA	NA	NA	NA	NA
rs9275369	0.368788	114350	6	32668255	0.197878	1.21881	0.122193	0.115016	1.72044	0.0853523	NA	NA	NA	NA	NA
rs9275370	0.368788	114347	6	32668258	0.197878	1.21881	0.122193	0.115016	1.72044	0.0853523	NA	NA	NA	NA	NA
rs9275378	0.368788	113876	6	32668729	0.197878	1.21881	0.122193	0.115016	1.72044	0.0853523	NA	NA	NA	NA	NA
rs9275379	0.368788	113801	6	32668804	0.197878	1.21881	0.122193	0.115016	1.72044	0.0853523	NA	NA	NA	NA	NA
rs9275381	0.368788	113786	6	32668819	0.197878	1.21881	0.122193	0.115016	1.72044	0.0853523	NA	NA	NA	NA	NA
rs9275384	0.368788	113707	6	32668898	0.197878	1.21881	0.122193	0.115016	1.72044	0.0853523	NA	NA	NA	NA	NA
rs9275385	0.368788	113688	6	32668917	0.197878	1.21881	0.122193	0.115016	1.72044	0.0853523	NA	NA	NA	NA	NA
rs9275386	0.368788	113645	6	32668960	0.197878	1.21881	0.122193	0.115016	1.72044	0.0853523	NA	NA	NA	NA	NA
rs9275396	0.368788	113077	6	32669528	0.197878	1.21881	0.122193	0.115016	1.72044	0.0853523	NA	NA	NA	NA	NA
rs9275397	0.368788	113053	6	32669552	0.197878	1.21881	0.122193	0.115016	1.72044	0.0853523	NA	NA	NA	NA	NA
rs9275398	0.368788	113037	6	32669568	0.197878	1.21881	0.122193	0.115016	1.72044	0.0853523	NA	NA	NA	NA	NA
rs9275399	0.368788	112893	6	32669712	0.197878	1.21881	0.122193	0.115016	1.72044	0.0853523	NA	NA	NA	NA	NA
rs9275404	0.368788	112727	6	32669878	0.197878	1.21881	0.122193	0.115016	1.72044	0.0853523	NA	NA	NA	NA	NA
rs9275405	0.368788	112722	6	32669883	0.197878	1.21881	0.122193	0.115016	1.72044	0.0853523	NA	NA	NA	NA	NA
rs9275406	0.368788	112650	6	32669955	0.197878	1.21881	0.122193	0.115016	1.72044	0.0853523	NA	NA	NA	NA	NA
rs9275407	0.368788	112568	6	32670037	0.197878	1.21881	0.122193	0.115016	1.72044	0.0853523	NA	NA	NA	NA	NA
rs9275421	0.368788	112128	6	32670477	0.197878	1.21881	0.122193	0.115016	1.72044	0.0853523	NA	NA	NA	NA	NA
rs9275423	0.368788	112041	6	32670564	0.197878	1.21881	0.122193	0.115016	1.72044	0.0853523	NA	NA	NA	NA	NA
rs9275424	0.368788	112029	6	32670576	0.197878	1.21881	0.122193	0.115016	1.72044	0.0853523	NA	NA	NA	NA	NA
rs9275428	0.368788	111627	6	32670978	0.197878	1.21881	0.122193	0.115016	1.72044	0.0853523	NA	NA	NA	NA	NA
rs9275431	0.368788	111465	6	32671140	0.197878	1.21881	0.122193	0.115016	1.72044	0.0853523	NA	NA	NA	NA	NA
rs9275432	0.368788	111420	6	32671185	0.197878	1.21881	0.122193	0.115016	1.72044	0.0853523	NA	NA	NA	NA	NA
rs9275433	0.368788	111399	6	32671206	0.197878	1.21881	0.122193	0.115016	1.72044	0.0853523	NA	NA	NA	NA	NA
rs9275436	0.368788	111206	6	32671399	0.197878	1.21881	0.122193	0.115016	1.72044	0.0853523	NA	NA	NA	NA	NA
rs9275438	0.368788	111097	6	32671508	0.197878	1.21881	0.122193	0.115016	1.72044	0.0853523	NA	NA	NA	NA	NA
rs9275439	0.368788	111084	6	32671521	0.197878	1.21881	0.122193	0.115016	1.72044	0.0853523	NA	NA	NA	NA	NA
rs9275480	0.368788	109937	6	32672668	0.197878	1.21881	0.122193	0.115016	1.72044	0.0853523	NA	NA	NA	NA	NA
rs9275481	0.368788	109692	6	32672913	0.197878	1.21881	0.122193	0.115016	1.72044	0.0853523	NA	NA	NA	NA	NA
rs9275482	0.368788	109673	6	32672932	0.197878	1.21881	0.122193	0.115016	1.72044	0.0853523	NA	NA	NA	NA	NA
rs9275488	0.368788	109336	6	32673269	0.197878	1.21881	0.122193	0.115016	1.72044	0.0853523	NA	NA	NA	NA	NA
rs9275489	0.368788	109333	6	32673272	0.197878	1.21881	0.122193	0.115016	1.72044	0.0853523	NA	NA	NA	NA	NA
rs9275504	0.368788	108619	6	32673986	0.197878	1.21881	0.122193	0.115016	1.72044	0.0853523	NA	NA	NA	NA	NA
rs9280102	0.368788	114052	6	32668553	0.197878	1.21881	0.122193	0.115016	1.72044	0.0853523	NA	NA	NA	NA	NA
rs111246202	0.334506	189637	6	32592968	0.260251	1.29726	0.140757	0.151352	1.71951	0.0855212	NA	NA	NA	NA	NA
rs34185260	0.334506	191217	6	32591388	0.260251	1.29726	0.140757	0.151352	1.71951	0.0855212	NA	NA	NA	NA	NA
rs34394532	0.334506	191173	6	32591432	0.260251	1.29726	0.140757	0.151352	1.71951	0.0855212	NA	NA	NA	NA	NA
rs34682574	0.334506	191235	6	32591370	0.260251	1.29726	0.140757	0.151352	1.71951	0.0855212	NA	NA	NA	NA	NA
rs34694997	0.334506	191189	6	32591416	0.260251	1.29726	0.140757	0.151352	1.71951	0.0855212	NA	NA	NA	NA	NA
rs35627435	0.334506	191378	6	32591227	0.260251	1.29726	0.140757	0.151352	1.71951	0.0855212	NA	NA	NA	NA	NA
rs72844082	0.334506	191295	6	32591310	0.260251	1.29726	0.140757	0.151352	1.71951	0.0855212	NA	NA	NA	NA	NA
rs35599935	0.077268	-103882	6	32886487	-0.294952	0.744567	0.180978	0.171534	-1.7195	0.085524	NA	NA	NA	NA	NA
rs4148882	0.204822	-34353	6	32816958	0.207546	1.23065	0.1249	0.12086	1.71724	0.0859349	NA	NA	NA	NA	NA
rs35472821	0.342744	108076	6	32674529	0.238224	1.26899	0.132773	0.138736	1.7171	0.0859608	NA	NA	NA	NA	NA
rs1383267	0.106123	-51041	6	32833646	-0.208101	0.812125	0.124898	0.121322	-1.71529	0.0862928	NA	NA	NA	NA	NA
rs1383270	0.106123	-50651	6	32833256	-0.208101	0.812125	0.124898	0.121322	-1.71529	0.0862928	NA	NA	NA	NA	NA
rs1871667	0.106123	-51624	6	32834229	-0.208101	0.812125	0.124898	0.121322	-1.71529	0.0862928	NA	NA	NA	NA	NA
rs2071477	0.106123	-42743	6	32825348	-0.208101	0.812125	0.124898	0.121322	-1.71529	0.0862928	NA	NA	NA	NA	NA
rs67314040	0.106123	-44959	6	32827564	-0.208101	0.812125	0.124898	0.121322	-1.71529	0.0862928	NA	NA	NA	NA	NA
rs6938690	0.106123	-48856	6	32831461	-0.208101	0.812125	0.124898	0.121322	-1.71529	0.0862928	NA	NA	NA	NA	NA
rs7767288	0.106123	-47408	6	32830013	-0.208101	0.812125	0.124898	0.121322	-1.71529	0.0862928	NA	NA	NA	NA	NA
rs9276816	0.106123	-44380	6	32826985	-0.208101	0.812125	0.124898	0.121322	-1.71529	0.0862928	NA	NA	NA	NA	NA
rs9276818	0.106123	-45643	6	32828248	-0.208101	0.812125	0.124898	0.121322	-1.71529	0.0862928	NA	NA	NA	NA	NA
rs9276819	0.106123	-46497	6	32829102	-0.208101	0.812125	0.124898	0.121322	-1.71529	0.0862928	NA	NA	NA	NA	NA
rs4947348	0.313625	35195	6	32747410	-0.237454	0.788634	0.131856	0.138468	-1.71486	0.0863702	NA	NA	NA	NA	NA
rs62396669	0.313625	34144	6	32748461	-0.237454	0.788634	0.131856	0.138468	-1.71486	0.0863702	NA	NA	NA	NA	NA
rs79771376	0.313625	35708	6	32746897	-0.237454	0.788634	0.131856	0.138468	-1.71486	0.0863702	NA	NA	NA	NA	NA
rs9271284	0.00355894	201415	6	32581190	0.21879	1.24457	0.137536	0.127638	1.71415	0.0865017	NA	NA	NA	NA	NA
rs9271285	0.00355894	201412	6	32581193	0.21879	1.24457	0.137536	0.127638	1.71415	0.0865017	NA	NA	NA	NA	NA
rs2760993	0.0993508	209003	6	32573602	0.328451	1.38881	0.200298	0.192113	1.70968	0.0873257	NA	NA	NA	NA	NA
rs9270029	0.0863197	229287	6	32553318	0.255265	1.2908	0.143201	0.149408	1.7085	0.0875428	NA	NA	NA	NA	NA
rs9270938	0.269075	209842	6	32572763	0.27892	1.3217	0.146509	0.163279	1.70824	0.0875924	NA	NA	NA	NA	NA
rs4148872	0.316674	-20202	6	32802807	0.231181	1.26009	0.133064	0.135352	1.708	0.0876367	NA	NA	NA	NA	NA
rs17212483	0.324143	117355	6	32665250	0.263185	1.30107	0.143723	0.154463	1.70387	0.0884047	NA	NA	NA	NA	NA
rs201039666	0.324143	185409	6	32597196	0.263185	1.30107	0.143723	0.154463	1.70387	0.0884047	NA	NA	NA	NA	NA
rs72848230	0.324143	185377	6	32597228	0.263185	1.30107	0.143723	0.154463	1.70387	0.0884047	NA	NA	NA	NA	NA
rs77699965	0.324143	186799	6	32595806	0.263185	1.30107	0.143723	0.154463	1.70387	0.0884047	NA	NA	NA	NA	NA
rs112511187	0.000837025	-150015	6	32932620	0.260272	1.29728	0.143305	0.153308	1.69771	0.0895625	NA	NA	NA	NA	NA
rs34975158	0.0753523	-70906	6	32853511	-0.289399	0.748714	0.181156	0.17102	-1.69219	0.0906089	NA	NA	NA	NA	NA
rs4148878	0.0753523	-39581	6	32822186	-0.289399	0.748714	0.181156	0.17102	-1.69219	0.0906089	NA	NA	NA	NA	NA
rs9269660	0.19932	236352	6	32546253	-0.240889	0.785929	0.140668	0.142788	-1.68704	0.0915949	NA	NA	NA	NA	NA
rs17427431	0.343934	118961	6	32663644	0.266822	1.30581	0.145011	0.15832	1.68533	0.0919252	NA	NA	NA	NA	NA
rs12528365	0.26548	128997	6	32653608	0.302387	1.35308	0.157647	0.179464	1.68494	0.0919999	NA	NA	NA	NA	NA
rs67144300	0.051759	-244092	6	33026697	0.295092	1.34325	0.191528	0.175272	1.68362	0.0922544	NA	NA	NA	NA	NA
rs72873939	0.056148	-248270	6	33030875	0.295661	1.34401	0.193204	0.175812	1.68169	0.0926287	NA	NA	NA	NA	NA
rs72873946	0.056148	-249329	6	33031934	0.295661	1.34401	0.193204	0.175812	1.68169	0.0926287	NA	NA	NA	NA	NA
rs6917212	0.00424873	199600	6	32583005	0.214041	1.23867	0.138353	0.127287	1.68156	0.0926542	NA	NA	NA	NA	NA
rs9275377	0.369149	113938	6	32668667	0.195146	1.21549	0.122478	0.116052	1.68154	0.0926575	NA	NA	NA	NA	NA
rs35259208	0.257853	232057	6	32550548	0.280574	1.32389	0.149525	0.167009	1.68	0.0929582	NA	NA	NA	NA	NA
rs7383287	0.296929	-481	6	32783086	-0.248909	0.779651	0.139027	0.148178	-1.6798	0.0929965	NA	NA	NA	NA	NA
rs9273490	0.278492	154412	6	32628193	-0.210713	0.810007	0.12951	0.125449	-1.67966	0.0930226	NA	NA	NA	NA	NA
rs9274463	0.278492	149139	6	32633466	-0.210713	0.810007	0.12951	0.125449	-1.67966	0.0930226	NA	NA	NA	NA	NA
rs9274665	0.278492	146067	6	32636538	-0.210713	0.810007	0.12951	0.125449	-1.67966	0.0930226	NA	NA	NA	NA	NA
rs9469220	0.262746	124295	6	32658310	-0.184017	0.831922	0.108686	0.109754	-1.67663	0.0936153	NA	NA	NA	NA	NA
rs67373575	0.327431	100562	6	32682043	0.258554	1.29506	0.142903	0.154397	1.67461	0.0940114	NA	NA	NA	NA	NA
rs35122881	0.315927	118928	6	32663677	0.260374	1.29741	0.144482	0.1555	1.67443	0.094046	NA	NA	NA	NA	NA
rs9271477	0.181349	193790	6	32588815	0.206743	1.22967	0.126984	0.123478	1.67433	0.0940656	NA	NA	NA	NA	NA
rs9271479	0.181349	193775	6	32588830	0.206743	1.22967	0.126984	0.123478	1.67433	0.0940656	NA	NA	NA	NA	NA
rs9271493	0.181349	193447	6	32589158	0.206743	1.22967	0.126984	0.123478	1.67433	0.0940656	NA	NA	NA	NA	NA
rs9271505	0.181349	193230	6	32589375	0.206743	1.22967	0.126984	0.123478	1.67433	0.0940656	NA	NA	NA	NA	NA
rs9271507	0.181349	193211	6	32589394	0.206743	1.22967	0.126984	0.123478	1.67433	0.0940656	NA	NA	NA	NA	NA
rs9271510	0.181349	193138	6	32589467	0.206743	1.22967	0.126984	0.123478	1.67433	0.0940656	NA	NA	NA	NA	NA
rs28383345	0.117413	177371	6	32605234	0.336723	1.40035	0.207357	0.201726	1.66921	0.0950763	NA	NA	NA	NA	NA
rs9276810	0.0938364	-27838	6	32810443	0.19699	1.21773	0.123549	0.118048	1.66872	0.0951721	NA	NA	NA	NA	NA
rs1965747	0.0558367	-118402	6	32901007	-0.219715	0.802747	0.138482	0.1319	-1.66577	0.095759	NA	NA	NA	NA	NA
rs9269670	0.215255	236184	6	32546421	-0.226696	0.797163	0.137514	0.136222	-1.66416	0.0960807	NA	NA	NA	NA	NA
rs9276605	0.0680096	47294	6	32735311	-0.194924	0.822897	0.118019	0.11721	-1.66303	0.0963056	NA	NA	NA	NA	NA
rs13198578	0.345611	126253	6	32656352	0.259576	1.29638	0.14379	0.156123	1.66264	0.0963847	NA	NA	NA	NA	NA
rs2647074	0.29704	208245	6	32574360	0.194473	1.21467	0.115908	0.117031	1.66173	0.0965669	NA	NA	NA	NA	NA
rs9275323	0.365979	115996	6	32666609	0.200463	1.22197	0.127535	0.120653	1.66148	0.0966164	NA	NA	NA	NA	NA
rs9275329	0.365979	115774	6	32666831	0.200463	1.22197	0.127535	0.120653	1.66148	0.0966164	NA	NA	NA	NA	NA
rs9275372	0.365979	114217	6	32668388	0.200463	1.22197	0.127535	0.120653	1.66148	0.0966164	NA	NA	NA	NA	NA
rs9275392	0.365979	113180	6	32669425	0.200463	1.22197	0.127535	0.120653	1.66148	0.0966164	NA	NA	NA	NA	NA
rs9275393	0.365979	113166	6	32669439	0.200463	1.22197	0.127535	0.120653	1.66148	0.0966164	NA	NA	NA	NA	NA
rs9275427	0.365979	111690	6	32670915	0.200463	1.22197	0.127535	0.120653	1.66148	0.0966164	NA	NA	NA	NA	NA
rs9275441	0.365979	110929	6	32671676	0.200463	1.22197	0.127535	0.120653	1.66148	0.0966164	NA	NA	NA	NA	NA
rs9275479	0.365979	109946	6	32672659	0.200463	1.22197	0.127535	0.120653	1.66148	0.0966164	NA	NA	NA	NA	NA
rs1383264	0.310753	42638	6	32739967	-0.187328	0.829172	0.117792	0.112925	-1.65886	0.0971439	NA	NA	NA	NA	NA
rs660895	0.00596428	205225	6	32577380	-0.211819	0.809111	0.133068	0.127739	-1.65822	0.0972741	NA	NA	NA	NA	NA
rs9271154	0.00596428	205042	6	32577563	-0.211819	0.809111	0.133068	0.127739	-1.65822	0.0972741	NA	NA	NA	NA	NA
rs140646916	0.00915018	204689	6	32577916	-0.220766	0.801904	0.142702	0.133159	-1.65791	0.0973354	NA	NA	NA	NA	NA
rs35014460	0.245989	191499	6	32591106	0.29543	1.3437	0.155324	0.178213	1.65773	0.0973717	NA	NA	NA	NA	NA
rs9275374	0.366433	114079	6	32668526	0.199103	1.22031	0.127623	0.120703	1.64953	0.0990383	NA	NA	NA	NA	NA
rs6941393	0.00604212	199405	6	32583200	-0.211775	0.809146	0.133693	0.128392	-1.64945	0.0990565	NA	NA	NA	NA	NA
rs35424967	0.33385	191476	6	32591129	0.254248	1.28949	0.142027	0.154155	1.6493	0.0990852	NA	NA	NA	NA	NA
rs3128952	0.0241693	-237368	6	33019973	-0.256373	0.773853	0.159699	0.155472	-1.649	0.0991483	NA	NA	NA	NA	NA
rs3130180	0.0241693	-237681	6	33020286	-0.256373	0.773853	0.159699	0.155472	-1.649	0.0991483	NA	NA	NA	NA	NA
rs3130580	0.0241693	-236477	6	33019082	-0.256373	0.773853	0.159699	0.155472	-1.649	0.0991483	NA	NA	NA	NA	NA
rs3130581	0.0241693	-237563	6	33020168	-0.256373	0.773853	0.159699	0.155472	-1.649	0.0991483	NA	NA	NA	NA	NA
rs3130582	0.0241693	-237747	6	33020352	-0.256373	0.773853	0.159699	0.155472	-1.649	0.0991483	NA	NA	NA	NA	NA
rs9270097	0.0632131	228099	6	32554506	0.264533	1.30282	0.14977	0.160459	1.6486	0.0992291	NA	NA	NA	NA	NA
rs9270824	0.0632131	212550	6	32570055	0.264533	1.30282	0.14977	0.160459	1.6486	0.0992291	NA	NA	NA	NA	NA
rs17205563	0.134676	145344	6	32637261	-0.282057	0.754231	0.161119	0.171114	-1.64836	0.0992788	NA	NA	NA	NA	NA
rs17205605	0.134676	145278	6	32637327	-0.282057	0.754231	0.161119	0.171114	-1.64836	0.0992788	NA	NA	NA	NA	NA
rs17205612	0.134676	145272	6	32637333	-0.282057	0.754231	0.161119	0.171114	-1.64836	0.0992788	NA	NA	NA	NA	NA
rs17211965	0.134676	145250	6	32637355	-0.282057	0.754231	0.161119	0.171114	-1.64836	0.0992788	NA	NA	NA	NA	NA
rs17211993	0.134676	145211	6	32637394	-0.282057	0.754231	0.161119	0.171114	-1.64836	0.0992788	NA	NA	NA	NA	NA
rs35744187	0.134676	144849	6	32637756	-0.282057	0.754231	0.161119	0.171114	-1.64836	0.0992788	NA	NA	NA	NA	NA
rs35915063	0.134676	149086	6	32633519	-0.282057	0.754231	0.161119	0.171114	-1.64836	0.0992788	NA	NA	NA	NA	NA
rs41264344	0.134676	148965	6	32633640	-0.282057	0.754231	0.161119	0.171114	-1.64836	0.0992788	NA	NA	NA	NA	NA
rs41264348	0.134676	148959	6	32633646	-0.282057	0.754231	0.161119	0.171114	-1.64836	0.0992788	NA	NA	NA	NA	NA
rs41270871	0.134676	154381	6	32628224	-0.282057	0.754231	0.161119	0.171114	-1.64836	0.0992788	NA	NA	NA	NA	NA
rs41270875	0.134676	154333	6	32628272	-0.282057	0.754231	0.161119	0.171114	-1.64836	0.0992788	NA	NA	NA	NA	NA
rs41270887	0.134676	153883	6	32628722	-0.282057	0.754231	0.161119	0.171114	-1.64836	0.0992788	NA	NA	NA	NA	NA
rs41270891	0.134676	153834	6	32628771	-0.282057	0.754231	0.161119	0.171114	-1.64836	0.0992788	NA	NA	NA	NA	NA
rs113189590	0.00312293	74305	6	32708300	0.267194	1.30629	0.197555	0.162121	1.64812	0.0993286	NA	NA	NA	NA	NA
rs78345506	0.00312293	85878	6	32696727	0.267194	1.30629	0.197555	0.162121	1.64812	0.0993286	NA	NA	NA	NA	NA
rs9276016	0.00312293	87821	6	32694784	0.267194	1.30629	0.197555	0.162121	1.64812	0.0993286	NA	NA	NA	NA	NA
rs3763340	0.073121	-196545	6	32979150	0.214457	1.23919	0.130867	0.130301	1.64585	0.0997942	NA	NA	NA	NA	NA
rs145997373	0.354959	108863	6	32673742	0.201597	1.22335	0.128807	0.122592	1.64445	0.100083	NA	NA	NA	NA	NA
rs9275496	0.354959	108891	6	32673714	0.201597	1.22335	0.128807	0.122592	1.64445	0.100083	NA	NA	NA	NA	NA
rs9275497	0.354959	108879	6	32673726	0.201597	1.22335	0.128807	0.122592	1.64445	0.100083	NA	NA	NA	NA	NA
rs9275499	0.354959	108827	6	32673778	0.201597	1.22335	0.128807	0.122592	1.64445	0.100083	NA	NA	NA	NA	NA
rs28371224	0.0257758	134977	6	32647628	0.221065	1.2474	0.135104	0.134437	1.64437	0.100099	NA	NA	NA	NA	NA
rs28396311	0.331042	154415	6	32628190	0.253835	1.28896	0.142708	0.154574	1.64217	0.100556	NA	NA	NA	NA	NA
rs34230758	0.331042	149047	6	32633558	0.253835	1.28896	0.142708	0.154574	1.64217	0.100556	NA	NA	NA	NA	NA
rs66481651	0.331042	148975	6	32633630	0.253835	1.28896	0.142708	0.154574	1.64217	0.100556	NA	NA	NA	NA	NA
rs72844390	0.331042	149169	6	32633436	0.253835	1.28896	0.142708	0.154574	1.64217	0.100556	NA	NA	NA	NA	NA
rs17219918	0.193207	48069	6	32734536	0.253802	1.28892	0.153045	0.154743	1.64016	0.100973	NA	NA	NA	NA	NA
rs111498499	0.263907	232494	6	32550111	0.272485	1.31322	0.148163	0.166272	1.63879	0.101258	NA	NA	NA	NA	NA
rs28657884	0.263907	222000	6	32560605	0.272485	1.31322	0.148163	0.166272	1.63879	0.101258	NA	NA	NA	NA	NA
rs36218421	0.263907	232378	6	32550227	0.272485	1.31322	0.148163	0.166272	1.63879	0.101258	NA	NA	NA	NA	NA
rs4382332	0.263907	210450	6	32572155	0.272485	1.31322	0.148163	0.166272	1.63879	0.101258	NA	NA	NA	NA	NA
rs72847585	0.263907	212803	6	32569802	0.272485	1.31322	0.148163	0.166272	1.63879	0.101258	NA	NA	NA	NA	NA
rs72847586	0.263907	212433	6	32570172	0.272485	1.31322	0.148163	0.166272	1.63879	0.101258	NA	NA	NA	NA	NA
rs72847588	0.263907	212389	6	32570216	0.272485	1.31322	0.148163	0.166272	1.63879	0.101258	NA	NA	NA	NA	NA
rs72847591	0.263907	212111	6	32570494	0.272485	1.31322	0.148163	0.166272	1.63879	0.101258	NA	NA	NA	NA	NA
rs72850250	0.263907	232353	6	32550252	0.272485	1.31322	0.148163	0.166272	1.63879	0.101258	NA	NA	NA	NA	NA
rs74440913	0.263907	229746	6	32552859	0.272485	1.31322	0.148163	0.166272	1.63879	0.101258	NA	NA	NA	NA	NA
rs735883	0.0697267	-33449	6	32816054	0.193454	1.21343	0.118563	0.118109	1.63792	0.101438	NA	NA	NA	NA	NA
rs149858742	0.301708	154374	6	32628231	-0.211715	0.809195	0.131179	0.129258	-1.63792	0.101439	NA	NA	NA	NA	NA
rs34864684	0.334946	149088	6	32633517	0.256629	1.29256	0.143345	0.156869	1.63594	0.101853	NA	NA	NA	NA	NA
rs36205178	0.134476	154667	6	32627938	-0.274406	0.760023	0.158121	0.16828	-1.63065	0.102964	NA	NA	NA	NA	NA
rs41263836	0.134476	149143	6	32633462	-0.274406	0.760023	0.158121	0.16828	-1.63065	0.102964	NA	NA	NA	NA	NA
rs41270911	0.134476	152987	6	32629618	-0.274406	0.760023	0.158121	0.16828	-1.63065	0.102964	NA	NA	NA	NA	NA
rs2097431	0.180497	191772	6	32590833	0.202158	1.22404	0.12769	0.124042	1.62975	0.103155	NA	NA	NA	NA	NA
rs35421715	0.275954	201149	6	32581456	0.290995	1.33776	0.155493	0.178752	1.62793	0.103541	NA	NA	NA	NA	NA
rs61617278	0.275954	196127	6	32586478	0.290995	1.33776	0.155493	0.178752	1.62793	0.103541	NA	NA	NA	NA	NA
rs510205	0.00601176	197912	6	32584693	-0.20797	0.812231	0.133233	0.127875	-1.62636	0.103873	NA	NA	NA	NA	NA
rs9275219	0.366433	123528	6	32659077	0.197993	1.21895	0.127851	0.121787	1.62573	0.104008	NA	NA	NA	NA	NA
.	0.329277	189700	6	32592905	0.25024	1.28433	0.142221	0.153933	1.62564	0.104027	NA	NA	NA	NA	NA
rs17206350	0.203143	107538	6	32675067	-0.172244	0.841773	0.108038	0.106166	-1.6224	0.104717	NA	NA	NA	NA	NA
rs2097431	0.325759	191772	6	32590833	0.252061	1.28667	0.142811	0.155469	1.6213	0.104954	NA	NA	NA	NA	NA
rs35812892	0.294318	4886	6	32777719	-0.237972	0.788224	0.128314	0.146801	-1.62106	0.105005	NA	NA	NA	NA	NA
rs34135512	0.332576	190729	6	32591876	0.24556	1.27834	0.141323	0.151905	1.61654	0.105978	NA	NA	NA	NA	NA
rs35230514	0.332576	190744	6	32591861	0.24556	1.27834	0.141323	0.151905	1.61654	0.105978	NA	NA	NA	NA	NA
rs138098349	0.00999121	-64063	6	32846668	-0.194332	0.823385	0.137332	0.120281	-1.61565	0.106169	NA	NA	NA	NA	NA
rs74782272	0.334704	186231	6	32596374	0.252903	1.28776	0.146351	0.156679	1.61414	0.106497	NA	NA	NA	NA	NA
rs9272844	0.332576	171916	6	32610689	0.246516	1.27956	0.141585	0.152723	1.61414	0.106497	NA	NA	NA	NA	NA
rs36206696	0.253373	221596	6	32561009	0.273776	1.31492	0.151158	0.169614	1.61412	0.106502	NA	NA	NA	NA	NA
rs9271543	0.180497	192508	6	32590097	0.203097	1.22519	0.128259	0.125951	1.61251	0.106851	NA	NA	NA	NA	NA
rs1158783	0.205849	23639	6	32758966	-0.228127	0.796023	0.157298	0.141651	-1.61049	0.107292	NA	NA	NA	NA	NA
rs1988563	0.205849	28866	6	32753739	-0.228127	0.796023	0.157298	0.141651	-1.61049	0.107292	NA	NA	NA	NA	NA
rs1988564	0.205849	28923	6	32753682	-0.228127	0.796023	0.157298	0.141651	-1.61049	0.107292	NA	NA	NA	NA	NA
rs1988565	0.205849	29113	6	32753492	-0.228127	0.796023	0.157298	0.141651	-1.61049	0.107292	NA	NA	NA	NA	NA
rs2170183	0.205849	37281	6	32745324	-0.228127	0.796023	0.157298	0.141651	-1.61049	0.107292	NA	NA	NA	NA	NA
rs2261567	0.205849	28511	6	32754094	-0.228127	0.796023	0.157298	0.141651	-1.61049	0.107292	NA	NA	NA	NA	NA
rs2621388	0.205849	24667	6	32757938	-0.228127	0.796023	0.157298	0.141651	-1.61049	0.107292	NA	NA	NA	NA	NA
rs2621393	0.205849	27389	6	32755216	-0.228127	0.796023	0.157298	0.141651	-1.61049	0.107292	NA	NA	NA	NA	NA
rs2621401	0.205849	32326	6	32750279	-0.228127	0.796023	0.157298	0.141651	-1.61049	0.107292	NA	NA	NA	NA	NA
rs2621404	0.205849	33972	6	32748633	-0.228127	0.796023	0.157298	0.141651	-1.61049	0.107292	NA	NA	NA	NA	NA
rs2621406	0.205849	34646	6	32747959	-0.228127	0.796023	0.157298	0.141651	-1.61049	0.107292	NA	NA	NA	NA	NA
rs2621409	0.205849	35760	6	32746845	-0.228127	0.796023	0.157298	0.141651	-1.61049	0.107292	NA	NA	NA	NA	NA
rs2621411	0.205849	38284	6	32744321	-0.228127	0.796023	0.157298	0.141651	-1.61049	0.107292	NA	NA	NA	NA	NA
rs2621413	0.205849	40074	6	32742531	-0.228127	0.796023	0.157298	0.141651	-1.61049	0.107292	NA	NA	NA	NA	NA
rs2621414	0.205849	40546	6	32742059	-0.228127	0.796023	0.157298	0.141651	-1.61049	0.107292	NA	NA	NA	NA	NA
rs2621415	0.205849	40711	6	32741894	-0.228127	0.796023	0.157298	0.141651	-1.61049	0.107292	NA	NA	NA	NA	NA
rs2621419	0.205849	41599	6	32741006	-0.228127	0.796023	0.157298	0.141651	-1.61049	0.107292	NA	NA	NA	NA	NA
rs2857172	0.205849	27582	6	32755023	-0.228127	0.796023	0.157298	0.141651	-1.61049	0.107292	NA	NA	NA	NA	NA
rs2857173	0.205849	27685	6	32754920	-0.228127	0.796023	0.157298	0.141651	-1.61049	0.107292	NA	NA	NA	NA	NA
rs2857178	0.205849	29817	6	32752788	-0.228127	0.796023	0.157298	0.141651	-1.61049	0.107292	NA	NA	NA	NA	NA
rs2857183	0.205849	31623	6	32750982	-0.228127	0.796023	0.157298	0.141651	-1.61049	0.107292	NA	NA	NA	NA	NA
rs2857190	0.205849	34560	6	32748045	-0.228127	0.796023	0.157298	0.141651	-1.61049	0.107292	NA	NA	NA	NA	NA
rs2857191	0.205849	34634	6	32747971	-0.228127	0.796023	0.157298	0.141651	-1.61049	0.107292	NA	NA	NA	NA	NA
rs2857194	0.205849	35332	6	32747273	-0.228127	0.796023	0.157298	0.141651	-1.61049	0.107292	NA	NA	NA	NA	NA
rs2857195	0.205849	35545	6	32747060	-0.228127	0.796023	0.157298	0.141651	-1.61049	0.107292	NA	NA	NA	NA	NA
rs2857198	0.205849	35685	6	32746920	-0.228127	0.796023	0.157298	0.141651	-1.61049	0.107292	NA	NA	NA	NA	NA
rs2857201	0.205849	37449	6	32745156	-0.228127	0.796023	0.157298	0.141651	-1.61049	0.107292	NA	NA	NA	NA	NA
rs2857205	0.205849	38460	6	32744145	-0.228127	0.796023	0.157298	0.141651	-1.61049	0.107292	NA	NA	NA	NA	NA
rs2857206	0.205849	38555	6	32744050	-0.228127	0.796023	0.157298	0.141651	-1.61049	0.107292	NA	NA	NA	NA	NA
rs2857210	0.205849	40863	6	32741742	-0.228127	0.796023	0.157298	0.141651	-1.61049	0.107292	NA	NA	NA	NA	NA
rs719652	0.205849	30028	6	32752577	-0.228127	0.796023	0.157298	0.141651	-1.61049	0.107292	NA	NA	NA	NA	NA
rs719653	0.205849	30039	6	32752566	-0.228127	0.796023	0.157298	0.141651	-1.61049	0.107292	NA	NA	NA	NA	NA
rs9276615	0.205849	39388	6	32743217	-0.228127	0.796023	0.157298	0.141651	-1.61049	0.107292	NA	NA	NA	NA	NA
rs9276619	0.205849	39057	6	32743548	-0.228127	0.796023	0.157298	0.141651	-1.61049	0.107292	NA	NA	NA	NA	NA
rs9276620	0.205849	38991	6	32743614	-0.228127	0.796023	0.157298	0.141651	-1.61049	0.107292	NA	NA	NA	NA	NA
rs9276621	0.205849	38988	6	32743617	-0.228127	0.796023	0.157298	0.141651	-1.61049	0.107292	NA	NA	NA	NA	NA
rs9276622	0.205849	38981	6	32743624	-0.228127	0.796023	0.157298	0.141651	-1.61049	0.107292	NA	NA	NA	NA	NA
rs9276624	0.205849	38953	6	32743652	-0.228127	0.796023	0.157298	0.141651	-1.61049	0.107292	NA	NA	NA	NA	NA
rs9276628	0.205849	38744	6	32743861	-0.228127	0.796023	0.157298	0.141651	-1.61049	0.107292	NA	NA	NA	NA	NA
rs9276632	0.205849	38176	6	32744429	-0.228127	0.796023	0.157298	0.141651	-1.61049	0.107292	NA	NA	NA	NA	NA
rs9276633	0.205849	38153	6	32744452	-0.228127	0.796023	0.157298	0.141651	-1.61049	0.107292	NA	NA	NA	NA	NA
rs9276634	0.205849	38139	6	32744466	-0.228127	0.796023	0.157298	0.141651	-1.61049	0.107292	NA	NA	NA	NA	NA
rs9276638	0.205849	38012	6	32744593	-0.228127	0.796023	0.157298	0.141651	-1.61049	0.107292	NA	NA	NA	NA	NA
rs9276641	0.205849	37891	6	32744714	-0.228127	0.796023	0.157298	0.141651	-1.61049	0.107292	NA	NA	NA	NA	NA
rs9276642	0.205849	37875	6	32744730	-0.228127	0.796023	0.157298	0.141651	-1.61049	0.107292	NA	NA	NA	NA	NA
rs9276693	0.205849	26668	6	32755937	-0.228127	0.796023	0.157298	0.141651	-1.61049	0.107292	NA	NA	NA	NA	NA
rs35522883	0.256273	232257	6	32550348	0.270443	1.31054	0.150455	0.168046	1.60934	0.107542	NA	NA	NA	NA	NA
rs36022997	0.256273	209244	6	32573361	0.270443	1.31054	0.150455	0.168046	1.60934	0.107542	NA	NA	NA	NA	NA
rs3830135	0.256273	234141	6	32548464	0.270443	1.31054	0.150455	0.168046	1.60934	0.107542	NA	NA	NA	NA	NA
rs41293211	0.256273	232405	6	32550200	0.270443	1.31054	0.150455	0.168046	1.60934	0.107542	NA	NA	NA	NA	NA
rs56291733	0.256273	241211	6	32541394	0.270443	1.31054	0.150455	0.168046	1.60934	0.107542	NA	NA	NA	NA	NA
rs1965748	0.0532985	-118367	6	32900972	-0.206417	0.813494	0.135889	0.128277	-1.60916	0.107582	NA	NA	NA	NA	NA
rs3129299	0.0532985	-118182	6	32900787	-0.206417	0.813494	0.135889	0.128277	-1.60916	0.107582	NA	NA	NA	NA	NA
rs9275732	0.00312293	93846	6	32688759	0.260315	1.29734	0.197959	0.162246	1.60444	0.108617	NA	NA	NA	NA	NA
rs9276125	0.003244	85130	6	32697475	0.265373	1.30392	0.200001	0.165541	1.60306	0.10892	NA	NA	NA	NA	NA
rs9270689	0.0632131	215696	6	32566909	0.255527	1.29114	0.149607	0.159531	1.60174	0.109214	NA	NA	NA	NA	NA
rs9348894	0.137666	49928	6	32732677	0.186481	1.205	0.119155	0.11647	1.60111	0.109352	NA	NA	NA	NA	NA
rs9271377	0.0195079	195440	6	32587165	0.168519	1.18355	0.115158	0.105503	1.5973	0.110199	NA	NA	NA	NA	NA
rs145568330	0.317624	189857	6	32592748	0.248991	1.28273	0.144652	0.156113	1.59494	0.110725	NA	NA	NA	NA	NA
rs66496067	0.296192	145872	6	32636733	-0.203774	0.815647	0.131417	0.12782	-1.59422	0.110886	NA	NA	NA	NA	NA
rs377358384	0.320677	102855	6	32679750	0.204266	1.22662	0.130819	0.128186	1.59351	0.111046	NA	NA	NA	NA	NA
rs17206119	0.317268	117501	6	32665104	0.257191	1.29329	0.146354	0.161503	1.59248	0.111276	NA	NA	NA	NA	NA
rs34107867	0.204062	236391	6	32546214	-0.234634	0.790861	0.14401	0.147376	-1.59208	0.111367	NA	NA	NA	NA	NA
rs35343577	0.335663	189762	6	32592843	0.242404	1.27431	0.141301	0.152322	1.59139	0.111521	NA	NA	NA	NA	NA
rs4520043	0.0827656	210110	6	32572495	0.244592	1.2771	0.144946	0.153899	1.5893	0.111992	NA	NA	NA	NA	NA
rs9270690	0.0827656	215657	6	32566948	0.244592	1.2771	0.144946	0.153899	1.5893	0.111992	NA	NA	NA	NA	NA
rs9270691	0.0827656	215633	6	32566972	0.244592	1.2771	0.144946	0.153899	1.5893	0.111992	NA	NA	NA	NA	NA
rs9270694	0.0827656	215581	6	32567024	0.244592	1.2771	0.144946	0.153899	1.5893	0.111992	NA	NA	NA	NA	NA
rs9270841	0.0827656	212187	6	32570418	0.244592	1.2771	0.144946	0.153899	1.5893	0.111992	NA	NA	NA	NA	NA
rs9270842	0.0827656	212144	6	32570461	0.244592	1.2771	0.144946	0.153899	1.5893	0.111992	NA	NA	NA	NA	NA
rs9270843	0.0827656	212127	6	32570478	0.244592	1.2771	0.144946	0.153899	1.5893	0.111992	NA	NA	NA	NA	NA
rs9270944	0.0827656	209694	6	32572911	0.244592	1.2771	0.144946	0.153899	1.5893	0.111992	NA	NA	NA	NA	NA
rs9270945	0.0827656	209657	6	32572948	0.244592	1.2771	0.144946	0.153899	1.5893	0.111992	NA	NA	NA	NA	NA
rs9270948	0.0827656	209633	6	32572972	0.244592	1.2771	0.144946	0.153899	1.5893	0.111992	NA	NA	NA	NA	NA
rs9274440	0.258709	149409	6	32633196	-0.197291	0.820951	0.128406	0.124626	-1.58307	0.113405	NA	NA	NA	NA	NA
rs17211861	0.130192	145484	6	32637121	-0.27393	0.760385	0.163121	0.173059	-1.58287	0.113452	NA	NA	NA	NA	NA
rs35402595	0.130192	144693	6	32637912	-0.27393	0.760385	0.163121	0.173059	-1.58287	0.113452	NA	NA	NA	NA	NA
rs9273507	0.265428	154173	6	32628432	-0.195924	0.822075	0.127896	0.123851	-1.58193	0.113666	NA	NA	NA	NA	NA
rs9274449	0.265428	149315	6	32633290	-0.195924	0.822075	0.127896	0.123851	-1.58193	0.113666	NA	NA	NA	NA	NA
rs9274471	0.265428	148973	6	32633632	-0.195924	0.822075	0.127896	0.123851	-1.58193	0.113666	NA	NA	NA	NA	NA
rs9274477	0.265428	148892	6	32633713	-0.195924	0.822075	0.127896	0.123851	-1.58193	0.113666	NA	NA	NA	NA	NA
rs9274624	0.265428	146584	6	32636021	-0.195924	0.822075	0.127896	0.123851	-1.58193	0.113666	NA	NA	NA	NA	NA
rs9280057	0.265428	149327	6	32633278	-0.195924	0.822075	0.127896	0.123851	-1.58193	0.113666	NA	NA	NA	NA	NA
rs17426565	0.270732	175249	6	32607356	0.227014	1.25485	0.136766	0.143767	1.57905	0.114325	NA	NA	NA	NA	NA
rs1612904	0.346695	113587	6	32669018	-0.185569	0.830632	0.116528	0.117697	-1.57666	0.114873	NA	NA	NA	NA	NA
rs1794524	0.346695	106703	6	32675902	-0.185569	0.830632	0.116528	0.117697	-1.57666	0.114873	NA	NA	NA	NA	NA
rs2647048	0.346695	113900	6	32668705	-0.185569	0.830632	0.116528	0.117697	-1.57666	0.114873	NA	NA	NA	NA	NA
rs2856727	0.346695	116208	6	32666397	-0.185569	0.830632	0.116528	0.117697	-1.57666	0.114873	NA	NA	NA	NA	NA
rs2858305	0.346695	112141	6	32670464	-0.185569	0.830632	0.116528	0.117697	-1.57666	0.114873	NA	NA	NA	NA	NA
rs2858309	0.346695	113892	6	32668713	-0.185569	0.830632	0.116528	0.117697	-1.57666	0.114873	NA	NA	NA	NA	NA
rs2858310	0.346695	114282	6	32668323	-0.185569	0.830632	0.116528	0.117697	-1.57666	0.114873	NA	NA	NA	NA	NA
rs3129721	0.346695	106354	6	32676251	-0.185569	0.830632	0.116528	0.117697	-1.57666	0.114873	NA	NA	NA	NA	NA
rs9275519	0.346695	107767	6	32674838	-0.185569	0.830632	0.116528	0.117697	-1.57666	0.114873	NA	NA	NA	NA	NA
rs9275521	0.346695	107653	6	32674952	-0.185569	0.830632	0.116528	0.117697	-1.57666	0.114873	NA	NA	NA	NA	NA
rs9275596	0.346695	100974	6	32681631	-0.185569	0.830632	0.116528	0.117697	-1.57666	0.114873	NA	NA	NA	NA	NA
rs2621408	0.0106709	35063	6	32747542	-0.238348	0.787928	0.157701	0.15118	-1.57659	0.114891	NA	NA	NA	NA	NA
rs370371706	0.318089	102716	6	32679889	0.200607	1.22214	0.130351	0.127566	1.57258	0.115817	NA	NA	NA	NA	NA
rs67578494	0.318089	100753	6	32681852	0.200607	1.22214	0.130351	0.127566	1.57258	0.115817	NA	NA	NA	NA	NA
rs36030764	0.0534732	-249162	6	33031767	0.275298	1.31692	0.193152	0.175278	1.57064	0.116267	NA	NA	NA	NA	NA
rs72873920	0.0534732	-244068	6	33026673	0.275298	1.31692	0.193152	0.175278	1.57064	0.116267	NA	NA	NA	NA	NA
rs2856725	0.333193	115867	6	32666738	-0.192182	0.825157	0.121896	0.122392	-1.57022	0.116364	NA	NA	NA	NA	NA
rs12190787	0.0771234	-185309	6	32967914	-0.184836	0.831241	0.114462	0.117758	-1.56962	0.116503	NA	NA	NA	NA	NA
rs12199692	0.0771234	-186324	6	32968929	-0.184836	0.831241	0.114462	0.117758	-1.56962	0.116503	NA	NA	NA	NA	NA
rs12216336	0.0771234	-185136	6	32967741	-0.184836	0.831241	0.114462	0.117758	-1.56962	0.116503	NA	NA	NA	NA	NA
rs13197665	0.0771234	-186522	6	32969127	-0.184836	0.831241	0.114462	0.117758	-1.56962	0.116503	NA	NA	NA	NA	NA
rs2395300	0.0771234	-185671	6	32968276	-0.184836	0.831241	0.114462	0.117758	-1.56962	0.116503	NA	NA	NA	NA	NA
rs2395301	0.0771234	-186088	6	32968693	-0.184836	0.831241	0.114462	0.117758	-1.56962	0.116503	NA	NA	NA	NA	NA
rs34349704	0.0771234	-185333	6	32967938	-0.184836	0.831241	0.114462	0.117758	-1.56962	0.116503	NA	NA	NA	NA	NA
rs35675538	0.306134	189478	6	32593127	0.240809	1.27228	0.144285	0.153673	1.56702	0.117111	NA	NA	NA	NA	NA
rs41283757	0.105997	232029	6	32550576	-0.215647	0.80602	0.153338	0.137711	-1.56594	0.117363	NA	NA	NA	NA	NA
rs7764819	0.0021091	102029	6	32680576	-0.300916	0.74014	0.185411	0.19239	-1.5641	0.117795	NA	NA	NA	NA	NA
rs111463918	0.291748	190614	6	32591991	0.2548	1.2902	0.149251	0.163032	1.56289	0.11808	NA	NA	NA	NA	NA
rs112123216	0.291748	190652	6	32591953	0.2548	1.2902	0.149251	0.163032	1.56289	0.11808	NA	NA	NA	NA	NA
rs11756897	0.0691373	-116534	6	32899139	-0.205115	0.814554	0.123934	0.131454	-1.56035	0.118676	NA	NA	NA	NA	NA
rs142464669	0.297333	208797	6	32573808	0.282097	1.32591	0.156818	0.18086	1.55976	0.118817	NA	NA	NA	NA	NA
rs150650855	0.331971	191389	6	32591216	0.241884	1.27365	0.142943	0.155216	1.55837	0.119145	NA	NA	NA	NA	NA
rs72350357	0.27426	196036	6	32586569	0.278974	1.32177	0.155798	0.179127	1.55741	0.119373	NA	NA	NA	NA	NA
rs2856723	0.331167	114843	6	32667762	-0.190191	0.826801	0.122165	0.122206	-1.55632	0.119633	NA	NA	NA	NA	NA
rs9276329	0.00116577	77116	6	32705489	0.254961	1.29041	0.198546	0.163861	1.55596	0.119718	NA	NA	NA	NA	NA
rs9276330	0.00116577	77113	6	32705492	0.254961	1.29041	0.198546	0.163861	1.55596	0.119718	NA	NA	NA	NA	NA
rs28718904	0.33702	194918	6	32587687	0.255013	1.29048	0.14896	0.163928	1.55564	0.119793	NA	NA	NA	NA	NA
rs115936732	0.262043	229737	6	32552868	0.259095	1.29576	0.148493	0.166606	1.55513	0.119914	NA	NA	NA	NA	NA
.	0.335451	190763	6	32591842	0.23765	1.26827	0.141996	0.153136	1.55189	0.120688	NA	NA	NA	NA	NA
rs2647003	0.345605	117725	6	32664880	-0.182056	0.833555	0.116114	0.11742	-1.55046	0.12103	NA	NA	NA	NA	NA
rs2647012	0.345605	118147	6	32664458	-0.182056	0.833555	0.116114	0.11742	-1.55046	0.12103	NA	NA	NA	NA	NA
rs2647013	0.345605	118321	6	32664284	-0.182056	0.833555	0.116114	0.11742	-1.55046	0.12103	NA	NA	NA	NA	NA
rs2647016	0.345605	118680	6	32663925	-0.182056	0.833555	0.116114	0.11742	-1.55046	0.12103	NA	NA	NA	NA	NA
rs2647021	0.345605	119454	6	32663151	-0.182056	0.833555	0.116114	0.11742	-1.55046	0.12103	NA	NA	NA	NA	NA
rs2647046	0.345605	114269	6	32668336	-0.182056	0.833555	0.116114	0.11742	-1.55046	0.12103	NA	NA	NA	NA	NA
rs2856670	0.345605	119701	6	32662904	-0.182056	0.833555	0.116114	0.11742	-1.55046	0.12103	NA	NA	NA	NA	NA
rs2856717	0.345605	112297	6	32670308	-0.182056	0.833555	0.116114	0.11742	-1.55046	0.12103	NA	NA	NA	NA	NA
rs4713589	0.345605	123170	6	32659435	-0.182056	0.833555	0.116114	0.11742	-1.55046	0.12103	NA	NA	NA	NA	NA
rs10947332	0.344746	105165	6	32677440	0.213288	1.23774	0.132367	0.137735	1.54854	0.121494	NA	NA	NA	NA	NA
rs17206378	0.344746	107444	6	32675161	0.213288	1.23774	0.132367	0.137735	1.54854	0.121494	NA	NA	NA	NA	NA
rs34388057	0.344746	106654	6	32675951	0.213288	1.23774	0.132367	0.137735	1.54854	0.121494	NA	NA	NA	NA	NA
rs34709043	0.344746	106119	6	32676486	0.213288	1.23774	0.132367	0.137735	1.54854	0.121494	NA	NA	NA	NA	NA
rs79685911	0.344746	103552	6	32679053	0.213288	1.23774	0.132367	0.137735	1.54854	0.121494	NA	NA	NA	NA	NA
rs4341046	0.0859578	214725	6	32567880	0.25492	1.29036	0.151654	0.16474	1.54741	0.121765	NA	NA	NA	NA	NA
rs707950	0.109957	172732	6	32609873	0.224439	1.25162	0.139241	0.145056	1.54726	0.121801	NA	NA	NA	NA	NA
rs17212574	0.323107	116855	6	32665750	0.236608	1.26694	0.14303	0.15328	1.54363	0.122677	NA	NA	NA	NA	NA
rs35366682	0.238626	188251	6	32594354	-0.331332	0.717966	0.214585	0.214673	-1.54343	0.122727	NA	NA	NA	NA	NA
rs12193085	0.0514243	-187091	6	32969696	-0.2069	0.813101	0.136878	0.134057	-1.54338	0.12274	NA	NA	NA	NA	NA
rs59239367	0.0514243	-185151	6	32967756	-0.2069	0.813101	0.136878	0.134057	-1.54338	0.12274	NA	NA	NA	NA	NA
rs1044429	0.0509119	-190037	6	32972642	-0.205039	0.814616	0.136459	0.132977	-1.54191	0.123095	NA	NA	NA	NA	NA
rs12204338	0.0509119	-185807	6	32968412	-0.205039	0.814616	0.136459	0.132977	-1.54191	0.123095	NA	NA	NA	NA	NA
rs592625	0.0509119	-190085	6	32972690	-0.205039	0.814616	0.136459	0.132977	-1.54191	0.123095	NA	NA	NA	NA	NA
rs6905282	0.205543	156590	6	32626015	-0.196845	0.821318	0.126403	0.127697	-1.5415	0.123194	NA	NA	NA	NA	NA
rs9273358	0.205543	156586	6	32626019	-0.196845	0.821318	0.126403	0.127697	-1.5415	0.123194	NA	NA	NA	NA	NA
rs111541957	0.250538	176906	6	32605699	0.277465	1.31978	0.156858	0.18017	1.54002	0.123555	NA	NA	NA	NA	NA
rs9271467	0.166557	193992	6	32588613	0.197317	1.21813	0.130222	0.128373	1.53706	0.12428	NA	NA	NA	NA	NA
rs72318718	0.0316977	212078	6	32570527	0.237672	1.26829	0.143717	0.15477	1.53564	0.124626	NA	NA	NA	NA	NA
rs17213281	0.00312293	69587	6	32713018	0.249209	1.28301	0.198013	0.162689	1.53181	0.125568	NA	NA	NA	NA	NA
rs142650965	0.130822	146784	6	32635821	-0.263841	0.768096	0.162027	0.172526	-1.52928	0.126196	NA	NA	NA	NA	NA
rs17211881	0.130822	145408	6	32637197	-0.263841	0.768096	0.162027	0.172526	-1.52928	0.126196	NA	NA	NA	NA	NA
rs17211902	0.130822	145390	6	32637215	-0.263841	0.768096	0.162027	0.172526	-1.52928	0.126196	NA	NA	NA	NA	NA
rs41270915	0.130822	152913	6	32629692	-0.263841	0.768096	0.162027	0.172526	-1.52928	0.126196	NA	NA	NA	NA	NA
rs2647022	0.32882	119601	6	32663004	-0.186383	0.829956	0.12176	0.121894	-1.52906	0.126251	NA	NA	NA	NA	NA
rs9275535	0.221196	106816	6	32675789	-0.168878	0.844612	0.116148	0.1106	-1.52693	0.126778	NA	NA	NA	NA	NA
rs9275573	0.221196	103459	6	32679146	-0.168878	0.844612	0.116148	0.1106	-1.52693	0.126778	NA	NA	NA	NA	NA
rs12525943	0.327431	140858	6	32641747	0.237003	1.26745	0.143058	0.155353	1.52558	0.127114	NA	NA	NA	NA	NA
rs13215364	0.327431	139667	6	32642938	0.237003	1.26745	0.143058	0.155353	1.52558	0.127114	NA	NA	NA	NA	NA
rs28592859	0.327431	155533	6	32627072	0.237003	1.26745	0.143058	0.155353	1.52558	0.127114	NA	NA	NA	NA	NA
rs10663707	0.00231526	69984	6	32712621	0.247531	1.28086	0.197506	0.162266	1.52547	0.127142	NA	NA	NA	NA	NA
rs111354809	0.00231526	86973	6	32695632	0.247531	1.28086	0.197506	0.162266	1.52547	0.127142	NA	NA	NA	NA	NA
rs139570441	0.00231526	76091	6	32706514	0.247531	1.28086	0.197506	0.162266	1.52547	0.127142	NA	NA	NA	NA	NA
rs143201195	0.00231526	72432	6	32710173	0.247531	1.28086	0.197506	0.162266	1.52547	0.127142	NA	NA	NA	NA	NA
rs2859066	0.00231526	90294	6	32692311	0.247531	1.28086	0.197506	0.162266	1.52547	0.127142	NA	NA	NA	NA	NA
rs875963	0.00231526	90703	6	32691902	0.247531	1.28086	0.197506	0.162266	1.52547	0.127142	NA	NA	NA	NA	NA
rs9275726	0.00231526	94066	6	32688539	0.247531	1.28086	0.197506	0.162266	1.52547	0.127142	NA	NA	NA	NA	NA
rs9276253	0.00231526	81138	6	32701467	0.247531	1.28086	0.197506	0.162266	1.52547	0.127142	NA	NA	NA	NA	NA
rs9276826	0.258784	-47963	6	32830568	0.274194	1.31547	0.155207	0.1799	1.52415	0.127472	NA	NA	NA	NA	NA
rs140012631	0.249324	203271	6	32579334	0.273834	1.315	0.156081	0.179665	1.52414	0.127475	NA	NA	NA	NA	NA
rs142343266	0.249324	197140	6	32585465	0.273834	1.315	0.156081	0.179665	1.52414	0.127475	NA	NA	NA	NA	NA
rs17211356	0.249324	204179	6	32578426	0.273834	1.315	0.156081	0.179665	1.52414	0.127475	NA	NA	NA	NA	NA
rs6929904	0.334008	5286	6	32777319	-0.203824	0.815606	0.120453	0.133824	-1.52308	0.127738	NA	NA	NA	NA	NA
rs6938130	0.113495	-48642	6	32831247	-0.177868	0.837053	0.120254	0.116822	-1.52255	0.127872	NA	NA	NA	NA	NA
rs9276847	0.0225552	-57779	6	32840384	-0.177095	0.8377	0.126137	0.116366	-1.52187	0.128041	NA	NA	NA	NA	NA
rs9271434	0.000998451	194547	6	32588058	-0.150699	0.860107	0.111771	0.0990388	-1.52161	0.128106	NA	NA	NA	NA	NA
rs9275332	0.354514	115662	6	32666943	0.184083	1.20212	0.128284	0.121001	1.52134	0.128175	NA	NA	NA	NA	NA
rs2647006	0.327582	122023	6	32660582	-0.184634	0.831408	0.121382	0.121524	-1.51933	0.12868	NA	NA	NA	NA	NA
rs28752534	0.354561	197537	6	32585068	0.192987	1.21287	0.119696	0.127027	1.51926	0.128697	NA	NA	NA	NA	NA
.	0.257963	197242	6	32585363	0.241274	1.27287	0.143862	0.15883	1.51908	0.128743	NA	NA	NA	NA	NA
rs113500036	0.257963	198545	6	32584060	0.241274	1.27287	0.143862	0.15883	1.51908	0.128743	NA	NA	NA	NA	NA
rs113568421	0.257963	198759	6	32583846	0.241274	1.27287	0.143862	0.15883	1.51908	0.128743	NA	NA	NA	NA	NA
rs113711404	0.257963	198848	6	32583757	0.241274	1.27287	0.143862	0.15883	1.51908	0.128743	NA	NA	NA	NA	NA
rs116235343	0.257963	178871	6	32603734	0.241274	1.27287	0.143862	0.15883	1.51908	0.128743	NA	NA	NA	NA	NA
rs141215917	0.257963	195670	6	32586935	0.241274	1.27287	0.143862	0.15883	1.51908	0.128743	NA	NA	NA	NA	NA
rs17211657	0.257963	179582	6	32603023	0.241274	1.27287	0.143862	0.15883	1.51908	0.128743	NA	NA	NA	NA	NA
rs17533167	0.257963	191761	6	32590844	0.241274	1.27287	0.143862	0.15883	1.51908	0.128743	NA	NA	NA	NA	NA
rs17599077	0.257963	191547	6	32591058	0.241274	1.27287	0.143862	0.15883	1.51908	0.128743	NA	NA	NA	NA	NA
rs28535317	0.257963	193540	6	32589065	0.241274	1.27287	0.143862	0.15883	1.51908	0.128743	NA	NA	NA	NA	NA
rs28587541	0.257963	197953	6	32584652	0.241274	1.27287	0.143862	0.15883	1.51908	0.128743	NA	NA	NA	NA	NA
rs28819755	0.257963	197673	6	32584932	0.241274	1.27287	0.143862	0.15883	1.51908	0.128743	NA	NA	NA	NA	NA
rs34032759	0.257963	196830	6	32585775	0.241274	1.27287	0.143862	0.15883	1.51908	0.128743	NA	NA	NA	NA	NA
rs34053446	0.257963	195796	6	32586809	0.241274	1.27287	0.143862	0.15883	1.51908	0.128743	NA	NA	NA	NA	NA
rs34694416	0.257963	198234	6	32584371	0.241274	1.27287	0.143862	0.15883	1.51908	0.128743	NA	NA	NA	NA	NA
rs34822594	0.257963	195543	6	32587062	0.241274	1.27287	0.143862	0.15883	1.51908	0.128743	NA	NA	NA	NA	NA
rs35040284	0.257963	196537	6	32586068	0.241274	1.27287	0.143862	0.15883	1.51908	0.128743	NA	NA	NA	NA	NA
rs35540199	0.257963	198299	6	32584306	0.241274	1.27287	0.143862	0.15883	1.51908	0.128743	NA	NA	NA	NA	NA
rs35637654	0.257963	196464	6	32586141	0.241274	1.27287	0.143862	0.15883	1.51908	0.128743	NA	NA	NA	NA	NA
rs35900428	0.257963	190850	6	32591755	0.241274	1.27287	0.143862	0.15883	1.51908	0.128743	NA	NA	NA	NA	NA
rs61523045	0.257963	196843	6	32585762	0.241274	1.27287	0.143862	0.15883	1.51908	0.128743	NA	NA	NA	NA	NA
rs9270836	0.0403912	212280	6	32570325	0.229565	1.25805	0.144823	0.151294	1.51734	0.12918	NA	NA	NA	NA	NA
rs2646998	0.332012	117238	6	32665367	-0.184386	0.831615	0.121257	0.121544	-1.51703	0.12926	NA	NA	NA	NA	NA
rs2856687	0.332012	127783	6	32654822	-0.184386	0.831615	0.121257	0.121544	-1.51703	0.12926	NA	NA	NA	NA	NA
rs2856699	0.332012	110840	6	32671765	-0.184386	0.831615	0.121257	0.121544	-1.51703	0.12926	NA	NA	NA	NA	NA
rs2858319	0.332012	121311	6	32661294	-0.184386	0.831615	0.121257	0.121544	-1.51703	0.12926	NA	NA	NA	NA	NA
rs41270907	0.131473	152992	6	32629613	-0.261906	0.769584	0.162282	0.172943	-1.51441	0.129923	NA	NA	NA	NA	NA
rs3021304	0.0414908	206947	6	32575658	-0.171689	0.842241	0.119782	0.113409	-1.5139	0.130052	NA	NA	NA	NA	NA
rs111944102	0.322336	104787	6	32677818	0.23347	1.26298	0.143935	0.154427	1.51184	0.130573	NA	NA	NA	NA	NA
rs72850296	0.253373	227886	6	32554719	0.255111	1.2906	0.150589	0.168763	1.51165	0.130623	NA	NA	NA	NA	NA
rs9270753	0.0791434	214176	6	32568429	0.235119	1.26506	0.145917	0.156014	1.50704	0.1318	NA	NA	NA	NA	NA
rs9271512	0.173903	193095	6	32589510	0.186781	1.20536	0.127281	0.124079	1.50533	0.132238	NA	NA	NA	NA	NA
rs9270908	0.0859578	210457	6	32572148	0.246131	1.27907	0.151442	0.163578	1.50467	0.132409	NA	NA	NA	NA	NA
rs3129783	0.135573	126875	6	32655730	-0.20701	0.813011	0.134761	0.137752	-1.50277	0.132897	NA	NA	NA	NA	NA
rs9270909	0.0822437	210426	6	32572179	0.211893	1.23602	0.136872	0.141067	1.50207	0.133079	NA	NA	NA	NA	NA
.	0.267925	197323	6	32585282	0.27581	1.3176	0.157823	0.183719	1.50126	0.133288	NA	NA	NA	NA	NA
rs13202749	0.267925	197306	6	32585299	0.27581	1.3176	0.157823	0.183719	1.50126	0.133288	NA	NA	NA	NA	NA
rs1047992	0.123231	177339	6	32605266	-0.364772	0.694355	0.240283	0.243088	-1.50057	0.133466	NA	NA	NA	NA	NA
rs9270644	0.0748146	216860	6	32565745	0.234149	1.26383	0.145176	0.156073	1.50025	0.133549	NA	NA	NA	NA	NA
rs9270552	0.0597813	222085	6	32560520	0.242396	1.2743	0.15021	0.161706	1.49899	0.133876	NA	NA	NA	NA	NA
rs9275337	0.354514	115287	6	32667318	0.192667	1.21248	0.132033	0.12864	1.49773	0.134204	NA	NA	NA	NA	NA
rs9275354	0.354514	114785	6	32667820	0.192667	1.21248	0.132033	0.12864	1.49773	0.134204	NA	NA	NA	NA	NA
rs9275364	0.354514	114578	6	32668027	0.192667	1.21248	0.132033	0.12864	1.49773	0.134204	NA	NA	NA	NA	NA
rs9275468	0.354514	110193	6	32672412	0.192667	1.21248	0.132033	0.12864	1.49773	0.134204	NA	NA	NA	NA	NA
rs9275487	0.354514	109431	6	32673174	0.192667	1.21248	0.132033	0.12864	1.49773	0.134204	NA	NA	NA	NA	NA
rs186316293	0.261588	187253	6	32595352	0.269313	1.30906	0.155011	0.180108	1.49528	0.134841	NA	NA	NA	NA	NA
rs28654242	0.261588	173544	6	32609061	0.269313	1.30906	0.155011	0.180108	1.49528	0.134841	NA	NA	NA	NA	NA
rs9276964	0.0169592	-182362	6	32964967	-0.191073	0.826072	0.130954	0.127851	-1.4945	0.135044	NA	NA	NA	NA	NA
rs9269857	0.287301	232199	6	32550406	0.268014	1.30736	0.155388	0.17935	1.49436	0.135081	NA	NA	NA	NA	NA
rs607929	0.0473317	195607	6	32586998	-0.164088	0.848667	0.117708	0.109844	-1.49383	0.13522	NA	NA	NA	NA	NA
rs9270981	0.0854419	208673	6	32573932	0.244774	1.27733	0.151141	0.163956	1.49292	0.135457	NA	NA	NA	NA	NA
rs117642552	0.128503	87891	6	32694714	-0.326056	0.721765	0.208189	0.218494	-1.49228	0.135625	NA	NA	NA	NA	NA
rs148257063	0.128503	71716	6	32710889	-0.326056	0.721765	0.208189	0.218494	-1.49228	0.135625	NA	NA	NA	NA	NA
rs4947347	0.128503	53246	6	32729359	-0.326056	0.721765	0.208189	0.218494	-1.49228	0.135625	NA	NA	NA	NA	NA
rs3104397	0.00043069	96932	6	32685673	0.224002	1.25107	0.185756	0.150232	1.49104	0.13595	NA	NA	NA	NA	NA
rs3104401	0.00043069	95247	6	32687358	0.224002	1.25107	0.185756	0.150232	1.49104	0.13595	NA	NA	NA	NA	NA
rs3129735	0.00043069	96957	6	32685648	0.224002	1.25107	0.185756	0.150232	1.49104	0.13595	NA	NA	NA	NA	NA
rs3129737	0.00043069	96288	6	32686317	0.224002	1.25107	0.185756	0.150232	1.49104	0.13595	NA	NA	NA	NA	NA
rs3129738	0.00043069	96014	6	32686591	0.224002	1.25107	0.185756	0.150232	1.49104	0.13595	NA	NA	NA	NA	NA
rs9275670	0.00043069	95928	6	32686677	0.224002	1.25107	0.185756	0.150232	1.49104	0.13595	NA	NA	NA	NA	NA
rs9275671	0.00043069	95921	6	32686684	0.224002	1.25107	0.185756	0.150232	1.49104	0.13595	NA	NA	NA	NA	NA
.	0.125866	82597	6	32700008	-0.319371	0.726606	0.203371	0.214253	-1.49062	0.13606	NA	NA	NA	NA	NA
rs115795061	0.125866	50744	6	32731861	-0.319371	0.726606	0.203371	0.214253	-1.49062	0.13606	NA	NA	NA	NA	NA
rs116081639	0.125866	83802	6	32698803	-0.319371	0.726606	0.203371	0.214253	-1.49062	0.13606	NA	NA	NA	NA	NA
rs117896075	0.125866	57452	6	32725153	-0.319371	0.726606	0.203371	0.214253	-1.49062	0.13606	NA	NA	NA	NA	NA
rs146192563	0.125866	80649	6	32701956	-0.319371	0.726606	0.203371	0.214253	-1.49062	0.13606	NA	NA	NA	NA	NA
rs1744	0.125866	67571	6	32715034	-0.319371	0.726606	0.203371	0.214253	-1.49062	0.13606	NA	NA	NA	NA	NA
rs9275478	0.342424	109951	6	32672654	0.195021	1.21534	0.133377	0.130868	1.49021	0.13617	NA	NA	NA	NA	NA
rs9270819	0.0744959	212633	6	32569972	0.232664	1.26196	0.144883	0.156251	1.48904	0.136476	NA	NA	NA	NA	NA
rs3129303	0.0638502	-191273	6	32973878	-0.277726	0.757504	0.176521	0.186695	-1.48759	0.136858	NA	NA	NA	NA	NA
rs3129304	0.0638502	-191138	6	32973743	-0.277726	0.757504	0.176521	0.186695	-1.48759	0.136858	NA	NA	NA	NA	NA
rs3130603	0.0638502	-198003	6	32980608	-0.277726	0.757504	0.176521	0.186695	-1.48759	0.136858	NA	NA	NA	NA	NA
rs3130604	0.0638502	-202447	6	32985052	-0.277726	0.757504	0.176521	0.186695	-1.48759	0.136858	NA	NA	NA	NA	NA
rs3130606	0.0638502	-204177	6	32986782	-0.277726	0.757504	0.176521	0.186695	-1.48759	0.136858	NA	NA	NA	NA	NA
rs3130607	0.0638502	-204672	6	32987277	-0.277726	0.757504	0.176521	0.186695	-1.48759	0.136858	NA	NA	NA	NA	NA
rs113195871	0.260669	201965	6	32580640	0.266874	1.30588	0.154568	0.179508	1.4867	0.137094	NA	NA	NA	NA	NA
rs148303563	0.260669	205365	6	32577240	0.266874	1.30588	0.154568	0.179508	1.4867	0.137094	NA	NA	NA	NA	NA
rs186611699	0.260669	197225	6	32585380	0.266874	1.30588	0.154568	0.179508	1.4867	0.137094	NA	NA	NA	NA	NA
rs28833508	0.260669	197811	6	32584794	0.266874	1.30588	0.154568	0.179508	1.4867	0.137094	NA	NA	NA	NA	NA
rs34471348	0.260669	201430	6	32581175	0.266874	1.30588	0.154568	0.179508	1.4867	0.137094	NA	NA	NA	NA	NA
rs35515288	0.260669	206249	6	32576356	0.266874	1.30588	0.154568	0.179508	1.4867	0.137094	NA	NA	NA	NA	NA
rs35752949	0.260669	208276	6	32574329	0.266874	1.30588	0.154568	0.179508	1.4867	0.137094	NA	NA	NA	NA	NA
rs36006606	0.260669	191181	6	32591424	0.266874	1.30588	0.154568	0.179508	1.4867	0.137094	NA	NA	NA	NA	NA
rs36202959	0.260669	206281	6	32576324	0.266874	1.30588	0.154568	0.179508	1.4867	0.137094	NA	NA	NA	NA	NA
rs4636067	0.260669	203984	6	32578621	0.266874	1.30588	0.154568	0.179508	1.4867	0.137094	NA	NA	NA	NA	NA
rs9275408	0.354959	112495	6	32670110	0.181466	1.19897	0.128608	0.122144	1.48568	0.137364	NA	NA	NA	NA	NA
rs112142756	0.126256	149324	6	32633281	-0.25317	0.776336	0.160847	0.170422	-1.48555	0.137398	NA	NA	NA	NA	NA
rs17205521	0.126256	145467	6	32637138	-0.25317	0.776336	0.160847	0.170422	-1.48555	0.137398	NA	NA	NA	NA	NA
rs17211868	0.126256	145470	6	32637135	-0.25317	0.776336	0.160847	0.170422	-1.48555	0.137398	NA	NA	NA	NA	NA
rs41263830	0.126256	149479	6	32633126	-0.25317	0.776336	0.160847	0.170422	-1.48555	0.137398	NA	NA	NA	NA	NA
rs2621395	0.0591994	28238	6	32754367	-0.183762	0.832134	0.139422	0.123815	-1.48416	0.137765	NA	NA	NA	NA	NA
rs2857189	0.0591994	33662	6	32748943	-0.183762	0.832134	0.139422	0.123815	-1.48416	0.137765	NA	NA	NA	NA	NA
rs9275903	0.00243145	90332	6	32692273	0.245498	1.27826	0.199966	0.165688	1.48169	0.138424	NA	NA	NA	NA	NA
rs9276247	0.00243145	81292	6	32701313	0.245498	1.27826	0.199966	0.165688	1.48169	0.138424	NA	NA	NA	NA	NA
rs36202958	0.246136	206237	6	32576368	0.287613	1.33324	0.161771	0.194143	1.48145	0.138487	NA	NA	NA	NA	NA
rs372193010	0.125555	23817	6	32758788	-0.317693	0.727826	0.202985	0.214499	-1.48109	0.138581	NA	NA	NA	NA	NA
rs9281928	0.0727571	208620	6	32573985	0.256149	1.29195	0.156015	0.17317	1.47918	0.139092	NA	NA	NA	NA	NA
rs10484561	0.325978	117185	6	32665420	0.228322	1.25649	0.14373	0.154529	1.47753	0.139533	NA	NA	NA	NA	NA
rs114508509	0.325978	186281	6	32596324	0.228322	1.25649	0.14373	0.154529	1.47753	0.139533	NA	NA	NA	NA	NA
rs112432993	0.325357	108559	6	32674046	0.189479	1.20862	0.130384	0.128346	1.47632	0.139858	NA	NA	NA	NA	NA
rs9275506	0.325357	108522	6	32674083	0.189479	1.20862	0.130384	0.128346	1.47632	0.139858	NA	NA	NA	NA	NA
rs9270648	0.0295565	216798	6	32565807	0.230317	1.259	0.144864	0.156262	1.47392	0.140504	NA	NA	NA	NA	NA
rs9274439	0.322336	149419	6	32633186	0.229996	1.2586	0.144328	0.156128	1.47313	0.140717	NA	NA	NA	NA	NA
rs9271418	0.116679	194773	6	32587832	0.203905	1.22618	0.136631	0.138586	1.47133	0.141203	NA	NA	NA	NA	NA
rs376225490	0.326701	6759	6	32775846	-0.197028	0.821167	0.121074	0.133941	-1.471	0.14129	NA	NA	NA	NA	NA
rs6937875	0.326701	16564	6	32766041	-0.197028	0.821167	0.121074	0.133941	-1.471	0.14129	NA	NA	NA	NA	NA
rs111665670	0.252141	215540	6	32567065	0.232512	1.26177	0.142922	0.158194	1.46979	0.141617	NA	NA	NA	NA	NA
rs112500757	0.252141	208419	6	32574186	0.232512	1.26177	0.142922	0.158194	1.46979	0.141617	NA	NA	NA	NA	NA
rs28510673	0.252141	213099	6	32569506	0.232512	1.26177	0.142922	0.158194	1.46979	0.141617	NA	NA	NA	NA	NA
rs28582842	0.252141	210371	6	32572234	0.232512	1.26177	0.142922	0.158194	1.46979	0.141617	NA	NA	NA	NA	NA
rs28707773	0.252141	210327	6	32572278	0.232512	1.26177	0.142922	0.158194	1.46979	0.141617	NA	NA	NA	NA	NA
rs34113780	0.252141	207347	6	32575258	0.232512	1.26177	0.142922	0.158194	1.46979	0.141617	NA	NA	NA	NA	NA
rs34811813	0.252141	206340	6	32576265	0.232512	1.26177	0.142922	0.158194	1.46979	0.141617	NA	NA	NA	NA	NA
rs35305251	0.252141	206568	6	32576037	0.232512	1.26177	0.142922	0.158194	1.46979	0.141617	NA	NA	NA	NA	NA
rs35899011	0.252141	205360	6	32577245	0.232512	1.26177	0.142922	0.158194	1.46979	0.141617	NA	NA	NA	NA	NA
rs36233212	0.252141	206785	6	32575820	0.232512	1.26177	0.142922	0.158194	1.46979	0.141617	NA	NA	NA	NA	NA
rs4343959	0.252141	216321	6	32566284	0.232512	1.26177	0.142922	0.158194	1.46979	0.141617	NA	NA	NA	NA	NA
rs55786530	0.252141	215327	6	32567278	0.232512	1.26177	0.142922	0.158194	1.46979	0.141617	NA	NA	NA	NA	NA
rs59108952	0.252141	208361	6	32574244	0.232512	1.26177	0.142922	0.158194	1.46979	0.141617	NA	NA	NA	NA	NA
rs61670843	0.252141	208152	6	32574453	0.232512	1.26177	0.142922	0.158194	1.46979	0.141617	NA	NA	NA	NA	NA
rs72850016	0.252141	209665	6	32572940	0.232512	1.26177	0.142922	0.158194	1.46979	0.141617	NA	NA	NA	NA	NA
rs72850021	0.252141	208710	6	32573895	0.232512	1.26177	0.142922	0.158194	1.46979	0.141617	NA	NA	NA	NA	NA
rs77632534	0.252141	206322	6	32576283	0.232512	1.26177	0.142922	0.158194	1.46979	0.141617	NA	NA	NA	NA	NA
rs9275515	0.251539	108032	6	32674573	-0.158112	0.853754	0.111263	0.107627	-1.46908	0.141812	NA	NA	NA	NA	NA
rs9275516	0.251539	107962	6	32674643	-0.158112	0.853754	0.111263	0.107627	-1.46908	0.141812	NA	NA	NA	NA	NA
rs9275517	0.251539	107956	6	32674649	-0.158112	0.853754	0.111263	0.107627	-1.46908	0.141812	NA	NA	NA	NA	NA
rs9275526	0.251539	107368	6	32675237	-0.158112	0.853754	0.111263	0.107627	-1.46908	0.141812	NA	NA	NA	NA	NA
rs9275536	0.251539	106776	6	32675829	-0.158112	0.853754	0.111263	0.107627	-1.46908	0.141812	NA	NA	NA	NA	NA
rs9275540	0.251539	106466	6	32676139	-0.158112	0.853754	0.111263	0.107627	-1.46908	0.141812	NA	NA	NA	NA	NA
rs9275577	0.251539	103260	6	32679345	-0.158112	0.853754	0.111263	0.107627	-1.46908	0.141812	NA	NA	NA	NA	NA
rs614348	0.00117497	208728	6	32573877	-0.142064	0.867566	0.110788	0.0967517	-1.46833	0.142014	NA	NA	NA	NA	NA
rs75783927	0.00117497	215893	6	32566712	-0.142064	0.867566	0.110788	0.0967517	-1.46833	0.142014	NA	NA	NA	NA	NA
rs34342308	0.300343	191940	6	32590665	0.229235	1.25764	0.14583	0.156171	1.46784	0.142146	NA	NA	NA	NA	NA
rs17429444	0.209273	-3463	6	32786068	-0.246309	0.781681	0.153056	0.167913	-1.46689	0.142407	NA	NA	NA	NA	NA
rs9275353	0.354959	114790	6	32667815	0.189335	1.20845	0.132348	0.12976	1.45912	0.144532	NA	NA	NA	NA	NA
rs9275572	0.251243	103606	6	32678999	-0.156583	0.85506	0.110945	0.107323	-1.45899	0.144567	NA	NA	NA	NA	NA
rs1015575	0.0846402	44490	6	32738115	-0.150145	0.860583	0.108317	0.102968	-1.45817	0.144793	NA	NA	NA	NA	NA
rs1015576	0.0846402	44741	6	32737864	-0.150145	0.860583	0.108317	0.102968	-1.45817	0.144793	NA	NA	NA	NA	NA
rs10947343	0.0846402	43666	6	32738939	-0.150145	0.860583	0.108317	0.102968	-1.45817	0.144793	NA	NA	NA	NA	NA
rs11317992	0.0846402	45657	6	32736948	-0.150145	0.860583	0.108317	0.102968	-1.45817	0.144793	NA	NA	NA	NA	NA
rs1585891	0.0846402	45883	6	32736722	-0.150145	0.860583	0.108317	0.102968	-1.45817	0.144793	NA	NA	NA	NA	NA
rs1585892	0.0846402	45981	6	32736624	-0.150145	0.860583	0.108317	0.102968	-1.45817	0.144793	NA	NA	NA	NA	NA
rs1825003	0.0846402	46351	6	32736254	-0.150145	0.860583	0.108317	0.102968	-1.45817	0.144793	NA	NA	NA	NA	NA
rs2170184	0.0846402	44126	6	32738479	-0.150145	0.860583	0.108317	0.102968	-1.45817	0.144793	NA	NA	NA	NA	NA
rs28724888	0.0846402	44224	6	32738381	-0.150145	0.860583	0.108317	0.102968	-1.45817	0.144793	NA	NA	NA	NA	NA
rs6457654	0.0846402	47189	6	32735416	-0.150145	0.860583	0.108317	0.102968	-1.45817	0.144793	NA	NA	NA	NA	NA
rs6457655	0.0846402	47099	6	32735506	-0.150145	0.860583	0.108317	0.102968	-1.45817	0.144793	NA	NA	NA	NA	NA
rs6457656	0.0846402	45627	6	32736978	-0.150145	0.860583	0.108317	0.102968	-1.45817	0.144793	NA	NA	NA	NA	NA
rs6457657	0.0846402	45501	6	32737104	-0.150145	0.860583	0.108317	0.102968	-1.45817	0.144793	NA	NA	NA	NA	NA
rs6457658	0.0846402	45456	6	32737149	-0.150145	0.860583	0.108317	0.102968	-1.45817	0.144793	NA	NA	NA	NA	NA
rs6457659	0.0846402	45422	6	32737183	-0.150145	0.860583	0.108317	0.102968	-1.45817	0.144793	NA	NA	NA	NA	NA
rs6457660	0.0846402	45211	6	32737394	-0.150145	0.860583	0.108317	0.102968	-1.45817	0.144793	NA	NA	NA	NA	NA
rs6457661	0.0846402	45111	6	32737494	-0.150145	0.860583	0.108317	0.102968	-1.45817	0.144793	NA	NA	NA	NA	NA
rs6901084	0.0846402	45669	6	32736936	-0.150145	0.860583	0.108317	0.102968	-1.45817	0.144793	NA	NA	NA	NA	NA
rs6936428	0.0846402	43431	6	32739174	-0.150145	0.860583	0.108317	0.102968	-1.45817	0.144793	NA	NA	NA	NA	NA
rs9296039	0.0846402	46767	6	32735838	-0.150145	0.860583	0.108317	0.102968	-1.45817	0.144793	NA	NA	NA	NA	NA
rs9296040	0.0846402	46750	6	32735855	-0.150145	0.860583	0.108317	0.102968	-1.45817	0.144793	NA	NA	NA	NA	NA
rs9296041	0.0846402	46744	6	32735861	-0.150145	0.860583	0.108317	0.102968	-1.45817	0.144793	NA	NA	NA	NA	NA
rs9296042	0.0846402	46600	6	32736005	-0.150145	0.860583	0.108317	0.102968	-1.45817	0.144793	NA	NA	NA	NA	NA
rs9296043	0.0846402	46502	6	32736103	-0.150145	0.860583	0.108317	0.102968	-1.45817	0.144793	NA	NA	NA	NA	NA
rs9296044	0.0846402	46461	6	32736144	-0.150145	0.860583	0.108317	0.102968	-1.45817	0.144793	NA	NA	NA	NA	NA
rs114020461	0.207949	248163	6	32534442	-0.294227	0.745108	0.211246	0.201912	-1.45721	0.145059	NA	NA	NA	NA	NA
rs206764	0.0798575	-183755	6	32966360	-0.17651	0.838191	0.116648	0.121185	-1.45653	0.145246	NA	NA	NA	NA	NA
rs2856668	0.327582	118999	6	32663606	-0.17769	0.837202	0.121952	0.122115	-1.4551	0.145641	NA	NA	NA	NA	NA
rs34825357	0.327582	116765	6	32665840	-0.17769	0.837202	0.121952	0.122115	-1.4551	0.145641	NA	NA	NA	NA	NA
rs7767732	0.0597537	-70672	6	32853277	-0.177683	0.837208	0.130337	0.122247	-1.45347	0.146093	NA	NA	NA	NA	NA
rs2647051	0.327582	111708	6	32670897	-0.176544	0.838162	0.12128	0.121844	-1.44894	0.147356	NA	NA	NA	NA	NA
rs9276726	0.278548	18717	6	32763888	-0.181678	0.83387	0.115981	0.125545	-1.44711	0.147865	NA	NA	NA	NA	NA
rs9271601	0.00075325	191268	6	32591337	-0.140597	0.868839	0.110487	0.0973045	-1.44492	0.148479	NA	NA	NA	NA	NA
rs9270838	0.0778001	212252	6	32570353	0.223839	1.25087	0.145286	0.155265	1.44165	0.149401	NA	NA	NA	NA	NA
rs3104416	0.0718444	201103	6	32581502	0.236678	1.26703	0.150439	0.164639	1.43756	0.15056	NA	NA	NA	NA	NA
rs9275389	0.3243	113473	6	32669132	-0.17714	0.837663	0.122619	0.123243	-1.43732	0.150628	NA	NA	NA	NA	NA
rs9270720	0.074744	214978	6	32567627	0.225121	1.25247	0.144138	0.156653	1.43707	0.150698	NA	NA	NA	NA	NA
rs9269671	0.252449	236178	6	32546427	-0.184984	0.831117	0.130453	0.128737	-1.43692	0.150741	NA	NA	NA	NA	NA
rs9273852	0.089367	153002	6	32629603	0.187884	1.20669	0.13025	0.131004	1.43418	0.151522	NA	NA	NA	NA	NA
rs28383168	0.000230701	217017	6	32565588	-0.139624	0.869685	0.1106	0.0975261	-1.43166	0.152242	NA	NA	NA	NA	NA
rs3097659	0.0625559	-233428	6	33016033	-0.262391	0.76921	0.174335	0.183684	-1.42849	0.153152	NA	NA	NA	NA	NA
rs3097660	0.0625559	-235507	6	33018112	-0.262391	0.76921	0.174335	0.183684	-1.42849	0.153152	NA	NA	NA	NA	NA
rs3128943	0.0625559	-219749	6	33002354	-0.262391	0.76921	0.174335	0.183684	-1.42849	0.153152	NA	NA	NA	NA	NA
rs3128946	0.0625559	-223733	6	33006338	-0.262391	0.76921	0.174335	0.183684	-1.42849	0.153152	NA	NA	NA	NA	NA
rs3130178	0.0625559	-235795	6	33018400	-0.262391	0.76921	0.174335	0.183684	-1.42849	0.153152	NA	NA	NA	NA	NA
rs3130179	0.0625559	-235854	6	33018459	-0.262391	0.76921	0.174335	0.183684	-1.42849	0.153152	NA	NA	NA	NA	NA
rs3130577	0.0625559	-235478	6	33018083	-0.262391	0.76921	0.174335	0.183684	-1.42849	0.153152	NA	NA	NA	NA	NA
rs3130578	0.0625559	-235705	6	33018310	-0.262391	0.76921	0.174335	0.183684	-1.42849	0.153152	NA	NA	NA	NA	NA
rs3130579	0.0625559	-235791	6	33018396	-0.262391	0.76921	0.174335	0.183684	-1.42849	0.153152	NA	NA	NA	NA	NA
rs3135196	0.0625559	-214972	6	32997577	-0.262391	0.76921	0.174335	0.183684	-1.42849	0.153152	NA	NA	NA	NA	NA
rs763469	0.0625559	-221782	6	33004387	-0.262391	0.76921	0.174335	0.183684	-1.42849	0.153152	NA	NA	NA	NA	NA
rs9277154	0.0625559	-239208	6	33021813	-0.262391	0.76921	0.174335	0.183684	-1.42849	0.153152	NA	NA	NA	NA	NA
rs113282787	0.000120323	223348	6	32559257	-0.217738	0.804336	0.158384	0.152795	-1.42504	0.154147	NA	NA	NA	NA	NA
rs35150023	0.258784	195851	6	32586754	0.254653	1.29001	0.15485	0.179876	1.41571	0.15686	NA	NA	NA	NA	NA
rs28371349	0.00430874	100677	6	32681928	0.195531	1.21596	0.140263	0.138248	1.41435	0.157258	NA	NA	NA	NA	NA
rs3104403	0.00430874	100772	6	32681833	0.195531	1.21596	0.140263	0.138248	1.41435	0.157258	NA	NA	NA	NA	NA
rs111553658	0.254994	199188	6	32583417	0.225177	1.25254	0.143603	0.159228	1.41418	0.15731	NA	NA	NA	NA	NA
rs112270441	0.254994	199625	6	32582980	0.225177	1.25254	0.143603	0.159228	1.41418	0.15731	NA	NA	NA	NA	NA
rs112627226	0.254994	199636	6	32582969	0.225177	1.25254	0.143603	0.159228	1.41418	0.15731	NA	NA	NA	NA	NA
rs28380113	0.254994	200113	6	32582492	0.225177	1.25254	0.143603	0.159228	1.41418	0.15731	NA	NA	NA	NA	NA
rs4504507	0.254994	200317	6	32582288	0.225177	1.25254	0.143603	0.159228	1.41418	0.15731	NA	NA	NA	NA	NA
rs4532479	0.254994	200411	6	32582194	0.225177	1.25254	0.143603	0.159228	1.41418	0.15731	NA	NA	NA	NA	NA
rs9271198	0.0516211	203879	6	32578726	0.236671	1.26702	0.153213	0.167643	1.41176	0.158021	NA	NA	NA	NA	NA
rs9271199	0.0516211	203870	6	32578735	0.236671	1.26702	0.153213	0.167643	1.41176	0.158021	NA	NA	NA	NA	NA
rs9271200	0.0516211	203849	6	32578756	0.236671	1.26702	0.153213	0.167643	1.41176	0.158021	NA	NA	NA	NA	NA
rs9271255	0.0516211	202248	6	32580357	0.236671	1.26702	0.153213	0.167643	1.41176	0.158021	NA	NA	NA	NA	NA
rs9275527	0.305118	107227	6	32675378	0.180366	1.19766	0.131322	0.127832	1.41096	0.158256	NA	NA	NA	NA	NA
rs72850042	0.238467	205794	6	32576811	0.262131	1.2997	0.159069	0.185803	1.4108	0.158303	NA	NA	NA	NA	NA
rs9270936	0.28482	209850	6	32572755	0.253776	1.28888	0.155501	0.180027	1.40966	0.158641	NA	NA	NA	NA	NA
rs9274716	0.132521	145201	6	32637404	0.177841	1.19464	0.11872	0.126167	1.40957	0.158665	NA	NA	NA	NA	NA
rs77029856	0.265783	186900	6	32595705	0.241405	1.27304	0.153439	0.171286	1.40936	0.158728	NA	NA	NA	NA	NA
rs1351382	0.102255	-39691	6	32822296	-0.15919	0.852834	0.117646	0.113268	-1.40543	0.159894	NA	NA	NA	NA	NA
rs1351383	0.102255	-39664	6	32822269	-0.15919	0.852834	0.117646	0.113268	-1.40543	0.159894	NA	NA	NA	NA	NA
rs2071480	0.102255	-39254	6	32821859	-0.15919	0.852834	0.117646	0.113268	-1.40543	0.159894	NA	NA	NA	NA	NA
rs3763347	0.102255	-40370	6	32822975	-0.15919	0.852834	0.117646	0.113268	-1.40543	0.159894	NA	NA	NA	NA	NA
rs4713600	0.102255	-40253	6	32822858	-0.15919	0.852834	0.117646	0.113268	-1.40543	0.159894	NA	NA	NA	NA	NA
rs9270904	0.074744	210545	6	32572060	0.220414	1.24659	0.144164	0.156847	1.40528	0.159939	NA	NA	NA	NA	NA
rs138898844	0.238465	227957	6	32554648	0.25663	1.29257	0.156845	0.182711	1.40456	0.160151	NA	NA	NA	NA	NA
rs72850069	0.241463	202151	6	32580454	0.258754	1.29532	0.158413	0.184423	1.40305	0.160603	NA	NA	NA	NA	NA
rs9275582	0.305118	102535	6	32680070	0.194479	1.21468	0.136367	0.138812	1.40102	0.161207	NA	NA	NA	NA	NA
.	0.235465	105028	6	32677577	0.279481	1.32244	0.164971	0.200229	1.39581	0.162773	NA	NA	NA	NA	NA
rs1158785	0.0587364	24034	6	32758571	-0.171966	0.842008	0.138552	0.123229	-1.3955	0.162865	NA	NA	NA	NA	NA
rs2261566	0.0587364	28524	6	32754081	-0.171966	0.842008	0.138552	0.123229	-1.3955	0.162865	NA	NA	NA	NA	NA
rs2261684	0.0587364	23938	6	32758667	-0.171966	0.842008	0.138552	0.123229	-1.3955	0.162865	NA	NA	NA	NA	NA
rs2395266	0.0587364	31980	6	32750625	-0.171966	0.842008	0.138552	0.123229	-1.3955	0.162865	NA	NA	NA	NA	NA
rs2621383	0.0587364	23270	6	32759335	-0.171966	0.842008	0.138552	0.123229	-1.3955	0.162865	NA	NA	NA	NA	NA
rs2621384	0.0587364	23332	6	32759273	-0.171966	0.842008	0.138552	0.123229	-1.3955	0.162865	NA	NA	NA	NA	NA
rs2621386	0.0587364	24337	6	32758268	-0.171966	0.842008	0.138552	0.123229	-1.3955	0.162865	NA	NA	NA	NA	NA
rs2621387	0.0587364	24634	6	32757971	-0.171966	0.842008	0.138552	0.123229	-1.3955	0.162865	NA	NA	NA	NA	NA
rs2621407	0.0587364	35036	6	32747569	-0.171966	0.842008	0.138552	0.123229	-1.3955	0.162865	NA	NA	NA	NA	NA
rs2857161	0.0587364	23308	6	32759297	-0.171966	0.842008	0.138552	0.123229	-1.3955	0.162865	NA	NA	NA	NA	NA
rs2857164	0.0587364	24386	6	32758219	-0.171966	0.842008	0.138552	0.123229	-1.3955	0.162865	NA	NA	NA	NA	NA
rs2857165	0.0587364	24868	6	32757737	-0.171966	0.842008	0.138552	0.123229	-1.3955	0.162865	NA	NA	NA	NA	NA
rs2857174	0.0587364	27837	6	32754768	-0.171966	0.842008	0.138552	0.123229	-1.3955	0.162865	NA	NA	NA	NA	NA
rs2857182	0.0587364	31426	6	32751179	-0.171966	0.842008	0.138552	0.123229	-1.3955	0.162865	NA	NA	NA	NA	NA
rs2857192	0.0587364	35055	6	32747550	-0.171966	0.842008	0.138552	0.123229	-1.3955	0.162865	NA	NA	NA	NA	NA
rs2857193	0.0587364	35077	6	32747528	-0.171966	0.842008	0.138552	0.123229	-1.3955	0.162865	NA	NA	NA	NA	NA
rs34291938	0.0587364	26557	6	32756048	-0.171966	0.842008	0.138552	0.123229	-1.3955	0.162865	NA	NA	NA	NA	NA
rs9276643	0.0587364	37771	6	32744834	-0.171966	0.842008	0.138552	0.123229	-1.3955	0.162865	NA	NA	NA	NA	NA
rs9276684	0.0587364	31749	6	32750856	-0.171966	0.842008	0.138552	0.123229	-1.3955	0.162865	NA	NA	NA	NA	NA
rs9276694	0.0587364	26575	6	32756030	-0.171966	0.842008	0.138552	0.123229	-1.3955	0.162865	NA	NA	NA	NA	NA
rs9276695	0.0587364	26561	6	32756044	-0.171966	0.842008	0.138552	0.123229	-1.3955	0.162865	NA	NA	NA	NA	NA
rs2858318	0.325209	121303	6	32661302	-0.168636	0.844816	0.120614	0.120944	-1.39433	0.163217	NA	NA	NA	NA	NA
rs9269694	0.251533	235687	6	32546918	-0.178036	0.836913	0.12986	0.127692	-1.39426	0.163239	NA	NA	NA	NA	NA
rs34455295	0.296597	191422	6	32591183	0.24579	1.27863	0.153696	0.176368	1.39362	0.163433	NA	NA	NA	NA	NA
rs9270905	0.0743524	210529	6	32572076	0.218619	1.24436	0.143877	0.15694	1.39301	0.163617	NA	NA	NA	NA	NA
rs9270906	0.0743524	210526	6	32572079	0.218619	1.24436	0.143877	0.15694	1.39301	0.163617	NA	NA	NA	NA	NA
rs9270907	0.0743524	210523	6	32572082	0.218619	1.24436	0.143877	0.15694	1.39301	0.163617	NA	NA	NA	NA	NA
rs9270977	0.0743524	208857	6	32573748	0.218619	1.24436	0.143877	0.15694	1.39301	0.163617	NA	NA	NA	NA	NA
rs9270978	0.0743524	208851	6	32573754	0.218619	1.24436	0.143877	0.15694	1.39301	0.163617	NA	NA	NA	NA	NA
rs74751566	0.178423	89099	6	32693506	0.242392	1.27429	0.163169	0.174055	1.39262	0.163734	NA	NA	NA	NA	NA
rs194675	0.00395085	-123141	6	32905746	-0.190209	0.826786	0.126515	0.13714	-1.38697	0.16545	NA	NA	NA	NA	NA
rs35287346	0.139732	235586	6	32547019	-0.238236	0.788017	0.16387	0.172188	-1.38358	0.166488	NA	NA	NA	NA	NA
rs9271367	0.11387	195697	6	32586908	0.196659	1.21733	0.138337	0.142298	1.38203	0.166964	NA	NA	NA	NA	NA
rs28746812	0.316403	149393	6	32633212	0.218847	1.24464	0.145949	0.158956	1.37678	0.168581	NA	NA	NA	NA	NA
rs28366351	0.000878034	217615	6	32564990	-0.131919	0.876412	0.109849	0.0958228	-1.3767	0.168606	NA	NA	NA	NA	NA
rs28366352	0.000878034	217612	6	32564993	-0.131919	0.876412	0.109849	0.0958228	-1.3767	0.168606	NA	NA	NA	NA	NA
rs28383171	0.000878034	216870	6	32565735	-0.131919	0.876412	0.109849	0.0958228	-1.3767	0.168606	NA	NA	NA	NA	NA
rs28752497	0.000878034	214124	6	32568481	-0.131919	0.876412	0.109849	0.0958228	-1.3767	0.168606	NA	NA	NA	NA	NA
rs9270830	0.0747234	212424	6	32570181	0.216317	1.2415	0.146572	0.157256	1.37557	0.168956	NA	NA	NA	NA	NA
rs9270640	0.0735671	216943	6	32565662	0.207243	1.23028	0.139206	0.150848	1.37386	0.169486	NA	NA	NA	NA	NA
rs9277194	0.230601	-241289	6	33023894	0.187488	1.20622	0.113849	0.13658	1.37274	0.169835	NA	NA	NA	NA	NA
rs72844273	0.258454	223096	6	32559509	0.246106	1.27904	0.151692	0.179551	1.37067	0.170477	NA	NA	NA	NA	NA
rs9380326	0.21829	-15678	6	32798283	0.193587	1.2136	0.134855	0.141262	1.37042	0.170556	NA	NA	NA	NA	NA
rs9380327	0.21829	-15745	6	32798350	0.193587	1.2136	0.134855	0.141262	1.37042	0.170556	NA	NA	NA	NA	NA
rs3128938	0.00287043	-179161	6	32961766	0.217662	1.24317	0.144735	0.158931	1.36954	0.170831	NA	NA	NA	NA	NA
rs28366367	0.000230701	217034	6	32565571	-0.131982	0.876357	0.110246	0.0964218	-1.3688	0.171062	NA	NA	NA	NA	NA
.	0.252708	197332	6	32585273	0.252676	1.28747	0.156953	0.184626	1.36858	0.17113	NA	NA	NA	NA	NA
rs9270099	0.0553418	228065	6	32554540	0.223387	1.2503	0.147996	0.163263	1.36826	0.17123	NA	NA	NA	NA	NA
rs9270823	0.0553418	212554	6	32570051	0.223387	1.2503	0.147996	0.163263	1.36826	0.17123	NA	NA	NA	NA	NA
rs9270826	0.0553418	212523	6	32570082	0.223387	1.2503	0.147996	0.163263	1.36826	0.17123	NA	NA	NA	NA	NA
rs71542439	0.305454	152348	6	32630257	0.228318	1.25649	0.150215	0.166874	1.3682	0.171248	NA	NA	NA	NA	NA
rs376892	0.0150427	-190282	6	32972887	0.193122	1.21303	0.141754	0.1412	1.36773	0.171398	NA	NA	NA	NA	NA
rs368014454	0.000873981	216937	6	32565668	-0.131929	0.876403	0.110181	0.0965451	-1.3665	0.171782	NA	NA	NA	NA	NA
rs2395223	0.00725201	200827	6	32581778	0.171196	1.18672	0.130713	0.125283	1.36647	0.171792	NA	NA	NA	NA	NA
rs2858859	0.00725201	200330	6	32582275	0.171196	1.18672	0.130713	0.125283	1.36647	0.171792	NA	NA	NA	NA	NA
rs5004275	0.00725201	200415	6	32582190	0.171196	1.18672	0.130713	0.125283	1.36647	0.171792	NA	NA	NA	NA	NA
rs5004276	0.00725201	200273	6	32582332	0.171196	1.18672	0.130713	0.125283	1.36647	0.171792	NA	NA	NA	NA	NA
rs5004277	0.00725201	200251	6	32582354	0.171196	1.18672	0.130713	0.125283	1.36647	0.171792	NA	NA	NA	NA	NA
rs9271292	0.00725201	201255	6	32581350	0.171196	1.18672	0.130713	0.125283	1.36647	0.171792	NA	NA	NA	NA	NA
rs9271339	0.00725201	199714	6	32582891	0.171196	1.18672	0.130713	0.125283	1.36647	0.171792	NA	NA	NA	NA	NA
rs9271340	0.00725201	199673	6	32582932	0.171196	1.18672	0.130713	0.125283	1.36647	0.171792	NA	NA	NA	NA	NA
rs9270972	0.0742663	208984	6	32573621	0.214731	1.23953	0.146269	0.157459	1.36373	0.172653	NA	NA	NA	NA	NA
rs9275561	0.306329	104816	6	32677789	0.175837	1.19224	0.131716	0.128982	1.36327	0.172798	NA	NA	NA	NA	NA
rs9272606	0.112711	174876	6	32607729	0.19109	1.21057	0.134268	0.140448	1.36057	0.173648	NA	NA	NA	NA	NA
.	0.237357	197328	6	32585277	0.272317	1.313	0.16441	0.200246	1.35991	0.173859	NA	NA	NA	NA	NA
rs9273472	0.0991032	154560	6	32628045	-0.195037	0.822805	0.152253	0.14394	-1.35498	0.175424	NA	NA	NA	NA	NA
rs9271068	0.0708522	206931	6	32575674	0.221444	1.24788	0.14953	0.163684	1.35288	0.176095	NA	NA	NA	NA	NA
rs9271083	0.0708522	206503	6	32576102	0.221444	1.24788	0.14953	0.163684	1.35288	0.176095	NA	NA	NA	NA	NA
rs9271096	0.0708522	206179	6	32576426	0.221444	1.24788	0.14953	0.163684	1.35288	0.176095	NA	NA	NA	NA	NA
rs9271149	0.0708522	205150	6	32577455	0.221444	1.24788	0.14953	0.163684	1.35288	0.176095	NA	NA	NA	NA	NA
rs9271150	0.0708522	205135	6	32577470	0.221444	1.24788	0.14953	0.163684	1.35288	0.176095	NA	NA	NA	NA	NA
rs9271151	0.0708522	205131	6	32577474	0.221444	1.24788	0.14953	0.163684	1.35288	0.176095	NA	NA	NA	NA	NA
rs4959119	0.0089357	-63124	6	32845729	-0.170177	0.843516	0.137974	0.125812	-1.35262	0.176176	NA	NA	NA	NA	NA
rs17212937	0.00120372	101266	6	32681339	-0.250406	0.778484	0.178278	0.185209	-1.35202	0.176368	NA	NA	NA	NA	NA
rs7765379	0.00120372	101677	6	32680928	-0.250406	0.778484	0.178278	0.185209	-1.35202	0.176368	NA	NA	NA	NA	NA
rs28366364	0.000633329	217073	6	32565532	-0.129745	0.87832	0.1093	0.0960406	-1.35093	0.176717	NA	NA	NA	NA	NA
rs28752490	0.000633329	214708	6	32567897	-0.129745	0.87832	0.1093	0.0960406	-1.35093	0.176717	NA	NA	NA	NA	NA
rs574170	0.000633329	209701	6	32572904	-0.129745	0.87832	0.1093	0.0960406	-1.35093	0.176717	NA	NA	NA	NA	NA
rs9270856	0.0743524	211766	6	32570839	0.210698	1.23454	0.143728	0.156072	1.35001	0.177014	NA	NA	NA	NA	NA
rs9270914	0.0743524	210356	6	32572249	0.210698	1.23454	0.143728	0.156072	1.35001	0.177014	NA	NA	NA	NA	NA
rs9270927	0.0743524	210154	6	32572451	0.210698	1.23454	0.143728	0.156072	1.35001	0.177014	NA	NA	NA	NA	NA
rs11244	0.251445	1881	6	32780724	-0.169567	0.84403	0.115695	0.125699	-1.349	0.177338	NA	NA	NA	NA	NA
rs113325144	0.251445	7797	6	32774808	-0.169567	0.84403	0.115695	0.125699	-1.349	0.177338	NA	NA	NA	NA	NA
rs1383261	0.251445	17154	6	32765451	-0.169567	0.84403	0.115695	0.125699	-1.349	0.177338	NA	NA	NA	NA	NA
rs6457677	0.251445	16433	6	32766172	-0.169567	0.84403	0.115695	0.125699	-1.349	0.177338	NA	NA	NA	NA	NA
rs6457680	0.251445	11917	6	32770688	-0.169567	0.84403	0.115695	0.125699	-1.349	0.177338	NA	NA	NA	NA	NA
rs6899878	0.251445	12075	6	32770530	-0.169567	0.84403	0.115695	0.125699	-1.349	0.177338	NA	NA	NA	NA	NA
rs6912002	0.251445	17337	6	32765268	-0.169567	0.84403	0.115695	0.125699	-1.349	0.177338	NA	NA	NA	NA	NA
rs6912414	0.251445	8140	6	32774465	-0.169567	0.84403	0.115695	0.125699	-1.349	0.177338	NA	NA	NA	NA	NA
rs6917315	0.251445	7604	6	32775001	-0.169567	0.84403	0.115695	0.125699	-1.349	0.177338	NA	NA	NA	NA	NA
rs6919657	0.251445	12162	6	32770443	-0.169567	0.84403	0.115695	0.125699	-1.349	0.177338	NA	NA	NA	NA	NA
rs6932969	0.251445	16934	6	32765671	-0.169567	0.84403	0.115695	0.125699	-1.349	0.177338	NA	NA	NA	NA	NA
rs6937723	0.251445	16602	6	32766003	-0.169567	0.84403	0.115695	0.125699	-1.349	0.177338	NA	NA	NA	NA	NA
rs6937727	0.251445	16585	6	32766020	-0.169567	0.84403	0.115695	0.125699	-1.349	0.177338	NA	NA	NA	NA	NA
rs6938180	0.251445	16591	6	32766014	-0.169567	0.84403	0.115695	0.125699	-1.349	0.177338	NA	NA	NA	NA	NA
rs7381315	0.251445	15354	6	32767251	-0.169567	0.84403	0.115695	0.125699	-1.349	0.177338	NA	NA	NA	NA	NA
rs7381376	0.251445	14932	6	32767673	-0.169567	0.84403	0.115695	0.125699	-1.349	0.177338	NA	NA	NA	NA	NA
rs7381867	0.251445	5049	6	32777556	-0.169567	0.84403	0.115695	0.125699	-1.349	0.177338	NA	NA	NA	NA	NA
rs7382619	0.251445	6796	6	32775809	-0.169567	0.84403	0.115695	0.125699	-1.349	0.177338	NA	NA	NA	NA	NA
rs7382679	0.251445	15435	6	32767170	-0.169567	0.84403	0.115695	0.125699	-1.349	0.177338	NA	NA	NA	NA	NA
rs7382714	0.251445	15109	6	32767496	-0.169567	0.84403	0.115695	0.125699	-1.349	0.177338	NA	NA	NA	NA	NA
rs7383081	0.251445	5065	6	32777540	-0.169567	0.84403	0.115695	0.125699	-1.349	0.177338	NA	NA	NA	NA	NA
rs7383562	0.251445	16260	6	32766345	-0.169567	0.84403	0.115695	0.125699	-1.349	0.177338	NA	NA	NA	NA	NA
rs7383602	0.251445	16172	6	32766433	-0.169567	0.84403	0.115695	0.125699	-1.349	0.177338	NA	NA	NA	NA	NA
rs7383606	0.251445	16012	6	32766593	-0.169567	0.84403	0.115695	0.125699	-1.349	0.177338	NA	NA	NA	NA	NA
rs7740209	0.251445	15173	6	32767432	-0.169567	0.84403	0.115695	0.125699	-1.349	0.177338	NA	NA	NA	NA	NA
rs7748681	0.251445	8747	6	32773858	-0.169567	0.84403	0.115695	0.125699	-1.349	0.177338	NA	NA	NA	NA	NA
rs7748699	0.251445	8722	6	32773883	-0.169567	0.84403	0.115695	0.125699	-1.349	0.177338	NA	NA	NA	NA	NA
rs7755858	0.251445	12494	6	32770111	-0.169567	0.84403	0.115695	0.125699	-1.349	0.177338	NA	NA	NA	NA	NA
rs9276732	0.251445	16700	6	32765905	-0.169567	0.84403	0.115695	0.125699	-1.349	0.177338	NA	NA	NA	NA	NA
rs9276733	0.251445	16579	6	32766026	-0.169567	0.84403	0.115695	0.125699	-1.349	0.177338	NA	NA	NA	NA	NA
rs9276734	0.251445	15751	6	32766854	-0.169567	0.84403	0.115695	0.125699	-1.349	0.177338	NA	NA	NA	NA	NA
rs9276745	0.251445	11194	6	32771411	-0.169567	0.84403	0.115695	0.125699	-1.349	0.177338	NA	NA	NA	NA	NA
rs9276749	0.251445	10641	6	32771964	-0.169567	0.84403	0.115695	0.125699	-1.349	0.177338	NA	NA	NA	NA	NA
rs9276751	0.251445	10106	6	32772499	-0.169567	0.84403	0.115695	0.125699	-1.349	0.177338	NA	NA	NA	NA	NA
rs9276758	0.251445	9630	6	32772975	-0.169567	0.84403	0.115695	0.125699	-1.349	0.177338	NA	NA	NA	NA	NA
rs9276760	0.251445	9503	6	32773102	-0.169567	0.84403	0.115695	0.125699	-1.349	0.177338	NA	NA	NA	NA	NA
rs9276763	0.251445	9343	6	32773262	-0.169567	0.84403	0.115695	0.125699	-1.349	0.177338	NA	NA	NA	NA	NA
rs9276778	0.251445	7293	6	32775312	-0.169567	0.84403	0.115695	0.125699	-1.349	0.177338	NA	NA	NA	NA	NA
rs9276779	0.251445	7257	6	32775348	-0.169567	0.84403	0.115695	0.125699	-1.349	0.177338	NA	NA	NA	NA	NA
rs9276785	0.251445	6313	6	32776292	-0.169567	0.84403	0.115695	0.125699	-1.349	0.177338	NA	NA	NA	NA	NA
rs9276807	0.251445	2449	6	32780156	-0.169567	0.84403	0.115695	0.125699	-1.349	0.177338	NA	NA	NA	NA	NA
rs3128947	0.0318021	-182457	6	32965062	-0.218406	0.803799	0.152663	0.161963	-1.34849	0.177501	NA	NA	NA	NA	NA
rs9270635	0.000904863	216979	6	32565626	-0.130879	0.877324	0.110494	0.0970606	-1.34842	0.177523	NA	NA	NA	NA	NA
rs9271478	0.177516	193784	6	32588821	0.155593	1.16835	0.116209	0.115455	1.34765	0.177771	NA	NA	NA	NA	NA
rs9271487	0.177516	193620	6	32588985	0.155593	1.16835	0.116209	0.115455	1.34765	0.177771	NA	NA	NA	NA	NA
rs9271506	0.177516	193225	6	32589380	0.155593	1.16835	0.116209	0.115455	1.34765	0.177771	NA	NA	NA	NA	NA
rs9271534	0.177516	192652	6	32589953	0.155593	1.16835	0.116209	0.115455	1.34765	0.177771	NA	NA	NA	NA	NA
rs9271548	0.177516	192371	6	32590234	0.155593	1.16835	0.116209	0.115455	1.34765	0.177771	NA	NA	NA	NA	NA
rs9271431	0.00368604	194574	6	32588031	-0.134648	0.874023	0.110439	0.100136	-1.34465	0.178737	NA	NA	NA	NA	NA
rs9275371	0.364037	114309	6	32668296	0.156026	1.16886	0.116773	0.116127	1.34359	0.179082	NA	NA	NA	NA	NA
rs241407	0.0940516	-80135	6	32862740	-0.21302	0.80814	0.148098	0.15861	-1.34304	0.179258	NA	NA	NA	NA	NA
rs241409	0.0940516	-79315	6	32861920	-0.21302	0.80814	0.148098	0.15861	-1.34304	0.179258	NA	NA	NA	NA	NA
rs34998192	0.0593957	-45617	6	32828222	0.199503	1.2208	0.175202	0.148583	1.3427	0.179368	NA	NA	NA	NA	NA
rs4947345	0.310926	104345	6	32678260	-0.164336	0.848457	0.122775	0.122399	-1.34262	0.179393	NA	NA	NA	NA	NA
rs142660963	0.0739743	215171	6	32567434	0.209074	1.23254	0.143452	0.156182	1.33866	0.180681	NA	NA	NA	NA	NA
rs73727334	0.0739743	211938	6	32570667	0.209074	1.23254	0.143452	0.156182	1.33866	0.180681	NA	NA	NA	NA	NA
rs9270595	0.0739743	221026	6	32561579	0.209074	1.23254	0.143452	0.156182	1.33866	0.180681	NA	NA	NA	NA	NA
rs9270719	0.0739743	215019	6	32567586	0.209074	1.23254	0.143452	0.156182	1.33866	0.180681	NA	NA	NA	NA	NA
rs9270723	0.0739743	214807	6	32567798	0.209074	1.23254	0.143452	0.156182	1.33866	0.180681	NA	NA	NA	NA	NA
rs9270727	0.0739743	214651	6	32567954	0.209074	1.23254	0.143452	0.156182	1.33866	0.180681	NA	NA	NA	NA	NA
rs9270729	0.0739743	214645	6	32567960	0.209074	1.23254	0.143452	0.156182	1.33866	0.180681	NA	NA	NA	NA	NA
rs9270844	0.0739743	212055	6	32570550	0.209074	1.23254	0.143452	0.156182	1.33866	0.180681	NA	NA	NA	NA	NA
rs9270847	0.0739743	212003	6	32570602	0.209074	1.23254	0.143452	0.156182	1.33866	0.180681	NA	NA	NA	NA	NA
rs9270851	0.0739743	211829	6	32570776	0.209074	1.23254	0.143452	0.156182	1.33866	0.180681	NA	NA	NA	NA	NA
rs9270852	0.0739743	211808	6	32570797	0.209074	1.23254	0.143452	0.156182	1.33866	0.180681	NA	NA	NA	NA	NA
rs9270853	0.0739743	211805	6	32570800	0.209074	1.23254	0.143452	0.156182	1.33866	0.180681	NA	NA	NA	NA	NA
rs9270854	0.0739743	211796	6	32570809	0.209074	1.23254	0.143452	0.156182	1.33866	0.180681	NA	NA	NA	NA	NA
rs9270857	0.0739743	211756	6	32570849	0.209074	1.23254	0.143452	0.156182	1.33866	0.180681	NA	NA	NA	NA	NA
rs9270859	0.0739743	211711	6	32570894	0.209074	1.23254	0.143452	0.156182	1.33866	0.180681	NA	NA	NA	NA	NA
rs9270913	0.0739743	210376	6	32572229	0.209074	1.23254	0.143452	0.156182	1.33866	0.180681	NA	NA	NA	NA	NA
rs9270918	0.0739743	210303	6	32572302	0.209074	1.23254	0.143452	0.156182	1.33866	0.180681	NA	NA	NA	NA	NA
rs9270920	0.0739743	210283	6	32572322	0.209074	1.23254	0.143452	0.156182	1.33866	0.180681	NA	NA	NA	NA	NA
rs9270921	0.0739743	210279	6	32572326	0.209074	1.23254	0.143452	0.156182	1.33866	0.180681	NA	NA	NA	NA	NA
rs9270931	0.0739743	210058	6	32572547	0.209074	1.23254	0.143452	0.156182	1.33866	0.180681	NA	NA	NA	NA	NA
rs9270932	0.0739743	210019	6	32572586	0.209074	1.23254	0.143452	0.156182	1.33866	0.180681	NA	NA	NA	NA	NA
rs9270939	0.0739743	209799	6	32572806	0.209074	1.23254	0.143452	0.156182	1.33866	0.180681	NA	NA	NA	NA	NA
rs9270946	0.0739743	209653	6	32572952	0.209074	1.23254	0.143452	0.156182	1.33866	0.180681	NA	NA	NA	NA	NA
rs9270947	0.0739743	209644	6	32572961	0.209074	1.23254	0.143452	0.156182	1.33866	0.180681	NA	NA	NA	NA	NA
rs9270962	0.0739743	209171	6	32573434	0.209074	1.23254	0.143452	0.156182	1.33866	0.180681	NA	NA	NA	NA	NA
rs9270664	0.162432	216456	6	32566149	0.152355	1.16457	0.115525	0.11447	1.33096	0.183201	NA	NA	NA	NA	NA
rs2858856	0.076004	156638	6	32625967	-0.221361	0.801427	0.157935	0.166428	-1.33007	0.183496	NA	NA	NA	NA	NA
rs9275579	0.291404	103146	6	32679459	0.174236	1.19034	0.134843	0.131277	1.32724	0.184428	NA	NA	NA	NA	NA
rs9275580	0.291404	103143	6	32679462	0.174236	1.19034	0.134843	0.131277	1.32724	0.184428	NA	NA	NA	NA	NA
rs142464669	0.00234929	208797	6	32573808	-0.143232	0.866553	0.117606	0.108178	-1.32404	0.185491	NA	NA	NA	NA	NA
rs34865969	0.0664322	155909	6	32626696	-0.199817	0.818881	0.138717	0.151023	-1.32309	0.185804	NA	NA	NA	NA	NA
rs9272459	0.00680766	177027	6	32605578	0.166014	1.18059	0.13098	0.125595	1.32182	0.186227	NA	NA	NA	NA	NA
rs78705254	0.171827	87150	6	32695455	0.243204	1.27533	0.172121	0.184111	1.32097	0.186513	NA	NA	NA	NA	NA
rs112074947	0.234414	187563	6	32595042	0.240757	1.27221	0.158459	0.182301	1.32066	0.186616	NA	NA	NA	NA	NA
rs28872589	0.234414	197616	6	32584989	0.240757	1.27221	0.158459	0.182301	1.32066	0.186616	NA	NA	NA	NA	NA
rs2239701	0.203625	-22444	6	32805049	0.137443	1.14734	0.114598	0.104141	1.31977	0.186911	NA	NA	NA	NA	NA
rs111834435	0.218591	190565	6	32592040	0.260137	1.29711	0.166057	0.197632	1.31627	0.188083	NA	NA	NA	NA	NA
rs28359923	0.0515403	108318	6	32674287	0.223287	1.25018	0.172728	0.169814	1.31489	0.188547	NA	NA	NA	NA	NA
rs142449082	0.192544	-44759	6	32827364	0.200424	1.22192	0.140991	0.152462	1.31458	0.188652	NA	NA	NA	NA	NA
rs2071538	0.192544	-36073	6	32818678	0.200424	1.22192	0.140991	0.152462	1.31458	0.188652	NA	NA	NA	NA	NA
rs9275510	0.31246	108318	6	32674287	0.16896	1.18407	0.131366	0.128657	1.31326	0.189097	NA	NA	NA	NA	NA
rs9277193	0.238054	-241275	6	33023880	0.175446	1.19178	0.113698	0.133641	1.31281	0.189246	NA	NA	NA	NA	NA
rs3130592	0.106504	-241227	6	33023832	-0.185209	0.83093	0.140946	0.141096	-1.31265	0.1893	NA	NA	NA	NA	NA
rs9276606	0.00963098	45910	6	32736695	-0.161561	0.850815	0.125138	0.123127	-1.31215	0.18947	NA	NA	NA	NA	NA
rs9270650	0.0553073	216751	6	32565854	0.212925	1.23729	0.147503	0.1623	1.31192	0.189546	NA	NA	NA	NA	NA
rs9270668	0.0553073	216297	6	32566308	0.212925	1.23729	0.147503	0.1623	1.31192	0.189546	NA	NA	NA	NA	NA
rs9270682	0.0553073	215833	6	32566772	0.212925	1.23729	0.147503	0.1623	1.31192	0.189546	NA	NA	NA	NA	NA
rs9270858	0.0553073	211746	6	32570859	0.212925	1.23729	0.147503	0.1623	1.31192	0.189546	NA	NA	NA	NA	NA
rs9275518	0.223337	107905	6	32674700	-0.142202	0.867446	0.11078	0.108743	-1.30769	0.190979	NA	NA	NA	NA	NA
rs113532053	0.179967	16447	6	32766158	0.227217	1.2551	0.163945	0.174206	1.3043	0.192133	NA	NA	NA	NA	NA
rs113936637	0.179967	32345	6	32750260	0.227217	1.2551	0.163945	0.174206	1.3043	0.192133	NA	NA	NA	NA	NA
rs149271257	0.179967	41188	6	32741417	0.227217	1.2551	0.163945	0.174206	1.3043	0.192133	NA	NA	NA	NA	NA
rs9274622	0.25199	146615	6	32635990	-0.160213	0.851962	0.129665	0.122869	-1.30394	0.192254	NA	NA	NA	NA	NA
rs2859074	0.0124366	79805	6	32702800	-0.172957	0.841174	0.147161	0.132711	-1.30326	0.192487	NA	NA	NA	NA	NA
rs9274777	0.0432339	143919	6	32638686	0.182493	1.20021	0.126942	0.14036	1.30018	0.193541	NA	NA	NA	NA	NA
rs9274779	0.0432339	143879	6	32638726	0.182493	1.20021	0.126942	0.14036	1.30018	0.193541	NA	NA	NA	NA	NA
rs9271148	0.253437	205163	6	32577442	0.242266	1.27413	0.160676	0.186442	1.29942	0.193801	NA	NA	NA	NA	NA
rs9271302	0.00729871	200984	6	32581621	0.168536	1.18357	0.134434	0.12973	1.29913	0.193901	NA	NA	NA	NA	NA
rs2894275	0.0072985	200851	6	32581754	0.168567	1.18361	0.134277	0.129784	1.29883	0.194002	NA	NA	NA	NA	NA
rs5004278	0.0072985	200204	6	32582401	0.168567	1.18361	0.134277	0.129784	1.29883	0.194002	NA	NA	NA	NA	NA
rs5004279	0.0072985	200199	6	32582406	0.168567	1.18361	0.134277	0.129784	1.29883	0.194002	NA	NA	NA	NA	NA
rs78290383	0.0072985	200760	6	32581845	0.168567	1.18361	0.134277	0.129784	1.29883	0.194002	NA	NA	NA	NA	NA
rs9271327	0.0072985	200072	6	32582533	0.168567	1.18361	0.134277	0.129784	1.29883	0.194002	NA	NA	NA	NA	NA
rs116307487	0.21303	243890	6	32538715	-0.189752	0.827164	0.140137	0.146351	-1.29656	0.194783	NA	NA	NA	NA	NA
rs35678932	0.295799	115742	6	32666863	0.215407	1.24037	0.150092	0.166222	1.2959	0.195008	NA	NA	NA	NA	NA
rs9276920	0.0550396	-98110	6	32880715	0.192329	1.21207	0.174835	0.148421	1.29584	0.195032	NA	NA	NA	NA	NA
rs9276921	0.0550396	-98897	6	32881502	0.192329	1.21207	0.174835	0.148421	1.29584	0.195032	NA	NA	NA	NA	NA
rs453461	0.0687422	-235943	6	33018548	0.152221	1.16442	0.109543	0.117609	1.29429	0.195565	NA	NA	NA	NA	NA
rs4530903	0.267285	200716	6	32581889	0.202408	1.22435	0.141312	0.156434	1.29388	0.195705	NA	NA	NA	NA	NA
rs9270820	0.0769229	212608	6	32569997	0.217042	1.2424	0.150168	0.167754	1.29381	0.19573	NA	NA	NA	NA	NA
rs1585893	0.0687954	46070	6	32736535	-0.152227	0.858793	0.122637	0.117894	-1.29122	0.196628	NA	NA	NA	NA	NA
rs6917611	0.110509	7651	6	32774954	-0.150176	0.860557	0.109873	0.116524	-1.2888	0.197469	NA	NA	NA	NA	NA
rs9275607	0.0131411	98960	6	32683645	-0.202619	0.816589	0.165779	0.157628	-1.28543	0.198642	NA	NA	NA	NA	NA
rs9275608	0.0131411	98897	6	32683708	-0.202619	0.816589	0.165779	0.157628	-1.28543	0.198642	NA	NA	NA	NA	NA
rs9275609	0.0131411	98892	6	32683713	-0.202619	0.816589	0.165779	0.157628	-1.28543	0.198642	NA	NA	NA	NA	NA
rs9275610	0.0131411	98855	6	32683750	-0.202619	0.816589	0.165779	0.157628	-1.28543	0.198642	NA	NA	NA	NA	NA
rs9275611	0.0131411	98842	6	32683763	-0.202619	0.816589	0.165779	0.157628	-1.28543	0.198642	NA	NA	NA	NA	NA
rs9275613	0.0131411	98500	6	32684105	-0.202619	0.816589	0.165779	0.157628	-1.28543	0.198642	NA	NA	NA	NA	NA
rs9275614	0.0131411	98348	6	32684257	-0.202619	0.816589	0.165779	0.157628	-1.28543	0.198642	NA	NA	NA	NA	NA
rs9275615	0.0131411	98333	6	32684272	-0.202619	0.816589	0.165779	0.157628	-1.28543	0.198642	NA	NA	NA	NA	NA
rs113979555	0.246136	199417	6	32583188	0.233654	1.26321	0.15695	0.18214	1.28282	0.199554	NA	NA	NA	NA	NA
rs138203449	0.246136	197366	6	32585239	0.233654	1.26321	0.15695	0.18214	1.28282	0.199554	NA	NA	NA	NA	NA
rs36233210	0.246136	205188	6	32577417	0.233654	1.26321	0.15695	0.18214	1.28282	0.199554	NA	NA	NA	NA	NA
rs12055445	0.226261	155866	6	32626739	-0.141374	0.868164	0.108223	0.110364	-1.28098	0.200199	NA	NA	NA	NA	NA
rs72847691	0.219894	235665	6	32546940	0.191578	1.21116	0.138499	0.14957	1.28085	0.200245	NA	NA	NA	NA	NA
rs9275618	0.0149506	98218	6	32684387	-0.201288	0.817677	0.165846	0.157518	-1.27787	0.201296	NA	NA	NA	NA	NA
rs115075841	0.0292795	45833	6	32736772	-0.216373	0.805435	0.160482	0.169439	-1.27699	0.201605	NA	NA	NA	NA	NA
rs5875411	0.0292795	51011	6	32731594	-0.216373	0.805435	0.160482	0.169439	-1.27699	0.201605	NA	NA	NA	NA	NA
rs9276856	0.00298872	-58711	6	32841316	-0.158554	0.853377	0.135492	0.124329	-1.27527	0.202212	NA	NA	NA	NA	NA
rs9280217	0.00298872	-63996	6	32846601	-0.158554	0.853377	0.135492	0.124329	-1.27527	0.202212	NA	NA	NA	NA	NA
rs55781756	0.208121	-13101	6	32795706	-0.212747	0.80836	0.151795	0.166923	-1.27452	0.202479	NA	NA	NA	NA	NA
rs9270834	0.0708698	212339	6	32570266	0.20149	1.22322	0.144735	0.158143	1.2741	0.202626	NA	NA	NA	NA	NA
rs9271336	0.00211983	199728	6	32582877	0.178164	1.19502	0.140175	0.13993	1.27323	0.202935	NA	NA	NA	NA	NA
rs9271337	0.00211983	199724	6	32582881	0.178164	1.19502	0.140175	0.13993	1.27323	0.202935	NA	NA	NA	NA	NA
[truncated: 2,800 more rows]
