# Supplementary material for: Expression Quantitative Trait Locus Mapping Studies in Mid-secretory Phase Endometrial Cells Identifies HLA-F and TAP2 as Fecundability-Associated Genes
Source: PLoS Genet. 2016 Jul 22;12(7):e1005858. doi: 10.1371/journal.pgen.1005858 (PMC4957750; doi:10.1371/journal.pgen.1005858)
Supplement: S4 Dataset — (XLSX) [file pgen.1005858.s009.xlsx]

## Sheet: HLAF_TTP=eqtlwgeno+imp_rsID_upd
Dataset S4. HLA-F region fecundability and eQTL analysis
					Fecundability Analysis						eQTL Analysis
rsID	r2 with rs2523393	Distance from rs2523393	Chr	Base Pair	Coef	Exp(coef)	SE(coef)	Robust SE	Z	P-value	Beta	T-stat	P-value	FDR	Gene
rs2571377	0.259708	-232912	6	29938571	0.458488	1.58168	0.113751	0.111287	4.11988	3.79e-05	NA	NA	NA	NA	NA
rs9280816	0.611194	-217322	6	29922981	0.480524	1.61692	0.123133	0.119154	4.03281	5.51e-05	NA	NA	NA	NA	NA
rs2975054	0.594571	-207538	6	29913197	0.486585	1.62675	0.124092	0.122093	3.98536	6.74e-05	NA	NA	NA	NA	NA
rs2523933	0.265579	-226633	6	29932292	0.433908	1.54328	0.114546	0.110108	3.94074	8.12e-05	NA	NA	NA	NA	NA
rs5875223	0.405339	-237047	6	29942706	-0.452496	0.636038	0.134957	0.118086	-3.83192	0.000127149	NA	NA	NA	NA	NA
rs2523764	0.119842	-111958	6	29817617	0.442116	1.556	0.123874	0.116601	3.79169	0.000149628	NA	NA	NA	NA	NA
rs1960063	0.27995	-237015	6	29942674	0.429761	1.53689	0.118542	0.114866	3.7414	0.000182998	NA	NA	NA	NA	NA
rs2246555	0.27995	-243405	6	29949064	0.429761	1.53689	0.118542	0.114866	3.7414	0.000182998	NA	NA	NA	NA	NA
rs2517669	0.27995	-233057	6	29938716	0.429761	1.53689	0.118542	0.114866	3.7414	0.000182998	NA	NA	NA	NA	NA
rs2523958	0.27995	-234543	6	29940202	0.429761	1.53689	0.118542	0.114866	3.7414	0.000182998	NA	NA	NA	NA	NA
rs2523959	0.27995	-234319	6	29939978	0.429761	1.53689	0.118542	0.114866	3.7414	0.000182998	NA	NA	NA	NA	NA
rs2523962	0.27995	-233885	6	29939544	0.429761	1.53689	0.118542	0.114866	3.7414	0.000182998	NA	NA	NA	NA	NA
rs2523963	0.27995	-233824	6	29939483	0.429761	1.53689	0.118542	0.114866	3.7414	0.000182998	NA	NA	NA	NA	NA
rs2523964	0.27995	-233635	6	29939294	0.429761	1.53689	0.118542	0.114866	3.7414	0.000182998	NA	NA	NA	NA	NA
rs2523965	0.27995	-233589	6	29939248	0.429761	1.53689	0.118542	0.114866	3.7414	0.000182998	NA	NA	NA	NA	NA
rs2735066	0.27995	-246070	6	29951729	0.429761	1.53689	0.118542	0.114866	3.7414	0.000182998	NA	NA	NA	NA	NA
rs2735067	0.27995	-245447	6	29951106	0.429761	1.53689	0.118542	0.114866	3.7414	0.000182998	NA	NA	NA	NA	NA
rs2844802	0.27995	-243153	6	29948812	0.429761	1.53689	0.118542	0.114866	3.7414	0.000182998	NA	NA	NA	NA	NA
rs401618	0.27995	-244551	6	29950210	0.429761	1.53689	0.118542	0.114866	3.7414	0.000182998	NA	NA	NA	NA	NA
rs9278516	0.27995	-233563	6	29939222	0.429761	1.53689	0.118542	0.114866	3.7414	0.000182998	NA	NA	NA	NA	NA
rs35742773	0.10532	-244590	6	29950249	0.482323	1.61983	0.150843	0.129892	3.71326	0.000204603	NA	NA	NA	NA	NA
rs9260057	0.370141	-202593	6	29908252	-0.40109	0.66959	0.118995	0.108646	-3.69173	0.000222735	NA	NA	NA	NA	NA
rs3823376	0.192836	-238525	6	29944184	0.434468	1.54414	0.122312	0.119329	3.64093	0.00027166	NA	NA	NA	NA	NA
rs3823379	0.192836	-238799	6	29944458	0.434468	1.54414	0.122312	0.119329	3.64093	0.00027166	NA	NA	NA	NA	NA
rs1736905	0.497861	-2002	6	29707661	0.47164	1.60262	0.140107	0.129551	3.64056	0.000272042	NA	NA	NA	NA	NA
rs71694693	0.497861	-2288	6	29707947	0.47164	1.60262	0.140107	0.129551	3.64056	0.000272042	NA	NA	NA	NA	NA
rs2735086	0.226536	-220533	6	29926192	0.366174	1.44221	0.109422	0.101993	3.5902	0.000330419	NA	NA	NA	NA	NA
rs885941	0.446925	-4721	6	29710380	0.458377	1.5815	0.137991	0.127861	3.58497	0.000337118	NA	NA	NA	NA	NA
rs947819	0.446925	-5514	6	29711173	0.458377	1.5815	0.137991	0.127861	3.58497	0.000337118	NA	NA	NA	NA	NA
rs2252965	0.273007	-226378	6	29932037	0.410982	1.5083	0.119082	0.114793	3.5802	0.000343334	NA	NA	NA	NA	NA
rs3016021	0.595856	-210809	6	29916468	0.423209	1.52685	0.12011	0.118618	3.56783	0.000359951	NA	NA	NA	NA	NA
rs41560714	0.595729	-204617	6	29910276	0.434328	1.54392	0.119714	0.122054	3.55849	0.000372987	NA	NA	NA	NA	NA
rs9260109	0.595196	-204097	6	29909756	0.43597	1.54646	0.120442	0.122672	3.55395	0.000379491	NA	NA	NA	NA	NA
rs2517944	1	1112	6	29704547	0.38771	1.4736	0.117731	0.109457	3.54212	0.000396923	-0.261573	-5.12706	4.59e-06	4.28e-05	HLA-F
rs2517944	1	1112	6	29704547	0.38771	1.4736	0.117731	0.109457	3.54212	0.000396923	0.0998499	2.09903	0.0407841	0.117317	HLA-G
rs2517944	1	1112	6	29704547	0.38771	1.4736	0.117731	0.109457	3.54212	0.000396923	0.0931349	1.29813	0.200084	0.350523	HLA-P
rs2517944	1	1112	6	29704547	0.38771	1.4736	0.117731	0.109457	3.54212	0.000396923	-0.0311924	-0.590079	0.557743	0.678525	GABBR1
rs2523387	1	-2431	6	29708090	0.38771	1.4736	0.117731	0.109457	3.54212	0.000396923	-0.261573	-5.12706	4.59e-06	4.28e-05	HLA-F
rs2523387	1	-2431	6	29708090	0.38771	1.4736	0.117731	0.109457	3.54212	0.000396923	0.0998499	2.09903	0.0407841	0.117317	HLA-G
rs2523387	1	-2431	6	29708090	0.38771	1.4736	0.117731	0.109457	3.54212	0.000396923	0.0931349	1.29813	0.200084	0.350523	HLA-P
rs2523387	1	-2431	6	29708090	0.38771	1.4736	0.117731	0.109457	3.54212	0.000396923	-0.0311924	-0.590079	0.557743	0.678525	GABBR1
rs2523388	1	-2045	6	29707704	0.38771	1.4736	0.117731	0.109457	3.54212	0.000396923	0.243839	4.54779	3.37e-05	0.000211951	HLA-F
rs2523388	1	-2045	6	29707704	0.38771	1.4736	0.117731	0.109457	3.54212	0.000396923	-0.0676548	-1.37285	0.175805	0.348411	HLA-G
rs2523388	1	-2045	6	29707704	0.38771	1.4736	0.117731	0.109457	3.54212	0.000396923	0.0522488	0.982425	0.330528	0.490529	GABBR1
rs2523388	1	-2045	6	29707704	0.38771	1.4736	0.117731	0.109457	3.54212	0.000396923	-0.0552916	-0.753312	0.454726	0.601995	HLA-P
rs2523389	1	-469	6	29706128	0.38771	1.4736	0.117731	0.109457	3.54212	0.000396923	0.243176	4.53255	3.55e-05	0.000211951	HLA-F
rs2523389	1	-469	6	29706128	0.38771	1.4736	0.117731	0.109457	3.54212	0.000396923	-0.0690179	-1.40205	0.166958	0.348411	HLA-G
rs2523389	1	-469	6	29706128	0.38771	1.4736	0.117731	0.109457	3.54212	0.000396923	0.0526965	0.991338	0.326201	0.490529	GABBR1
rs2523389	1	-469	6	29706128	0.38771	1.4736	0.117731	0.109457	3.54212	0.000396923	-0.056984	-0.776899	0.440807	0.601995	HLA-P
rs2523391	1	-390	6	29706049	0.38771	1.4736	0.117731	0.109457	3.54212	0.000396923	0.24361	4.54164	3.44e-05	0.000211951	HLA-F
rs2523391	1	-390	6	29706049	0.38771	1.4736	0.117731	0.109457	3.54212	0.000396923	-0.0679221	-1.37844	0.174083	0.348411	HLA-G
rs2523391	1	-390	6	29706049	0.38771	1.4736	0.117731	0.109457	3.54212	0.000396923	0.0524987	0.987188	0.328211	0.490529	GABBR1
rs2523391	1	-390	6	29706049	0.38771	1.4736	0.117731	0.109457	3.54212	0.000396923	-0.0557419	-0.759498	0.451051	0.601995	HLA-P
rs2523393	1	0	6	29705659	0.38771	1.4736	0.117731	0.109457	3.54212	0.000396923	-0.261573	-5.12706	4.59e-06	4.28e-05	HLA-F
rs2523393	1	0	6	29705659	0.38771	1.4736	0.117731	0.109457	3.54212	0.000396923	0.0998499	2.09903	0.0407841	0.117317	HLA-G
rs2523393	1	0	6	29705659	0.38771	1.4736	0.117731	0.109457	3.54212	0.000396923	0.0931349	1.29813	0.200084	0.350523	HLA-P
rs2523393	1	0	6	29705659	0.38771	1.4736	0.117731	0.109457	3.54212	0.000396923	-0.0311924	-0.590079	0.557743	0.678525	GABBR1
rs2743917	1	254	6	29705405	0.38771	1.4736	0.117731	0.109457	3.54212	0.000396923	0.243501	4.53988	3.46e-05	0.000211951	HLA-F
rs2743917	1	254	6	29705405	0.38771	1.4736	0.117731	0.109457	3.54212	0.000396923	-0.0683338	-1.38736	0.171365	0.348411	HLA-G
rs2743917	1	254	6	29705405	0.38771	1.4736	0.117731	0.109457	3.54212	0.000396923	0.052504	0.987461	0.328079	0.490529	GABBR1
rs2743917	1	254	6	29705405	0.38771	1.4736	0.117731	0.109457	3.54212	0.000396923	-0.056096	-0.764509	0.448087	0.601995	HLA-P
rs2743951	1	-3575	6	29709234	0.38771	1.4736	0.117731	0.109457	3.54212	0.000396923	-0.22749	-4.06517	0.000166271	0.00088048	HLA-F
rs2743951	1	-3575	6	29709234	0.38771	1.4736	0.117731	0.109457	3.54212	0.000396923	0.116071	2.40978	0.0196085	0.077437	HLA-G
rs2743951	1	-3575	6	29709234	0.38771	1.4736	0.117731	0.109457	3.54212	0.000396923	0.108086	1.47626	0.146023	0.336865	HLA-P
rs2743951	1	-3575	6	29709234	0.38771	1.4736	0.117731	0.109457	3.54212	0.000396923	0.0399034	1.05946	0.294382	0.481862	HLA-A
rs2743951	1	-3575	6	29709234	0.38771	1.4736	0.117731	0.109457	3.54212	0.000396923	-0.000584945	-0.0107562	0.99146	0.99146	GABBR1
rs2844830	1	-1887	6	29707546	0.38771	1.4736	0.117731	0.109457	3.54212	0.000396923	0.24302	4.60128	2.81e-05	0.000203199	HLA-F
rs2844830	1	-1887	6	29707546	0.38771	1.4736	0.117731	0.109457	3.54212	0.000396923	-0.0654933	-1.34356	0.185038	0.348411	HLA-G
rs2844830	1	-1887	6	29707546	0.38771	1.4736	0.117731	0.109457	3.54212	0.000396923	0.0466616	0.886117	0.379714	0.549524	GABBR1
rs2844830	1	-1887	6	29707546	0.38771	1.4736	0.117731	0.109457	3.54212	0.000396923	-0.0471242	-0.648639	0.519482	0.661417	HLA-P
rs2844831	1	-618	6	29706277	0.38771	1.4736	0.117731	0.109457	3.54212	0.000396923	-0.261573	-5.12706	4.59e-06	4.28e-05	HLA-F
rs2844831	1	-618	6	29706277	0.38771	1.4736	0.117731	0.109457	3.54212	0.000396923	0.0998499	2.09903	0.0407841	0.117317	HLA-G
rs2844831	1	-618	6	29706277	0.38771	1.4736	0.117731	0.109457	3.54212	0.000396923	0.0931349	1.29813	0.200084	0.350523	HLA-P
rs2844831	1	-618	6	29706277	0.38771	1.4736	0.117731	0.109457	3.54212	0.000396923	-0.0311924	-0.590079	0.557743	0.678525	GABBR1
rs5875205	1	-3289	6	29708948	0.38771	1.4736	0.117731	0.109457	3.54212	0.000396923	NA	NA	NA	NA	NA
rs2735075	0.257957	-238884	6	29944543	0.414392	1.51345	0.121072	0.118233	3.50488	0.00045682	NA	NA	NA	NA	NA
rs1611747	0.124296	-127036	6	29832695	0.418198	1.51922	0.126028	0.119707	3.49351	0.000476707	NA	NA	NA	NA	NA
rs34922185	0.209287	-112175	6	29817834	0.501398	1.65103	0.142034	0.143726	3.48857	0.000485614	NA	NA	NA	NA	NA
rs1611723	0.155602	-124846	6	29830505	0.440819	1.55398	0.1299	0.126785	3.47691	0.000507229	NA	NA	NA	NA	NA
rs3823381	0.159102	-238899	6	29944558	0.415053	1.51445	0.123292	0.119396	3.47627	0.000508448	NA	NA	NA	NA	NA
rs9260809	0.159102	-235958	6	29941617	0.415053	1.51445	0.123292	0.119396	3.47627	0.000508448	NA	NA	NA	NA	NA
rs1264813	0.103473	-234241	6	29939900	0.449746	1.56791	0.149727	0.130818	3.43796	0.000586121	NA	NA	NA	NA	NA
rs1655916	0.103473	-222826	6	29928485	0.449746	1.56791	0.149727	0.130818	3.43796	0.000586121	NA	NA	NA	NA	NA
rs2263288	0.103473	-225905	6	29931564	0.449746	1.56791	0.149727	0.130818	3.43796	0.000586121	NA	NA	NA	NA	NA
rs3129044	0.445462	51250	6	29654409	0.443467	1.5581	0.139504	0.129154	3.43363	0.000595559	NA	NA	NA	NA	NA
rs2523395	1	3149	6	29702510	0.372245	1.45099	0.118586	0.108644	3.4263	0.000611875	-0.261573	-5.12706	4.59e-06	4.28e-05	HLA-F
rs2523395	1	3149	6	29702510	0.372245	1.45099	0.118586	0.108644	3.4263	0.000611875	0.0998499	2.09903	0.0407841	0.117317	HLA-G
rs2523395	1	3149	6	29702510	0.372245	1.45099	0.118586	0.108644	3.4263	0.000611875	0.0931349	1.29813	0.200084	0.350523	HLA-P
rs2523395	1	3149	6	29702510	0.372245	1.45099	0.118586	0.108644	3.4263	0.000611875	-0.0311924	-0.590079	0.557743	0.678525	GABBR1
rs2523396	1	4351	6	29701308	0.372245	1.45099	0.118586	0.108644	3.4263	0.000611875	0.238909	4.44971	4.69e-05	0.000259982	HLA-F
rs2523396	1	4351	6	29701308	0.372245	1.45099	0.118586	0.108644	3.4263	0.000611875	-0.0744648	-1.52464	0.133528	0.314262	HLA-G
rs2523396	1	4351	6	29701308	0.372245	1.45099	0.118586	0.108644	3.4263	0.000611875	0.0542813	1.02644	0.309529	0.485322	GABBR1
rs2523396	1	4351	6	29701308	0.372245	1.45099	0.118586	0.108644	3.4263	0.000611875	-0.0626459	-0.859046	0.394335	0.563681	HLA-P
rs2523397	1	4819	6	29700840	0.372245	1.45099	0.118586	0.108644	3.4263	0.000611875	0.239356	4.45694	4.57e-05	0.000259954	HLA-F
rs2523397	1	4819	6	29700840	0.372245	1.45099	0.118586	0.108644	3.4263	0.000611875	-0.0739676	-1.51289	0.136481	0.318001	HLA-G
rs2523397	1	4819	6	29700840	0.372245	1.45099	0.118586	0.108644	3.4263	0.000611875	0.0542274	1.02467	0.310356	0.485322	GABBR1
rs2523397	1	4819	6	29700840	0.372245	1.45099	0.118586	0.108644	3.4263	0.000611875	-0.0622256	-0.852593	0.397871	0.564383	HLA-P
rs2735052	1	4095	6	29701564	0.372245	1.45099	0.118586	0.108644	3.4263	0.000611875	-0.261573	-5.12706	4.59e-06	4.28e-05	HLA-F
rs2735052	1	4095	6	29701564	0.372245	1.45099	0.118586	0.108644	3.4263	0.000611875	0.0998499	2.09903	0.0407841	0.117317	HLA-G
rs2735052	1	4095	6	29701564	0.372245	1.45099	0.118586	0.108644	3.4263	0.000611875	0.0931349	1.29813	0.200084	0.350523	HLA-P
rs2735052	1	4095	6	29701564	0.372245	1.45099	0.118586	0.108644	3.4263	0.000611875	-0.0311924	-0.590079	0.557743	0.678525	GABBR1
rs2743919	1	1400	6	29704259	0.372245	1.45099	0.118586	0.108644	3.4263	0.000611875	0.243778	4.54642	3.39e-05	0.000211951	HLA-F
rs2743919	1	1400	6	29704259	0.372245	1.45099	0.118586	0.108644	3.4263	0.000611875	-0.0677929	-1.37581	0.174893	0.348411	HLA-G
rs2743919	1	1400	6	29704259	0.372245	1.45099	0.118586	0.108644	3.4263	0.000611875	0.0523053	0.983541	0.329984	0.490529	GABBR1
rs2743919	1	1400	6	29704259	0.372245	1.45099	0.118586	0.108644	3.4263	0.000611875	-0.0554457	-0.75546	0.453448	0.601995	HLA-P
rs2394160	0.98059	2397	6	29703262	0.376922	1.45779	0.119558	0.110117	3.42292	0.00061953	-0.261573	-5.12706	4.59e-06	4.28e-05	HLA-F
rs2394160	0.98059	2397	6	29703262	0.376922	1.45779	0.119558	0.110117	3.42292	0.00061953	0.0998499	2.09903	0.0407841	0.117317	HLA-G
rs2394160	0.98059	2397	6	29703262	0.376922	1.45779	0.119558	0.110117	3.42292	0.00061953	0.0931349	1.29813	0.200084	0.350523	HLA-P
rs2394160	0.98059	2397	6	29703262	0.376922	1.45779	0.119558	0.110117	3.42292	0.00061953	-0.0311924	-0.590079	0.557743	0.678525	GABBR1
rs3823374	0.325158	-238489	6	29944148	-0.413897	0.661069	0.134002	0.121287	-3.41255	0.000643583	NA	NA	NA	NA	NA
rs3823375	0.325158	-238499	6	29944158	-0.413897	0.661069	0.134002	0.121287	-3.41255	0.000643583	NA	NA	NA	NA	NA
rs3823377	0.325158	-238594	6	29944253	-0.413897	0.661069	0.134002	0.121287	-3.41255	0.000643583	NA	NA	NA	NA	NA
rs1611713	0.0957933	-123592	6	29829251	0.414923	1.51425	0.127892	0.12164	3.41107	0.000647096	NA	NA	NA	NA	NA
rs2256922	0.222029	-235155	6	29940814	0.397148	1.48758	0.122358	0.118306	3.35695	0.000788066	NA	NA	NA	NA	NA
rs2571376	0.222029	-235525	6	29941184	0.397148	1.48758	0.122358	0.118306	3.35695	0.000788066	NA	NA	NA	NA	NA
rs2735078	0.222029	-235741	6	29941400	0.397148	1.48758	0.122358	0.118306	3.35695	0.000788066	NA	NA	NA	NA	NA
rs426483	0.222029	-236931	6	29942590	0.397148	1.48758	0.122358	0.118306	3.35695	0.000788066	NA	NA	NA	NA	NA
rs2734975	0.449649	-127594	6	29833253	-0.375103	0.687219	0.121614	0.111939	-3.35095	0.000805362	NA	NA	NA	NA	NA
rs2571393	0.313749	-218727	6	29924386	-0.369182	0.6913	0.122955	0.11042	-3.34344	0.000827476	NA	NA	NA	NA	NA
rs34832458	0.466974	-127333	6	29832992	0.354822	1.42593	0.114306	0.106183	3.34162	0.000832905	NA	NA	NA	NA	NA
rs4713267	0.312636	-217457	6	29923116	-0.366194	0.693368	0.122521	0.110177	-3.32367	0.000888406	NA	NA	NA	NA	NA
rs112863520	0.266782	-207771	6	29913430	0.511036	1.66702	0.168419	0.153798	3.32277	0.00089127	NA	NA	NA	NA	NA
rs1317834	0.266782	-113895	6	29819554	0.511036	1.66702	0.168419	0.153798	3.32277	0.00089127	NA	NA	NA	NA	NA
rs1632877	0.266782	-212413	6	29918072	0.511036	1.66702	0.168419	0.153798	3.32277	0.00089127	NA	NA	NA	NA	NA
rs1655896	0.266782	-208288	6	29913947	0.511036	1.66702	0.168419	0.153798	3.32277	0.00089127	NA	NA	NA	NA	NA
rs1655911	0.266782	-214751	6	29920410	0.511036	1.66702	0.168419	0.153798	3.32277	0.00089127	NA	NA	NA	NA	NA
rs1655921	0.266782	-202530	6	29908189	0.511036	1.66702	0.168419	0.153798	3.32277	0.00089127	NA	NA	NA	NA	NA
rs2428509	0.266782	-114154	6	29819813	0.511036	1.66702	0.168419	0.153798	3.32277	0.00089127	NA	NA	NA	NA	NA
rs2517724	0.266782	-209443	6	29915102	0.511036	1.66702	0.168419	0.153798	3.32277	0.00089127	NA	NA	NA	NA	NA
rs2517868	0.266782	-113679	6	29819338	0.511036	1.66702	0.168419	0.153798	3.32277	0.00089127	NA	NA	NA	NA	NA
rs2517869	0.266782	-113666	6	29819325	0.511036	1.66702	0.168419	0.153798	3.32277	0.00089127	NA	NA	NA	NA	NA
rs2734988	0.266782	-112336	6	29817995	0.511036	1.66702	0.168419	0.153798	3.32277	0.00089127	NA	NA	NA	NA	NA
rs3129022	0.266782	-204138	6	29909797	0.511036	1.66702	0.168419	0.153798	3.32277	0.00089127	NA	NA	NA	NA	NA
rs3132687	0.266782	-205697	6	29911356	0.511036	1.66702	0.168419	0.153798	3.32277	0.00089127	NA	NA	NA	NA	NA
rs376253	0.266782	-208874	6	29914533	0.511036	1.66702	0.168419	0.153798	3.32277	0.00089127	NA	NA	NA	NA	NA
rs3892860	0.266782	-114082	6	29819741	0.511036	1.66702	0.168419	0.153798	3.32277	0.00089127	NA	NA	NA	NA	NA
rs7451408	0.266782	-113882	6	29819541	0.511036	1.66702	0.168419	0.153798	3.32277	0.00089127	NA	NA	NA	NA	NA
rs7451468	0.266782	-114036	6	29819695	0.511036	1.66702	0.168419	0.153798	3.32277	0.00089127	NA	NA	NA	NA	NA
rs9258588	0.266782	-113772	6	29819431	0.511036	1.66702	0.168419	0.153798	3.32277	0.00089127	NA	NA	NA	NA	NA
rs2517714	0.309129	-212222	6	29917881	-0.358986	0.698384	0.12097	0.10804	-3.3227	0.000891503	NA	NA	NA	NA	NA
rs1632882	0.240274	-210709	6	29916368	0.507509	1.66115	0.16858	0.153233	3.312	0.000926302	NA	NA	NA	NA	NA
rs28749124	0.276492	-201906	6	29907565	-0.307133	0.735553	0.117559	0.0928038	-3.30948	0.000934686	NA	NA	NA	NA	NA
rs28749125	0.276492	-201942	6	29907601	-0.307133	0.735553	0.117559	0.0928038	-3.30948	0.000934686	NA	NA	NA	NA	NA
rs28749128	0.276492	-201963	6	29907622	-0.307133	0.735553	0.117559	0.0928038	-3.30948	0.000934686	NA	NA	NA	NA	NA
rs28749129	0.276492	-201985	6	29907644	-0.307133	0.735553	0.117559	0.0928038	-3.30948	0.000934686	NA	NA	NA	NA	NA
rs9280784	0.276492	-202575	6	29908234	-0.307133	0.735553	0.117559	0.0928038	-3.30948	0.000934686	NA	NA	NA	NA	NA
rs1610601	0.399509	5476	6	29700183	0.454784	1.57583	0.144086	0.137624	3.30453	0.000951345	NA	NA	NA	NA	NA
rs1610602	0.399509	3598	6	29702061	0.454784	1.57583	0.144086	0.137624	3.30453	0.000951345	NA	NA	NA	NA	NA
rs1610608	0.399509	-3748	6	29709407	0.454784	1.57583	0.144086	0.137624	3.30453	0.000951345	NA	NA	NA	NA	NA
rs1610612	0.399509	-5172	6	29710831	0.454784	1.57583	0.144086	0.137624	3.30453	0.000951345	NA	NA	NA	NA	NA
rs1611348	0.399509	-3246	6	29708905	0.454784	1.57583	0.144086	0.137624	3.30453	0.000951345	NA	NA	NA	NA	NA
rs1633096	0.399509	-1608	6	29707267	0.454784	1.57583	0.144086	0.137624	3.30453	0.000951345	NA	NA	NA	NA	NA
rs1633098	0.399509	631	6	29705028	0.454784	1.57583	0.144086	0.137624	3.30453	0.000951345	NA	NA	NA	NA	NA
rs1633099	0.399509	1026	6	29704633	0.454784	1.57583	0.144086	0.137624	3.30453	0.000951345	NA	NA	NA	NA	NA
rs3094724	0.399509	31364	6	29674295	0.454784	1.57583	0.144086	0.137624	3.30453	0.000951345	NA	NA	NA	NA	NA
rs3094725	0.399509	31777	6	29673882	0.454784	1.57583	0.144086	0.137624	3.30453	0.000951345	NA	NA	NA	NA	NA
rs3129036	0.399509	34306	6	29671353	0.454784	1.57583	0.144086	0.137624	3.30453	0.000951345	NA	NA	NA	NA	NA
rs885942	0.399509	-4290	6	29709949	0.454784	1.57583	0.144086	0.137624	3.30453	0.000951345	NA	NA	NA	NA	NA
rs885943	0.399509	-4153	6	29709812	0.454784	1.57583	0.144086	0.137624	3.30453	0.000951345	NA	NA	NA	NA	NA
rs885944	0.399509	-4135	6	29709794	0.454784	1.57583	0.144086	0.137624	3.30453	0.000951345	NA	NA	NA	NA	NA
rs929158	0.399509	-1241	6	29706900	0.454784	1.57583	0.144086	0.137624	3.30453	0.000951345	NA	NA	NA	NA	NA
rs929159	0.399509	-1230	6	29706889	0.454784	1.57583	0.144086	0.137624	3.30453	0.000951345	NA	NA	NA	NA	NA
rs929160	0.399509	-1134	6	29706793	0.454784	1.57583	0.144086	0.137624	3.30453	0.000951345	NA	NA	NA	NA	NA
rs1736915	0.374784	1343	6	29704316	0.455733	1.57733	0.144737	0.138178	3.29817	0.000973181	NA	NA	NA	NA	NA
rs2247719	0.280576	-115725	6	29821384	0.497552	1.64469	0.165245	0.150964	3.29582	0.000981354	NA	NA	NA	NA	NA
rs2508051	0.280576	-114375	6	29820034	0.497552	1.64469	0.165245	0.150964	3.29582	0.000981354	NA	NA	NA	NA	NA
rs2517827	0.280576	-127187	6	29832846	0.497552	1.64469	0.165245	0.150964	3.29582	0.000981354	NA	NA	NA	NA	NA
rs2517859	0.280576	-116912	6	29822571	0.497552	1.64469	0.165245	0.150964	3.29582	0.000981354	NA	NA	NA	NA	NA
rs2517860	0.280576	-116862	6	29822521	0.497552	1.64469	0.165245	0.150964	3.29582	0.000981354	NA	NA	NA	NA	NA
rs2517870	0.280576	-113085	6	29818744	0.497552	1.64469	0.165245	0.150964	3.29582	0.000981354	NA	NA	NA	NA	NA
rs2523758	0.280576	-113539	6	29819198	0.497552	1.64469	0.165245	0.150964	3.29582	0.000981354	NA	NA	NA	NA	NA
rs2523759	0.280576	-113434	6	29819093	0.497552	1.64469	0.165245	0.150964	3.29582	0.000981354	NA	NA	NA	NA	NA
rs2523760	0.280576	-113182	6	29818841	0.497552	1.64469	0.165245	0.150964	3.29582	0.000981354	NA	NA	NA	NA	NA
rs2734980	0.280576	-116237	6	29821896	0.497552	1.64469	0.165245	0.150964	3.29582	0.000981354	NA	NA	NA	NA	NA
rs2734981	0.280576	-116033	6	29821692	0.497552	1.64469	0.165245	0.150964	3.29582	0.000981354	NA	NA	NA	NA	NA
rs2734984	0.280576	-115172	6	29820831	0.497552	1.64469	0.165245	0.150964	3.29582	0.000981354	NA	NA	NA	NA	NA
rs3128910	0.280576	-115011	6	29820670	0.497552	1.64469	0.165245	0.150964	3.29582	0.000981354	NA	NA	NA	NA	NA
rs35201814	0.280576	-116172	6	29821831	0.497552	1.64469	0.165245	0.150964	3.29582	0.000981354	NA	NA	NA	NA	NA
rs5013087	0.280576	-114670	6	29820329	0.497552	1.64469	0.165245	0.150964	3.29582	0.000981354	NA	NA	NA	NA	NA
rs5013091	0.280576	-114828	6	29820487	0.497552	1.64469	0.165245	0.150964	3.29582	0.000981354	NA	NA	NA	NA	NA
rs5013092	0.280576	-114835	6	29820494	0.497552	1.64469	0.165245	0.150964	3.29582	0.000981354	NA	NA	NA	NA	NA
rs9258610	0.280576	-114594	6	29820253	0.497552	1.64469	0.165245	0.150964	3.29582	0.000981354	NA	NA	NA	NA	NA
rs9258621	0.280576	-114979	6	29820638	0.497552	1.64469	0.165245	0.150964	3.29582	0.000981354	NA	NA	NA	NA	NA
rs9258643	0.280576	-116412	6	29822071	0.497552	1.64469	0.165245	0.150964	3.29582	0.000981354	NA	NA	NA	NA	NA
rs9258644	0.280576	-116423	6	29822082	0.497552	1.64469	0.165245	0.150964	3.29582	0.000981354	NA	NA	NA	NA	NA
rs9258645	0.280576	-116472	6	29822131	0.497552	1.64469	0.165245	0.150964	3.29582	0.000981354	NA	NA	NA	NA	NA
rs11310284	0.574795	-30511	6	29736170	-0.319287	0.726667	0.11418	0.0969297	-3.29401	0.000987685	NA	NA	NA	NA	NA
rs2523753	0.574795	-29068	6	29734727	-0.319287	0.726667	0.11418	0.0969297	-3.29401	0.000987685	NA	NA	NA	NA	NA
rs2523754	0.574795	-28818	6	29734477	-0.319287	0.726667	0.11418	0.0969297	-3.29401	0.000987685	NA	NA	NA	NA	NA
rs2735046	0.574795	-28439	6	29734098	-0.319287	0.726667	0.11418	0.0969297	-3.29401	0.000987685	NA	NA	NA	NA	NA
rs12202296	0.271331	-202810	6	29908469	-0.301243	0.739898	0.116506	0.0916856	-3.2856	0.00101764	NA	NA	NA	NA	NA
rs13198419	0.271331	-201322	6	29906981	-0.301243	0.739898	0.116506	0.0916856	-3.2856	0.00101764	NA	NA	NA	NA	NA
rs2517729	0.271331	-200721	6	29906380	-0.301243	0.739898	0.116506	0.0916856	-3.2856	0.00101764	NA	NA	NA	NA	NA
rs2517730	0.271331	-200450	6	29906109	-0.301243	0.739898	0.116506	0.0916856	-3.2856	0.00101764	NA	NA	NA	NA	NA
rs28749115	0.271331	-201464	6	29907123	-0.301243	0.739898	0.116506	0.0916856	-3.2856	0.00101764	NA	NA	NA	NA	NA
rs28749117	0.271331	-201500	6	29907159	-0.301243	0.739898	0.116506	0.0916856	-3.2856	0.00101764	NA	NA	NA	NA	NA
rs28749118	0.271331	-201505	6	29907164	-0.301243	0.739898	0.116506	0.0916856	-3.2856	0.00101764	NA	NA	NA	NA	NA
rs28749130	0.271331	-202176	6	29907835	-0.301243	0.739898	0.116506	0.0916856	-3.2856	0.00101764	NA	NA	NA	NA	NA
rs28749133	0.271331	-202434	6	29908093	-0.301243	0.739898	0.116506	0.0916856	-3.2856	0.00101764	NA	NA	NA	NA	NA
rs28749134	0.271331	-202499	6	29908158	-0.301243	0.739898	0.116506	0.0916856	-3.2856	0.00101764	NA	NA	NA	NA	NA
rs28749135	0.271331	-202520	6	29908179	-0.301243	0.739898	0.116506	0.0916856	-3.2856	0.00101764	NA	NA	NA	NA	NA
rs28749137	0.271331	-202649	6	29908308	-0.301243	0.739898	0.116506	0.0916856	-3.2856	0.00101764	NA	NA	NA	NA	NA
rs2904760	0.271331	-201065	6	29906724	-0.301243	0.739898	0.116506	0.0916856	-3.2856	0.00101764	NA	NA	NA	NA	NA
rs2517861	0.255456	-116323	6	29821982	0.495219	1.64086	0.165514	0.151071	3.27805	0.00104527	NA	NA	NA	NA	NA
rs5013088	0.255456	-114730	6	29820389	0.495219	1.64086	0.165514	0.151071	3.27805	0.00104527	NA	NA	NA	NA	NA
rs2975044	0.430031	-212014	6	29917673	0.383333	1.46717	0.119082	0.117697	3.25695	0.00112617	NA	NA	NA	NA	NA
rs1610621	0.396126	-13131	6	29718790	0.445598	1.56142	0.143883	0.13713	3.24946	0.00115623	NA	NA	NA	NA	NA
rs1610629	0.396126	-22911	6	29728570	0.445598	1.56142	0.143883	0.13713	3.24946	0.00115623	NA	NA	NA	NA	NA
rs1633063	0.396126	-20387	6	29726046	0.445598	1.56142	0.143883	0.13713	3.24946	0.00115623	NA	NA	NA	NA	NA
rs1737077	0.396126	-19636	6	29725295	0.445598	1.56142	0.143883	0.13713	3.24946	0.00115623	NA	NA	NA	NA	NA
rs9258607	0.269869	-114519	6	29820178	0.496867	1.64356	0.168792	0.153104	3.2453	0.00117329	NA	NA	NA	NA	NA
rs371316272	0.749236	4522	6	29701137	0.381126	1.46393	0.117134	0.117454	3.24489	0.00117498	NA	NA	NA	NA	NA
rs9258608	0.220935	-114523	6	29820182	0.486697	1.62693	0.167436	0.150221	3.23987	0.00119586	NA	NA	NA	NA	NA
rs2844832	1	440	6	29705219	0.377522	1.45867	0.120821	0.11727	3.21927	0.00128517	0.243508	4.54008	3.46e-05	0.000211951	HLA-F
rs2844832	1	440	6	29705219	0.377522	1.45867	0.120821	0.11727	3.21927	0.00128517	-0.0683318	-1.38733	0.171376	0.348411	HLA-G
rs2844832	1	440	6	29705219	0.377522	1.45867	0.120821	0.11727	3.21927	0.00128517	0.0524951	0.987296	0.328159	0.490529	GABBR1
rs2844832	1	440	6	29705219	0.377522	1.45867	0.120821	0.11727	3.21927	0.00128517	-0.056082	-0.764321	0.448198	0.601995	HLA-P
rs2517850	0.270322	-118141	6	29823800	0.489581	1.63163	0.16685	0.152108	3.21865	0.00128796	NA	NA	NA	NA	NA
rs9260721	0.216827	-225948	6	29931607	-0.374484	0.687644	0.129961	0.116565	-3.21267	0.00131508	NA	NA	NA	NA	NA
rs2394250	0.271413	-237997	6	29943656	-0.384749	0.680622	0.133924	0.120224	-3.20026	0.00137302	NA	NA	NA	NA	NA
rs2517683	0.271413	-226246	6	29931905	-0.384749	0.680622	0.133924	0.120224	-3.20026	0.00137302	NA	NA	NA	NA	NA
rs2571392	0.221309	-218561	6	29924220	-0.3076	0.735209	0.11562	0.09643	-3.18988	0.00142334	NA	NA	NA	NA	NA
rs2394162	0.839327	-6196	6	29711855	0.330032	1.39101	0.111838	0.103904	3.17633	0.00149151	0.263	4.59447	2.88e-05	0.000203199	HLA-F
rs2394162	0.839327	-6196	6	29711855	0.330032	1.39101	0.111838	0.103904	3.17633	0.00149151	-0.111566	-2.16994	0.0346938	0.112273	HLA-G
rs2394162	0.839327	-6196	6	29711855	0.330032	1.39101	0.111838	0.103904	3.17633	0.00149151	-0.050178	-1.26615	0.211214	0.36726	HLA-A
rs2394162	0.839327	-6196	6	29711855	0.330032	1.39101	0.111838	0.103904	3.17633	0.00149151	-0.0755695	-0.964899	0.339149	0.500137	HLA-P
rs2394162	0.839327	-6196	6	29711855	0.330032	1.39101	0.111838	0.103904	3.17633	0.00149151	0.0484817	0.849324	0.39967	0.564383	GABBR1
rs2245950	0.127596	-238207	6	29943866	-0.351222	0.703828	0.121632	0.111069	-3.1622	0.00156582	NA	NA	NA	NA	NA
rs2245958	0.127596	-238288	6	29943947	-0.351222	0.703828	0.121632	0.111069	-3.1622	0.00156582	NA	NA	NA	NA	NA
rs2245959	0.127596	-238311	6	29943970	-0.351222	0.703828	0.121632	0.111069	-3.1622	0.00156582	NA	NA	NA	NA	NA
rs2535274	0.39781	46616	6	29659043	0.438691	1.55068	0.145794	0.139226	3.15093	0.00162754	NA	NA	NA	NA	NA
rs2535275	0.39781	47953	6	29657706	0.438691	1.55068	0.145794	0.139226	3.15093	0.00162754	NA	NA	NA	NA	NA
rs2747460	0.39781	48532	6	29657127	0.438691	1.55068	0.145794	0.139226	3.15093	0.00162754	NA	NA	NA	NA	NA
rs2907897	0.39781	46273	6	29659386	0.438691	1.55068	0.145794	0.139226	3.15093	0.00162754	NA	NA	NA	NA	NA
rs3094737	0.39781	44767	6	29660892	0.438691	1.55068	0.145794	0.139226	3.15093	0.00162754	NA	NA	NA	NA	NA
rs3095284	0.39781	50420	6	29655239	0.438691	1.55068	0.145794	0.139226	3.15093	0.00162754	NA	NA	NA	NA	NA
rs3116811	0.39781	43835	6	29661824	0.438691	1.55068	0.145794	0.139226	3.15093	0.00162754	NA	NA	NA	NA	NA
rs3116814	0.39781	45265	6	29660394	0.438691	1.55068	0.145794	0.139226	3.15093	0.00162754	NA	NA	NA	NA	NA
rs3117295	0.39781	52282	6	29653377	0.438691	1.55068	0.145794	0.139226	3.15093	0.00162754	NA	NA	NA	NA	NA
rs3117299	0.39781	51702	6	29653957	0.438691	1.55068	0.145794	0.139226	3.15093	0.00162754	NA	NA	NA	NA	NA
rs3117301	0.39781	50959	6	29654700	0.438691	1.55068	0.145794	0.139226	3.15093	0.00162754	NA	NA	NA	NA	NA
rs3117311	0.39781	49929	6	29655730	0.438691	1.55068	0.145794	0.139226	3.15093	0.00162754	NA	NA	NA	NA	NA
rs3117312	0.39781	49388	6	29656271	0.438691	1.55068	0.145794	0.139226	3.15093	0.00162754	NA	NA	NA	NA	NA
rs3129033	0.39781	44677	6	29660982	0.438691	1.55068	0.145794	0.139226	3.15093	0.00162754	NA	NA	NA	NA	NA
rs3129035	0.39781	45660	6	29659999	0.438691	1.55068	0.145794	0.139226	3.15093	0.00162754	NA	NA	NA	NA	NA
rs3129039	0.39781	46795	6	29658864	0.438691	1.55068	0.145794	0.139226	3.15093	0.00162754	NA	NA	NA	NA	NA
rs3129084	0.39781	40995	6	29664664	0.438691	1.55068	0.145794	0.139226	3.15093	0.00162754	NA	NA	NA	NA	NA
rs3129092	0.39781	42619	6	29663040	0.438691	1.55068	0.145794	0.139226	3.15093	0.00162754	NA	NA	NA	NA	NA
rs3129189	0.39781	43966	6	29661693	0.438691	1.55068	0.145794	0.139226	3.15093	0.00162754	NA	NA	NA	NA	NA
rs3131889	0.39781	42350	6	29663309	0.438691	1.55068	0.145794	0.139226	3.15093	0.00162754	NA	NA	NA	NA	NA
rs3131890	0.39781	43668	6	29661991	0.438691	1.55068	0.145794	0.139226	3.15093	0.00162754	NA	NA	NA	NA	NA
rs3131895	0.39781	47700	6	29657959	0.438691	1.55068	0.145794	0.139226	3.15093	0.00162754	NA	NA	NA	NA	NA
rs3131898	0.39781	50071	6	29655588	0.438691	1.55068	0.145794	0.139226	3.15093	0.00162754	NA	NA	NA	NA	NA
rs9258017	0.39781	47302	6	29658357	0.438691	1.55068	0.145794	0.139226	3.15093	0.00162754	NA	NA	NA	NA	NA
rs885945	0.404899	8807	6	29696852	0.431134	1.539	0.144354	0.137021	3.14648	0.00165251	NA	NA	NA	NA	NA
rs143246277	0.135571	-227677	6	29933336	-0.314404	0.730224	0.111535	0.100167	-3.1388	0.00169644	NA	NA	NA	NA	NA
rs2517756	0.27317	-190864	6	29896523	-0.284648	0.752279	0.115345	0.0907179	-3.13772	0.00170265	NA	NA	NA	NA	NA
rs10645673	1	6358	6	29699301	0.377728	1.45897	0.122929	0.120627	3.13138	0.00173988	NA	NA	NA	NA	NA
rs2076176	0.855238	-5174	6	29710833	0.334683	1.3975	0.112446	0.107067	3.12593	0.00177246	0.256799	4.77618	1.55e-05	0.000128905	HLA-F
rs2076176	0.855238	-5174	6	29710833	0.334683	1.3975	0.112446	0.107067	3.12593	0.00177246	-0.071768	-1.43346	0.157829	0.348411	HLA-G
rs2076176	0.855238	-5174	6	29710833	0.334683	1.3975	0.112446	0.107067	3.12593	0.00177246	0.035821	0.658508	0.513174	0.660605	GABBR1
rs2076176	0.855238	-5174	6	29710833	0.334683	1.3975	0.112446	0.107067	3.12593	0.00177246	-0.0238413	-0.625719	0.53429	0.676573	HLA-A
rs2076176	0.855238	-5174	6	29710833	0.334683	1.3975	0.112446	0.107067	3.12593	0.00177246	-0.0343014	-0.457664	0.649137	0.761046	HLA-P
rs2517939	0.855238	-4075	6	29709734	0.334683	1.3975	0.112446	0.107067	3.12593	0.00177246	0.256782	4.75651	1.66e-05	0.000133142	HLA-F
rs2517939	0.855238	-4075	6	29709734	0.334683	1.3975	0.112446	0.107067	3.12593	0.00177246	-0.0800273	-1.60163	0.115415	0.277233	HLA-G
rs2517939	0.855238	-4075	6	29709734	0.334683	1.3975	0.112446	0.107067	3.12593	0.00177246	-0.0291817	-0.765184	0.447688	0.601995	HLA-A
rs2517939	0.855238	-4075	6	29709734	0.334683	1.3975	0.112446	0.107067	3.12593	0.00177246	0.0390425	0.716283	0.477084	0.624498	GABBR1
rs2517939	0.855238	-4075	6	29709734	0.334683	1.3975	0.112446	0.107067	3.12593	0.00177246	-0.0441342	-0.587999	0.559128	0.678525	HLA-P
rs2735051	0.855238	-29	6	29705688	0.334683	1.3975	0.112446	0.107067	3.12593	0.00177246	0.258444	4.68205	2.14e-05	0.000160635	HLA-F
rs2735051	0.855238	-29	6	29705688	0.334683	1.3975	0.112446	0.107067	3.12593	0.00177246	-0.0871341	-1.72	0.0914955	0.231722	HLA-G
rs2735051	0.855238	-29	6	29705688	0.334683	1.3975	0.112446	0.107067	3.12593	0.00177246	0.0482064	0.871194	0.387731	0.557662	GABBR1
rs2735051	0.855238	-29	6	29705688	0.334683	1.3975	0.112446	0.107067	3.12593	0.00177246	-0.0598894	-0.786194	0.435392	0.601995	HLA-P
rs2735091	0.238002	-215825	6	29921484	-0.277697	0.757526	0.119263	0.0895864	-3.09977	0.00193673	NA	NA	NA	NA	NA
rs2246068	0.119767	-238992	6	29944651	-0.356963	0.699798	0.123998	0.115213	-3.0983	0.00194636	NA	NA	NA	NA	NA
rs2844803	0.53444	-238655	6	29944314	-0.424093	0.654363	0.130052	0.136918	-3.09743	0.00195209	NA	NA	NA	NA	NA
rs2508052	0.20763	-114343	6	29820002	0.481249	1.61809	0.171268	0.155426	3.09633	0.00195935	NA	NA	NA	NA	NA
rs2517912	0.838179	21715	6	29683944	0.331456	1.393	0.11297	0.107252	3.09046	0.00199847	-0.346111	-7.40241	1.26e-09	7.34e-08	HLA-F
rs2517912	0.838179	21715	6	29683944	0.331456	1.393	0.11297	0.107252	3.09046	0.00199847	0.136805	2.75854	0.00804117	0.0346961	HLA-G
rs2517912	0.838179	21715	6	29683944	0.331456	1.393	0.11297	0.107252	3.09046	0.00199847	0.12057	1.57926	0.120459	0.286398	HLA-P
rs2517912	0.838179	21715	6	29683944	0.331456	1.393	0.11297	0.107252	3.09046	0.00199847	-0.0128159	-0.225449	0.822531	0.878491	GABBR1
rs1610729	0.401472	-24265	6	29729924	0.421756	1.52464	0.144152	0.136525	3.08922	0.00200682	NA	NA	NA	NA	NA
rs1611144	0.0768038	-93695	6	29799354	0.357056	1.42912	0.119581	0.115765	3.08431	0.00204026	NA	NA	NA	NA	NA
rs2523409	0.499492	-70003	6	29775662	-0.299077	0.741503	0.112521	0.0969858	-3.08371	0.00204433	NA	NA	NA	NA	NA
rs3094560	0.498401	-30504	6	29736163	-0.297596	0.742602	0.112368	0.0970226	-3.06728	0.00216017	NA	NA	NA	NA	NA
rs28749138	0.226907	-202852	6	29908511	-0.278843	0.756659	0.116465	0.0910176	-3.06361	0.00218682	NA	NA	NA	NA	NA
rs1362125	0.855195	14569	6	29691090	0.325333	1.38449	0.112478	0.106415	3.05722	0.00223397	0.331728	7.12557	3.45e-09	1.02e-07	HLA-F
rs1362125	0.855195	14569	6	29691090	0.325333	1.38449	0.112478	0.106415	3.05722	0.00223397	-0.100807	-2.01762	0.0489071	0.134741	HLA-G
rs1362125	0.855195	14569	6	29691090	0.325333	1.38449	0.112478	0.106415	3.05722	0.00223397	-0.0780727	-1.03309	0.306437	0.485322	HLA-P
rs1362125	0.855195	14569	6	29691090	0.325333	1.38449	0.112478	0.106415	3.05722	0.00223397	0.019009	0.34264	0.733278	0.826292	GABBR1
rs2072895	0.855195	13802	6	29691857	0.325333	1.38449	0.112478	0.106415	3.05722	0.00223397	0.331397	7.12256	3.49e-09	1.02e-07	HLA-F
rs2072895	0.855195	13802	6	29691857	0.325333	1.38449	0.112478	0.106415	3.05722	0.00223397	-0.100631	-2.01553	0.049133	0.134741	HLA-G
rs2072895	0.855195	13802	6	29691857	0.325333	1.38449	0.112478	0.106415	3.05722	0.00223397	-0.0778905	-1.03146	0.307193	0.485322	HLA-P
rs2072895	0.855195	13802	6	29691857	0.325333	1.38449	0.112478	0.106415	3.05722	0.00223397	0.0190033	0.342808	0.733152	0.826292	GABBR1
rs2076179	0.855195	13887	6	29691772	0.325333	1.38449	0.112478	0.106415	3.05722	0.00223397	0.331303	7.12092	3.51e-09	1.02e-07	HLA-F
rs2076179	0.855195	13887	6	29691772	0.325333	1.38449	0.112478	0.106415	3.05722	0.00223397	-0.100605	-2.01534	0.0491544	0.134741	HLA-G
rs2076179	0.855195	13887	6	29691772	0.325333	1.38449	0.112478	0.106415	3.05722	0.00223397	-0.0778172	-1.03064	0.307572	0.485322	HLA-P
rs2076179	0.855195	13887	6	29691772	0.325333	1.38449	0.112478	0.106415	3.05722	0.00223397	0.0189309	0.341557	0.734088	0.826292	GABBR1
rs9260603	0.373303	-217095	6	29922754	-0.3632	0.695447	0.12295	0.11909	-3.0498	0.00228992	NA	NA	NA	NA	NA
rs28749167	0.227764	-215375	6	29921034	-0.282791	0.753677	0.12195	0.0929459	-3.04253	0.00234595	NA	NA	NA	NA	NA
rs1061815	0.207889	-207715	6	29913374	0.468653	1.59784	0.170267	0.154291	3.03745	0.00238587	NA	NA	NA	NA	NA
rs1610638	0.207889	-34818	6	29740477	0.468653	1.59784	0.170267	0.154291	3.03745	0.00238587	NA	NA	NA	NA	NA
rs1610639	0.207889	-36344	6	29742003	0.468653	1.59784	0.170267	0.154291	3.03745	0.00238587	NA	NA	NA	NA	NA
rs1610660	0.207889	-65962	6	29771621	0.468653	1.59784	0.170267	0.154291	3.03745	0.00238587	NA	NA	NA	NA	NA
rs1611189	0.207889	-64894	6	29770553	0.468653	1.59784	0.170267	0.154291	3.03745	0.00238587	NA	NA	NA	NA	NA
rs1611192	0.207889	-66220	6	29771879	0.468653	1.59784	0.170267	0.154291	3.03745	0.00238587	NA	NA	NA	NA	NA
rs1611635	0.207889	-130804	6	29836463	0.468653	1.59784	0.170267	0.154291	3.03745	0.00238587	NA	NA	NA	NA	NA
rs1611689	0.207889	-121067	6	29826726	0.468653	1.59784	0.170267	0.154291	3.03745	0.00238587	NA	NA	NA	NA	NA
rs1611691	0.207889	-121248	6	29826907	0.468653	1.59784	0.170267	0.154291	3.03745	0.00238587	NA	NA	NA	NA	NA
rs1611694	0.207889	-121490	6	29827149	0.468653	1.59784	0.170267	0.154291	3.03745	0.00238587	NA	NA	NA	NA	NA
rs1611695	0.207889	-121673	6	29827332	0.468653	1.59784	0.170267	0.154291	3.03745	0.00238587	NA	NA	NA	NA	NA
rs1611698	0.207889	-121938	6	29827597	0.468653	1.59784	0.170267	0.154291	3.03745	0.00238587	NA	NA	NA	NA	NA
rs1611703	0.207889	-122776	6	29828435	0.468653	1.59784	0.170267	0.154291	3.03745	0.00238587	NA	NA	NA	NA	NA
rs1611706	0.207889	-122963	6	29828622	0.468653	1.59784	0.170267	0.154291	3.03745	0.00238587	NA	NA	NA	NA	NA
rs1611714	0.207889	-123748	6	29829407	0.468653	1.59784	0.170267	0.154291	3.03745	0.00238587	NA	NA	NA	NA	NA
rs1611716	0.207889	-123855	6	29829514	0.468653	1.59784	0.170267	0.154291	3.03745	0.00238587	NA	NA	NA	NA	NA
rs1611718	0.207889	-123933	6	29829592	0.468653	1.59784	0.170267	0.154291	3.03745	0.00238587	NA	NA	NA	NA	NA
rs1611719	0.207889	-123977	6	29829636	0.468653	1.59784	0.170267	0.154291	3.03745	0.00238587	NA	NA	NA	NA	NA
rs1611721	0.207889	-124550	6	29830209	0.468653	1.59784	0.170267	0.154291	3.03745	0.00238587	NA	NA	NA	NA	NA
rs1611725	0.207889	-125011	6	29830670	0.468653	1.59784	0.170267	0.154291	3.03745	0.00238587	NA	NA	NA	NA	NA
rs1611727	0.207889	-125066	6	29830725	0.468653	1.59784	0.170267	0.154291	3.03745	0.00238587	NA	NA	NA	NA	NA
rs1611736	0.207889	-125759	6	29831418	0.468653	1.59784	0.170267	0.154291	3.03745	0.00238587	NA	NA	NA	NA	NA
rs1611738	0.207889	-126047	6	29831706	0.468653	1.59784	0.170267	0.154291	3.03745	0.00238587	NA	NA	NA	NA	NA
rs1611740	0.207889	-126155	6	29831814	0.468653	1.59784	0.170267	0.154291	3.03745	0.00238587	NA	NA	NA	NA	NA
rs1611746	0.207889	-127033	6	29832692	0.468653	1.59784	0.170267	0.154291	3.03745	0.00238587	NA	NA	NA	NA	NA
rs1621510	0.207889	-214613	6	29920272	0.468653	1.59784	0.170267	0.154291	3.03745	0.00238587	NA	NA	NA	NA	NA
rs1632878	0.207889	-212400	6	29918059	0.468653	1.59784	0.170267	0.154291	3.03745	0.00238587	NA	NA	NA	NA	NA
rs1632890	0.207889	-203017	6	29908676	0.468653	1.59784	0.170267	0.154291	3.03745	0.00238587	NA	NA	NA	NA	NA
rs1633005	0.207889	-58813	6	29764472	0.468653	1.59784	0.170267	0.154291	3.03745	0.00238587	NA	NA	NA	NA	NA
rs1633021	0.207889	-41210	6	29746869	0.468653	1.59784	0.170267	0.154291	3.03745	0.00238587	NA	NA	NA	NA	NA
rs1655899	0.207889	-210544	6	29916203	0.468653	1.59784	0.170267	0.154291	3.03745	0.00238587	NA	NA	NA	NA	NA
rs1655905	0.207889	-212363	6	29918022	0.468653	1.59784	0.170267	0.154291	3.03745	0.00238587	NA	NA	NA	NA	NA
rs1655910	0.207889	-214446	6	29920105	0.468653	1.59784	0.170267	0.154291	3.03745	0.00238587	NA	NA	NA	NA	NA
rs1736987	0.207889	-61907	6	29767566	0.468653	1.59784	0.170267	0.154291	3.03745	0.00238587	NA	NA	NA	NA	NA
rs1737024	0.207889	-35933	6	29741592	0.468653	1.59784	0.170267	0.154291	3.03745	0.00238587	NA	NA	NA	NA	NA
rs2517855	0.207889	-117505	6	29823164	0.468653	1.59784	0.170267	0.154291	3.03745	0.00238587	NA	NA	NA	NA	NA
rs2517856	0.207889	-117000	6	29822659	0.468653	1.59784	0.170267	0.154291	3.03745	0.00238587	NA	NA	NA	NA	NA
rs2517862	0.207889	-116278	6	29821937	0.468653	1.59784	0.170267	0.154291	3.03745	0.00238587	NA	NA	NA	NA	NA
rs2517866	0.207889	-115373	6	29821032	0.468653	1.59784	0.170267	0.154291	3.03745	0.00238587	NA	NA	NA	NA	NA
rs2571384	0.207889	-209037	6	29914696	0.468653	1.59784	0.170267	0.154291	3.03745	0.00238587	NA	NA	NA	NA	NA
rs2734977	0.207889	-127181	6	29832840	0.468653	1.59784	0.170267	0.154291	3.03745	0.00238587	NA	NA	NA	NA	NA
rs2734983	0.207889	-115292	6	29820951	0.468653	1.59784	0.170267	0.154291	3.03745	0.00238587	NA	NA	NA	NA	NA
rs2743942	0.207889	-49402	6	29755061	0.468653	1.59784	0.170267	0.154291	3.03745	0.00238587	NA	NA	NA	NA	NA
rs3129015	0.207889	-207439	6	29913098	0.468653	1.59784	0.170267	0.154291	3.03745	0.00238587	NA	NA	NA	NA	NA
rs3132686	0.207889	-207478	6	29913137	0.468653	1.59784	0.170267	0.154291	3.03745	0.00238587	NA	NA	NA	NA	NA
rs5013089	0.207889	-114789	6	29820448	0.468653	1.59784	0.170267	0.154291	3.03745	0.00238587	NA	NA	NA	NA	NA
rs707910	0.207889	-205004	6	29910663	0.468653	1.59784	0.170267	0.154291	3.03745	0.00238587	NA	NA	NA	NA	NA
rs79361534	0.207889	-205072	6	29910731	0.468653	1.59784	0.170267	0.154291	3.03745	0.00238587	NA	NA	NA	NA	NA
rs9258609	0.207889	-114538	6	29820197	0.468653	1.59784	0.170267	0.154291	3.03745	0.00238587	NA	NA	NA	NA	NA
rs9258636	0.207889	-116178	6	29821837	0.468653	1.59784	0.170267	0.154291	3.03745	0.00238587	NA	NA	NA	NA	NA
rs9258652	0.207889	-116756	6	29822415	0.468653	1.59784	0.170267	0.154291	3.03745	0.00238587	NA	NA	NA	NA	NA
rs9260146	0.207889	-205251	6	29910910	0.468653	1.59784	0.170267	0.154291	3.03745	0.00238587	NA	NA	NA	NA	NA
rs2394159	0.855238	2980	6	29702679	0.323027	1.3813	0.113386	0.106486	3.03351	0.00241729	-0.278241	-5.30558	2.45e-06	3.17e-05	HLA-F
rs2394159	0.855238	2980	6	29702679	0.323027	1.3813	0.113386	0.106486	3.03351	0.00241729	0.123443	2.54028	0.0141644	0.0579001	HLA-G
rs2394159	0.855238	2980	6	29702679	0.323027	1.3813	0.113386	0.106486	3.03351	0.00241729	0.100647	1.35033	0.182871	0.348411	HLA-P
rs2394159	0.855238	2980	6	29702679	0.323027	1.3813	0.113386	0.106486	3.03351	0.00241729	-0.0245201	-0.44526	0.658016	0.761046	GABBR1
rs2523402	0.855238	6503	6	29699156	0.323027	1.3813	0.113386	0.106486	3.03351	0.00241729	0.268145	4.8164	1.35e-05	0.000120912	HLA-F
rs2523402	0.855238	6503	6	29699156	0.323027	1.3813	0.113386	0.106486	3.03351	0.00241729	-0.0946123	-1.84316	0.0711209	0.190473	HLA-G
rs2523402	0.855238	6503	6	29699156	0.323027	1.3813	0.113386	0.106486	3.03351	0.00241729	0.0505711	0.898737	0.373017	0.543205	GABBR1
rs2523402	0.855238	6503	6	29699156	0.323027	1.3813	0.113386	0.106486	3.03351	0.00241729	-0.0629879	-0.81308	0.419952	0.585921	HLA-P
rs2735057	0.855238	7628	6	29698031	0.323027	1.3813	0.113386	0.106486	3.03351	0.00241729	0.270045	4.79366	1.46e-05	0.000125895	HLA-F
rs2735057	0.855238	7628	6	29698031	0.323027	1.3813	0.113386	0.106486	3.03351	0.00241729	-0.107302	-2.08707	0.0418986	0.119053	HLA-G
rs2735057	0.855238	7628	6	29698031	0.323027	1.3813	0.113386	0.106486	3.03351	0.00241729	0.0596317	1.0519	0.297803	0.481862	GABBR1
rs2735057	0.855238	7628	6	29698031	0.323027	1.3813	0.113386	0.106486	3.03351	0.00241729	-0.0644514	-0.823568	0.41402	0.581124	HLA-P
rs1611701	0.18428	-122297	6	29827956	0.46491	1.59187	0.170363	0.153555	3.02765	0.00246461	NA	NA	NA	NA	NA
rs1655900	0.18428	-210959	6	29916618	0.46491	1.59187	0.170363	0.153555	3.02765	0.00246461	NA	NA	NA	NA	NA
rs2743948	0.855195	-5532	6	29711191	0.323024	1.3813	0.112997	0.106709	3.02715	0.0024687	0.260946	4.74142	1.74e-05	0.000135527	HLA-F
rs2743948	0.855195	-5532	6	29711191	0.323024	1.3813	0.112997	0.106709	3.02715	0.0024687	-0.0750177	-1.46853	0.148103	0.338313	HLA-G
rs2743948	0.855195	-5532	6	29711191	0.323024	1.3813	0.112997	0.106709	3.02715	0.0024687	0.0428982	0.773396	0.442858	0.601995	GABBR1
rs2743948	0.855195	-5532	6	29711191	0.323024	1.3813	0.112997	0.106709	3.02715	0.0024687	-0.0266251	-0.684721	0.49662	0.646439	HLA-A
rs2743948	0.855195	-5532	6	29711191	0.323024	1.3813	0.112997	0.106709	3.02715	0.0024687	-0.0431919	-0.56487	0.574639	0.690159	HLA-P
rs2743949	0.855195	-5465	6	29711124	0.323024	1.3813	0.112997	0.106709	3.02715	0.0024687	0.240829	4.31075	7.44e-05	0.000403345	HLA-F
rs2743949	0.855195	-5465	6	29711124	0.323024	1.3813	0.112997	0.106709	3.02715	0.0024687	-0.097892	-1.97124	0.0541337	0.146665	HLA-G
rs2743949	0.855195	-5465	6	29711124	0.323024	1.3813	0.112997	0.106709	3.02715	0.0024687	-0.044327	-1.16391	0.249877	0.418859	HLA-A
rs2743949	0.855195	-5465	6	29711124	0.323024	1.3813	0.112997	0.106709	3.02715	0.0024687	-0.0791169	-1.05555	0.29615	0.481862	HLA-P
rs2743949	0.855195	-5465	6	29711124	0.323024	1.3813	0.112997	0.106709	3.02715	0.0024687	0.0549205	1.00637	0.318987	0.490529	GABBR1
rs2844846	0.855195	-6377	6	29712036	0.323024	1.3813	0.112997	0.106709	3.02715	0.0024687	0.253224	4.45933	4.54e-05	0.000259954	HLA-F
rs2844846	0.855195	-6377	6	29712036	0.323024	1.3813	0.112997	0.106709	3.02715	0.0024687	-0.10728	-2.11715	0.0391447	0.117317	HLA-G
rs2844846	0.855195	-6377	6	29712036	0.323024	1.3813	0.112997	0.106709	3.02715	0.0024687	-0.0483513	-1.23967	0.220773	0.380195	HLA-A
rs2844846	0.855195	-6377	6	29712036	0.323024	1.3813	0.112997	0.106709	3.02715	0.0024687	-0.0773375	-1.00474	0.319766	0.490529	HLA-P
rs2844846	0.855195	-6377	6	29712036	0.323024	1.3813	0.112997	0.106709	3.02715	0.0024687	0.0526023	0.938357	0.352484	0.516533	GABBR1
rs2523404	0.838213	9946	6	29695713	0.326769	1.38648	0.114198	0.107948	3.0271	0.00246913	-0.357714	-8.17102	7.86e-11	6.1e-09	HLA-F
rs2523404	0.838213	9946	6	29695713	0.326769	1.38648	0.114198	0.107948	3.0271	0.00246913	0.142134	2.92447	0.00513703	0.0230179	HLA-G
rs2523404	0.838213	9946	6	29695713	0.326769	1.38648	0.114198	0.107948	3.0271	0.00246913	0.136374	1.82213	0.0743007	0.192356	HLA-P
rs2523404	0.838213	9946	6	29695713	0.326769	1.38648	0.114198	0.107948	3.0271	0.00246913	-0.00518585	-0.0923097	0.926814	0.934838	GABBR1
rs2523405	0.838213	10354	6	29695305	0.326769	1.38648	0.114198	0.107948	3.0271	0.00246913	-0.357714	-8.17102	7.86e-11	6.1e-09	HLA-F
rs2523405	0.838213	10354	6	29695305	0.326769	1.38648	0.114198	0.107948	3.0271	0.00246913	0.142134	2.92447	0.00513703	0.0230179	HLA-G
rs2523405	0.838213	10354	6	29695305	0.326769	1.38648	0.114198	0.107948	3.0271	0.00246913	0.136374	1.82213	0.0743007	0.192356	HLA-P
rs2523405	0.838213	10354	6	29695305	0.326769	1.38648	0.114198	0.107948	3.0271	0.00246913	-0.00518585	-0.0923097	0.926814	0.934838	GABBR1
rs2743922	0.838213	5946	6	29699713	0.326769	1.38648	0.114198	0.107948	3.0271	0.00246913	-0.278241	-5.30558	2.45e-06	3.17e-05	HLA-F
rs2743922	0.838213	5946	6	29699713	0.326769	1.38648	0.114198	0.107948	3.0271	0.00246913	0.123443	2.54028	0.0141644	0.0579001	HLA-G
rs2743922	0.838213	5946	6	29699713	0.326769	1.38648	0.114198	0.107948	3.0271	0.00246913	0.100647	1.35033	0.182871	0.348411	HLA-P
rs2743922	0.838213	5946	6	29699713	0.326769	1.38648	0.114198	0.107948	3.0271	0.00246913	-0.0245201	-0.44526	0.658016	0.761046	GABBR1
rs9260632	0.285061	-217631	6	29923290	0.47642	1.6103	0.178529	0.15781	3.01894	0.00253657	NA	NA	NA	NA	NA
rs2517709	0.613611	-213762	6	29919421	0.362538	1.43697	0.125615	0.120129	3.0179	0.00254531	NA	NA	NA	NA	NA
rs2523761	0.220523	-113067	6	29818726	0.455089	1.57631	0.166385	0.150874	3.01635	0.00255834	NA	NA	NA	NA	NA
rs2735082	0.280097	-222277	6	29927936	-0.337812	0.71333	0.127601	0.11219	-3.01106	0.00260338	NA	NA	NA	NA	NA
rs1632994	0.225344	-220938	6	29926597	-0.345459	0.707896	0.127807	0.114876	-3.00723	0.00263642	NA	NA	NA	NA	NA
rs2517696	0.225344	-221952	6	29927611	-0.345459	0.707896	0.127807	0.114876	-3.00723	0.00263642	NA	NA	NA	NA	NA
rs2394255	0.0769467	-244162	6	29949821	-0.31111	0.732633	0.118277	0.103577	-3.00365	0.00266758	NA	NA	NA	NA	NA
rs3873293	0.0769467	-246269	6	29951928	-0.31111	0.732633	0.118277	0.103577	-3.00365	0.00266758	NA	NA	NA	NA	NA
rs3891158	0.0769467	-245174	6	29950833	-0.31111	0.732633	0.118277	0.103577	-3.00365	0.00266758	NA	NA	NA	NA	NA
rs1610677	0.145618	-83512	6	29789171	0.348781	1.41734	0.119569	0.116229	3.0008	0.00269268	NA	NA	NA	NA	NA
rs1610741	0.368769	-5865	6	29711524	0.392742	1.48104	0.133028	0.131002	2.99799	0.00271767	NA	NA	NA	NA	NA
rs13215306	0.22924	-210996	6	29916655	-0.277869	0.757396	0.121773	0.092793	-2.9945	0.00274894	NA	NA	NA	NA	NA
rs437941	0.386614	-236110	6	29941769	-0.388628	0.677986	0.131023	0.129987	-2.98975	0.00279204	NA	NA	NA	NA	NA
rs1610617	0.404899	-5912	6	29711571	0.409896	1.50666	0.144431	0.137282	2.98581	0.00282829	NA	NA	NA	NA	NA
rs1633088	0.404899	-7921	6	29713580	0.409896	1.50666	0.144431	0.137282	2.98581	0.00282829	NA	NA	NA	NA	NA
rs9380142	0.348178	-93135	6	29798794	-0.306965	0.735676	0.119737	0.103025	-2.97951	0.00288707	NA	NA	NA	NA	NA
rs2734903	0.355402	-204265	6	29909924	-0.295514	0.744149	0.10977	0.0992208	-2.97835	0.00289803	NA	NA	NA	NA	NA
rs2523945	0.384721	-236665	6	29942324	-0.382554	0.682117	0.130328	0.129137	-2.9624	0.00305256	NA	NA	NA	NA	NA
rs2523946	0.384721	-236284	6	29941943	-0.382554	0.682117	0.130328	0.129137	-2.9624	0.00305256	NA	NA	NA	NA	NA
rs2844804	0.384721	-236467	6	29942126	-0.382554	0.682117	0.130328	0.129137	-2.9624	0.00305256	NA	NA	NA	NA	NA
rs393282	0.384721	-236838	6	29942497	-0.382554	0.682117	0.130328	0.129137	-2.9624	0.00305256	NA	NA	NA	NA	NA
rs2256543	0.375702	-232174	6	29937833	0.376992	1.45789	0.125151	0.127386	2.95945	0.00308192	NA	NA	NA	NA	NA
rs2517717	0.358143	-211509	6	29917168	-0.29697	0.743066	0.110544	0.100456	-2.95621	0.00311444	NA	NA	NA	NA	NA
rs29218	0.22485	98230	6	29607429	0.441161	1.55451	0.14955	0.149418	2.95253	0.00315177	NA	NA	NA	NA	NA
rs2844805	0.336951	-235020	6	29940679	0.344406	1.41115	0.12172	0.116932	2.94536	0.00322581	NA	NA	NA	NA	NA
rs147939170	0.281965	-94140	6	29799799	-0.280592	0.755336	0.124642	0.095285	-2.94477	0.00323197	NA	NA	NA	NA	NA
rs2523966	0.389308	-233581	6	29939240	0.370401	1.44832	0.124278	0.126015	2.93935	0.00328903	NA	NA	NA	NA	NA
rs1611630	0.210356	-129146	6	29834805	0.454167	1.57486	0.170583	0.154801	2.93388	0.00334753	NA	NA	NA	NA	NA
rs1611632	0.210356	-130406	6	29836065	0.454167	1.57486	0.170583	0.154801	2.93388	0.00334753	NA	NA	NA	NA	NA
rs1611645	0.210356	-134013	6	29839672	0.454167	1.57486	0.170583	0.154801	2.93388	0.00334753	NA	NA	NA	NA	NA
rs1611647	0.210356	-134497	6	29840156	0.454167	1.57486	0.170583	0.154801	2.93388	0.00334753	NA	NA	NA	NA	NA
rs2517826	0.210356	-128382	6	29834041	0.454167	1.57486	0.170583	0.154801	2.93388	0.00334753	NA	NA	NA	NA	NA
rs2734970	0.210356	-128813	6	29834472	0.454167	1.57486	0.170583	0.154801	2.93388	0.00334753	NA	NA	NA	NA	NA
rs2734974	0.210356	-128120	6	29833779	0.454167	1.57486	0.170583	0.154801	2.93388	0.00334753	NA	NA	NA	NA	NA
rs2844822	0.210356	-130988	6	29836647	0.454167	1.57486	0.170583	0.154801	2.93388	0.00334753	NA	NA	NA	NA	NA
rs885932	0.210356	-131848	6	29837507	0.454167	1.57486	0.170583	0.154801	2.93388	0.00334753	NA	NA	NA	NA	NA
rs885933	0.210356	-131499	6	29837158	0.454167	1.57486	0.170583	0.154801	2.93388	0.00334753	NA	NA	NA	NA	NA
rs6934957	0.476716	-85374	6	29791033	-0.309948	0.733485	0.119952	0.105651	-2.93368	0.00334966	NA	NA	NA	NA	NA
rs28749136	0.231081	-202603	6	29908262	-0.273708	0.760554	0.121072	0.0933492	-2.93208	0.00336695	NA	NA	NA	NA	NA
rs28749139	0.231081	-202866	6	29908525	-0.273708	0.760554	0.121072	0.0933492	-2.93208	0.00336695	NA	NA	NA	NA	NA
rs2975049	0.231081	-208298	6	29913957	-0.273708	0.760554	0.121072	0.0933492	-2.93208	0.00336695	NA	NA	NA	NA	NA
rs2975050	0.231081	-208158	6	29913817	-0.273708	0.760554	0.121072	0.0933492	-2.93208	0.00336695	NA	NA	NA	NA	NA
rs2975058	0.231081	-206936	6	29912595	-0.273708	0.760554	0.121072	0.0933492	-2.93208	0.00336695	NA	NA	NA	NA	NA
rs41546314	0.231081	-204719	6	29910378	-0.273708	0.760554	0.121072	0.0933492	-2.93208	0.00336695	NA	NA	NA	NA	NA
rs2517721	0.227419	-209749	6	29915408	-0.271768	0.762031	0.120564	0.0927494	-2.93014	0.00338814	NA	NA	NA	NA	NA
rs1611699	0.0820426	-122094	6	29827753	0.328347	1.38867	0.120226	0.112189	2.92673	0.00342549	NA	NA	NA	NA	NA
rs1610633	0.401472	-24526	6	29730185	0.399858	1.49161	0.144223	0.136856	2.92174	0.00348086	NA	NA	NA	NA	NA
rs1610735	0.401472	-12860	6	29718519	0.399858	1.49161	0.144223	0.136856	2.92174	0.00348086	NA	NA	NA	NA	NA
rs1633065	0.401472	-20062	6	29725721	0.399858	1.49161	0.144223	0.136856	2.92174	0.00348086	NA	NA	NA	NA	NA
rs1610742	0.204303	27707	6	29677952	0.406663	1.5018	0.13525	0.139234	2.92072	0.00349223	NA	NA	NA	NA	NA
rs2517715	0.225623	-211780	6	29917439	-0.266837	0.765798	0.119375	0.0915848	-2.91355	0.00357342	NA	NA	NA	NA	NA
rs2735093	0.225623	-212141	6	29917800	-0.266837	0.765798	0.119375	0.0915848	-2.91355	0.00357342	NA	NA	NA	NA	NA
rs28993377	0.225623	-214743	6	29920402	-0.266837	0.765798	0.119375	0.0915848	-2.91355	0.00357342	NA	NA	NA	NA	NA
rs2916805	0.225623	-211844	6	29917503	-0.266837	0.765798	0.119375	0.0915848	-2.91355	0.00357342	NA	NA	NA	NA	NA
rs2975045	0.225623	-211837	6	29917496	-0.266837	0.765798	0.119375	0.0915848	-2.91355	0.00357342	NA	NA	NA	NA	NA
rs9260388	0.225623	-212629	6	29918288	-0.266837	0.765798	0.119375	0.0915848	-2.91355	0.00357342	NA	NA	NA	NA	NA
rs4711200	0.289633	-112500	6	29818159	-0.274081	0.760271	0.123472	0.0940852	-2.91311	0.00357844	NA	NA	NA	NA	NA
rs3115636	0.227419	-217762	6	29923421	-0.268841	0.764265	0.120443	0.092571	-2.90416	0.0036824	NA	NA	NA	NA	NA
rs2523812	0.239788	-136750	6	29842409	-0.268082	0.764845	0.120071	0.0923317	-2.90346	0.00369059	NA	NA	NA	NA	NA
rs2523818	0.239788	-128181	6	29833840	-0.268082	0.764845	0.120071	0.0923317	-2.90346	0.00369059	NA	NA	NA	NA	NA
rs9260080	0.29262	-203412	6	29909071	0.456902	1.57917	0.174886	0.157401	2.90279	0.0036985	NA	NA	NA	NA	NA
rs2517942	0.844814	152	6	29705507	0.312455	1.36678	0.114935	0.107644	2.90267	0.00369997	-0.134655	-2.30015	0.0255652	0.0875986	HLA-F
rs2517942	0.844814	152	6	29705507	0.312455	1.36678	0.114935	0.107644	2.90267	0.00369997	-0.0952293	-1.35742	0.180625	0.348411	HLA-P
rs2517942	0.844814	152	6	29705507	0.312455	1.36678	0.114935	0.107644	2.90267	0.00369997	-0.0131271	-0.252881	0.801377	0.861697	GABBR1
rs2517942	0.844814	152	6	29705507	0.312455	1.36678	0.114935	0.107644	2.90267	0.00369997	-0.00948719	-0.195465	0.845806	0.879789	HLA-G
rs2523392	0.844814	-151	6	29705810	0.312455	1.36678	0.114935	0.107644	2.90267	0.00369997	-0.134873	-2.3031	0.0253858	0.0875986	HLA-F
rs2523392	0.844814	-151	6	29705810	0.312455	1.36678	0.114935	0.107644	2.90267	0.00369997	-0.0954915	-1.36065	0.179607	0.348411	HLA-P
rs2523392	0.844814	-151	6	29705810	0.312455	1.36678	0.114935	0.107644	2.90267	0.00369997	-0.0130556	-0.251388	0.802525	0.861697	GABBR1
rs2523392	0.844814	-151	6	29705810	0.312455	1.36678	0.114935	0.107644	2.90267	0.00369997	-0.0097131	-0.200032	0.842251	0.879789	HLA-G
rs2523394	0.844814	986	6	29704673	0.312455	1.36678	0.114935	0.107644	2.90267	0.00369997	NA	NA	NA	NA	NA
rs2844847	0.844814	-3319	6	29708978	0.312455	1.36678	0.114935	0.107644	2.90267	0.00369997	-0.141989	-2.39362	0.0204003	0.0792211	HLA-F
rs2844847	0.844814	-3319	6	29708978	0.312455	1.36678	0.114935	0.107644	2.90267	0.00369997	-0.0929032	-1.29995	0.199464	0.350523	HLA-P
rs2844847	0.844814	-3319	6	29708978	0.312455	1.36678	0.114935	0.107644	2.90267	0.00369997	-0.0196747	-0.372868	0.710792	0.811836	GABBR1
rs2844847	0.844814	-3319	6	29708978	0.312455	1.36678	0.114935	0.107644	2.90267	0.00369997	-0.00784962	-0.158966	0.874323	0.899268	HLA-G
rs2916807	0.607725	-213111	6	29918770	0.32642	1.386	0.12016	0.112516	2.90109	0.00371864	NA	NA	NA	NA	NA
rs1059452	0.225645	-205041	6	29910700	-0.267505	0.765286	0.120045	0.0922395	-2.90012	0.00373025	NA	NA	NA	NA	NA
rs13214982	0.225645	-211027	6	29916686	-0.267505	0.765286	0.120045	0.0922395	-2.90012	0.00373025	NA	NA	NA	NA	NA
rs13215305	0.225645	-210991	6	29916650	-0.267505	0.765286	0.120045	0.0922395	-2.90012	0.00373025	NA	NA	NA	NA	NA
rs2735097	0.225645	-209642	6	29915301	-0.267505	0.765286	0.120045	0.0922395	-2.90012	0.00373025	NA	NA	NA	NA	NA
rs2735099	0.225645	-209169	6	29914828	-0.267505	0.765286	0.120045	0.0922395	-2.90012	0.00373025	NA	NA	NA	NA	NA
rs28749156	0.225645	-207476	6	29913135	-0.267505	0.765286	0.120045	0.0922395	-2.90012	0.00373025	NA	NA	NA	NA	NA
rs28749157	0.225645	-210922	6	29916581	-0.267505	0.765286	0.120045	0.0922395	-2.90012	0.00373025	NA	NA	NA	NA	NA
rs28749159	0.225645	-211106	6	29916765	-0.267505	0.765286	0.120045	0.0922395	-2.90012	0.00373025	NA	NA	NA	NA	NA
rs28894078	0.225645	-211374	6	29917033	-0.267505	0.765286	0.120045	0.0922395	-2.90012	0.00373025	NA	NA	NA	NA	NA
rs2916804	0.225645	-208645	6	29914304	-0.267505	0.765286	0.120045	0.0922395	-2.90012	0.00373025	NA	NA	NA	NA	NA
rs2975051	0.225645	-208075	6	29913734	-0.267505	0.765286	0.120045	0.0922395	-2.90012	0.00373025	NA	NA	NA	NA	NA
rs372530739	0.483791	-72025	6	29777684	-0.303745	0.738049	0.119013	0.104764	-2.89932	0.0037397	NA	NA	NA	NA	NA
rs1736941	0.125375	-87651	6	29793310	0.327429	1.3874	0.118376	0.112958	2.89869	0.00374727	NA	NA	NA	NA	NA
rs915667	0.125375	-92481	6	29798140	0.327429	1.3874	0.118376	0.112958	2.89869	0.00374727	NA	NA	NA	NA	NA
rs11421756	0.227432	-212651	6	29918310	-0.268336	0.764651	0.120736	0.0928943	-2.88862	0.00386941	NA	NA	NA	NA	NA
rs13201284	0.227432	-214543	6	29920202	-0.268336	0.764651	0.120736	0.0928943	-2.88862	0.00386941	NA	NA	NA	NA	NA
rs16896724	0.227432	-214304	6	29919963	-0.268336	0.764651	0.120736	0.0928943	-2.88862	0.00386941	NA	NA	NA	NA	NA
rs2517712	0.227432	-212514	6	29918173	-0.268336	0.764651	0.120736	0.0928943	-2.88862	0.00386941	NA	NA	NA	NA	NA
rs2571391	0.227432	-218179	6	29923838	-0.268336	0.764651	0.120736	0.0928943	-2.88862	0.00386941	NA	NA	NA	NA	NA
rs2571394	0.227432	-218730	6	29924389	-0.268336	0.764651	0.120736	0.0928943	-2.88862	0.00386941	NA	NA	NA	NA	NA
rs28749163	0.227432	-211394	6	29917053	-0.268336	0.764651	0.120736	0.0928943	-2.88862	0.00386941	NA	NA	NA	NA	NA
rs28894079	0.227432	-211379	6	29917038	-0.268336	0.764651	0.120736	0.0928943	-2.88862	0.00386941	NA	NA	NA	NA	NA
rs9260443	0.227432	-213774	6	29919433	-0.268336	0.764651	0.120736	0.0928943	-2.88862	0.00386941	NA	NA	NA	NA	NA
rs13201160	0.226003	-214532	6	29920191	-0.267718	0.765124	0.120611	0.092801	-2.88486	0.0039159	NA	NA	NA	NA	NA
rs1611284	0.843184	-25189	6	29730848	0.310368	1.36393	0.113732	0.107801	2.87908	0.00398833	-0.225255	-3.83966	0.00034172	0.0017481	HLA-F
rs1611284	0.843184	-25189	6	29730848	0.310368	1.36393	0.113732	0.107801	2.87908	0.00398833	0.114343	2.28289	0.0266376	0.088665	HLA-G
rs1611284	0.843184	-25189	6	29730848	0.310368	1.36393	0.113732	0.107801	2.87908	0.00398833	0.107201	1.41303	0.163722	0.348411	HLA-P
rs1611284	0.843184	-25189	6	29730848	0.310368	1.36393	0.113732	0.107801	2.87908	0.00398833	0.0514756	1.3294	0.189632	0.350523	HLA-A
rs1611284	0.843184	-25189	6	29730848	0.310368	1.36393	0.113732	0.107801	2.87908	0.00398833	-0.0153611	-0.273271	0.785748	0.861697	GABBR1
rs1130355	0.140094	-90334	6	29795993	0.319068	1.37584	0.1159	0.111	2.87448	0.00404697	NA	NA	NA	NA	NA
rs1233333	0.140094	-89762	6	29795421	0.319068	1.37584	0.1159	0.111	2.87448	0.00404697	NA	NA	NA	NA	NA
rs1610680	0.140094	-85834	6	29791493	0.319068	1.37584	0.1159	0.111	2.87448	0.00404697	NA	NA	NA	NA	NA
rs1611160	0.140094	-86077	6	29791736	0.319068	1.37584	0.1159	0.111	2.87448	0.00404697	NA	NA	NA	NA	NA
rs1624337	0.140094	-90647	6	29796306	0.319068	1.37584	0.1159	0.111	2.87448	0.00404697	NA	NA	NA	NA	NA
rs1625907	0.140094	-90493	6	29796152	0.319068	1.37584	0.1159	0.111	2.87448	0.00404697	NA	NA	NA	NA	NA
rs1630185	0.140094	-89998	6	29795657	0.319068	1.37584	0.1159	0.111	2.87448	0.00404697	NA	NA	NA	NA	NA
rs1630223	0.140094	-89977	6	29795636	0.319068	1.37584	0.1159	0.111	2.87448	0.00404697	NA	NA	NA	NA	NA
rs1632932	0.140094	-92380	6	29798039	0.319068	1.37584	0.1159	0.111	2.87448	0.00404697	NA	NA	NA	NA	NA
rs1632933	0.140094	-92274	6	29797933	0.319068	1.37584	0.1159	0.111	2.87448	0.00404697	NA	NA	NA	NA	NA
rs1632934	0.140094	-92240	6	29797899	0.319068	1.37584	0.1159	0.111	2.87448	0.00404697	NA	NA	NA	NA	NA
rs1632937	0.140094	-91894	6	29797553	0.319068	1.37584	0.1159	0.111	2.87448	0.00404697	NA	NA	NA	NA	NA
rs1632938	0.140094	-91327	6	29796986	0.319068	1.37584	0.1159	0.111	2.87448	0.00404697	NA	NA	NA	NA	NA
rs1632939	0.140094	-91276	6	29796935	0.319068	1.37584	0.1159	0.111	2.87448	0.00404697	NA	NA	NA	NA	NA
rs1632941	0.140094	-91026	6	29796685	0.319068	1.37584	0.1159	0.111	2.87448	0.00404697	NA	NA	NA	NA	NA
rs1632946	0.140094	-89201	6	29794860	0.319068	1.37584	0.1159	0.111	2.87448	0.00404697	NA	NA	NA	NA	NA
rs1632947	0.140094	-88999	6	29794658	0.319068	1.37584	0.1159	0.111	2.87448	0.00404697	NA	NA	NA	NA	NA
rs1632951	0.140094	-87299	6	29792958	0.319068	1.37584	0.1159	0.111	2.87448	0.00404697	NA	NA	NA	NA	NA
rs1736912	0.140094	-92292	6	29797951	0.319068	1.37584	0.1159	0.111	2.87448	0.00404697	NA	NA	NA	NA	NA
rs1736923	0.140094	-91179	6	29796838	0.319068	1.37584	0.1159	0.111	2.87448	0.00404697	NA	NA	NA	NA	NA
rs1736933	0.140094	-89477	6	29795136	0.319068	1.37584	0.1159	0.111	2.87448	0.00404697	NA	NA	NA	NA	NA
rs1736936	0.140094	-88658	6	29794317	0.319068	1.37584	0.1159	0.111	2.87448	0.00404697	NA	NA	NA	NA	NA
rs1736938	0.140094	-87931	6	29793590	0.319068	1.37584	0.1159	0.111	2.87448	0.00404697	NA	NA	NA	NA	NA
rs2249571	0.140094	-86916	6	29792575	0.319068	1.37584	0.1159	0.111	2.87448	0.00404697	NA	NA	NA	NA	NA
rs9278333	0.140094	-90576	6	29796235	0.319068	1.37584	0.1159	0.111	2.87448	0.00404697	NA	NA	NA	NA	NA
rs9260719	0.26741	-225735	6	29931394	-0.361033	0.696956	0.128947	0.125654	-2.87324	0.00406286	NA	NA	NA	NA	NA
rs444189	0.235628	99724	6	29605935	0.44344	1.55806	0.15634	0.155046	2.86006	0.00423561	NA	NA	NA	NA	NA
rs2508053	0.066173	-114250	6	29819909	0.308767	1.36175	0.118006	0.108314	2.85068	0.00436262	NA	NA	NA	NA	NA
rs200822246	0.276803	-225826	6	29931485	-0.353956	0.701906	0.127849	0.124369	-2.84602	0.00442692	NA	NA	NA	NA	NA
rs372487861	0.276803	-220054	6	29925713	-0.353956	0.701906	0.127849	0.124369	-2.84602	0.00442692	NA	NA	NA	NA	NA
rs5875222	0.276803	-219562	6	29925221	-0.353956	0.701906	0.127849	0.124369	-2.84602	0.00442692	NA	NA	NA	NA	NA
rs436003	0.28485	-218282	6	29923941	0.444135	1.55914	0.174335	0.156567	2.8367	0.00455824	NA	NA	NA	NA	NA
rs9260618	0.28485	-217420	6	29923079	0.444135	1.55914	0.174335	0.156567	2.8367	0.00455824	NA	NA	NA	NA	NA
rs9260619	0.28485	-217427	6	29923086	0.444135	1.55914	0.174335	0.156567	2.8367	0.00455824	NA	NA	NA	NA	NA
rs9260623	0.28485	-217481	6	29923140	0.444135	1.55914	0.174335	0.156567	2.8367	0.00455824	NA	NA	NA	NA	NA
rs2747467	0.314182	46535	6	29659124	0.365958	1.44189	0.131961	0.129229	2.83185	0.00462791	NA	NA	NA	NA	NA
rs2735062	0.843035	22770	6	29682889	0.315544	1.371	0.114729	0.111454	2.83115	0.00463814	0.316139	6.31141	6.65e-08	1.19e-06	HLA-F
rs2735062	0.843035	22770	6	29682889	0.315544	1.371	0.114729	0.111454	2.83115	0.00463814	-0.117476	-2.34273	0.0230827	0.0875986	HLA-G
rs2735062	0.843035	22770	6	29682889	0.315544	1.371	0.114729	0.111454	2.83115	0.00463814	-0.103204	-1.35333	0.181919	0.348411	HLA-P
rs2735062	0.843035	22770	6	29682889	0.315544	1.371	0.114729	0.111454	2.83115	0.00463814	0.0159573	0.282868	0.778423	0.861697	GABBR1
rs1610615	0.480114	-5675	6	29711334	0.384219	1.46847	0.143465	0.135897	2.82729	0.00469444	NA	NA	NA	NA	NA
rs437289	0.198503	-222748	6	29928407	-0.3102	0.7333	0.124238	0.10978	-2.82564	0.00471857	NA	NA	NA	NA	NA
rs446787	0.198503	-222537	6	29928196	-0.3102	0.7333	0.124238	0.10978	-2.82564	0.00471857	NA	NA	NA	NA	NA
rs2975041	0.224094	-215016	6	29920675	-0.255417	0.774594	0.119009	0.090837	-2.81182	0.00492626	NA	NA	NA	NA	NA
rs1611692	0.0787895	-121303	6	29826962	0.300786	1.35092	0.117031	0.107059	2.80955	0.00496114	NA	NA	NA	NA	NA
rs2428521	0.181957	-222990	6	29928649	-0.305119	0.737036	0.12372	0.108605	-2.80943	0.0049629	NA	NA	NA	NA	NA
rs2517689	0.181957	-223594	6	29929253	-0.305119	0.737036	0.12372	0.108605	-2.80943	0.0049629	NA	NA	NA	NA	NA
rs2517691	0.181957	-223396	6	29929055	-0.305119	0.737036	0.12372	0.108605	-2.80943	0.0049629	NA	NA	NA	NA	NA
rs2517692	0.181957	-223167	6	29928826	-0.305119	0.737036	0.12372	0.108605	-2.80943	0.0049629	NA	NA	NA	NA	NA
rs2844807	0.181957	-224792	6	29930451	-0.305119	0.737036	0.12372	0.108605	-2.80943	0.0049629	NA	NA	NA	NA	NA
rs2904757	0.181957	-222969	6	29928628	-0.305119	0.737036	0.12372	0.108605	-2.80943	0.0049629	NA	NA	NA	NA	NA
rs367873004	0.428075	-214676	6	29920335	-0.298221	0.742137	0.111723	0.106443	-2.80169	0.00508355	NA	NA	NA	NA	NA
rs1611705	0.0708147	-122834	6	29828493	0.303278	1.35429	0.117572	0.108566	2.79349	0.00521425	NA	NA	NA	NA	NA
rs1611707	0.0708147	-123010	6	29828669	0.303278	1.35429	0.117572	0.108566	2.79349	0.00521425	NA	NA	NA	NA	NA
rs1611708	0.0708147	-123085	6	29828744	0.303278	1.35429	0.117572	0.108566	2.79349	0.00521425	NA	NA	NA	NA	NA
rs1611709	0.0708147	-123227	6	29828886	0.303278	1.35429	0.117572	0.108566	2.79349	0.00521425	NA	NA	NA	NA	NA
rs1611711	0.0708147	-123449	6	29829108	0.303278	1.35429	0.117572	0.108566	2.79349	0.00521425	NA	NA	NA	NA	NA
rs1611667	0.0711213	-119245	6	29824904	0.303262	1.35427	0.117473	0.108618	2.79201	0.00523824	NA	NA	NA	NA	NA
rs1611679	0.0711213	-119892	6	29825551	0.303262	1.35427	0.117473	0.108618	2.79201	0.00523824	NA	NA	NA	NA	NA
rs1611684	0.0711213	-120187	6	29825846	0.303262	1.35427	0.117473	0.108618	2.79201	0.00523824	NA	NA	NA	NA	NA
rs1611685	0.0711213	-120352	6	29826011	0.303262	1.35427	0.117473	0.108618	2.79201	0.00523824	NA	NA	NA	NA	NA
rs1611690	0.0711213	-121151	6	29826810	0.303262	1.35427	0.117473	0.108618	2.79201	0.00523824	NA	NA	NA	NA	NA
rs1611700	0.0711213	-122129	6	29827788	0.303262	1.35427	0.117473	0.108618	2.79201	0.00523824	NA	NA	NA	NA	NA
rs1611710	0.0711213	-123257	6	29828916	0.303262	1.35427	0.117473	0.108618	2.79201	0.00523824	NA	NA	NA	NA	NA
rs2247504	0.0711213	-113418	6	29819077	0.303262	1.35427	0.117473	0.108618	2.79201	0.00523824	NA	NA	NA	NA	NA
rs2247720	0.0711213	-115743	6	29821402	0.303262	1.35427	0.117473	0.108618	2.79201	0.00523824	NA	NA	NA	NA	NA
rs2428510	0.0711213	-117368	6	29823027	0.303262	1.35427	0.117473	0.108618	2.79201	0.00523824	NA	NA	NA	NA	NA
rs2517852	0.0711213	-118070	6	29823729	0.303262	1.35427	0.117473	0.108618	2.79201	0.00523824	NA	NA	NA	NA	NA
rs2517854	0.0711213	-117637	6	29823296	0.303262	1.35427	0.117473	0.108618	2.79201	0.00523824	NA	NA	NA	NA	NA
rs2517864	0.0711213	-115545	6	29821204	0.303262	1.35427	0.117473	0.108618	2.79201	0.00523824	NA	NA	NA	NA	NA
rs2523756	0.0711213	-115058	6	29820717	0.303262	1.35427	0.117473	0.108618	2.79201	0.00523824	NA	NA	NA	NA	NA
rs2734979	0.0711213	-117502	6	29823161	0.303262	1.35427	0.117473	0.108618	2.79201	0.00523824	NA	NA	NA	NA	NA
rs2844826	0.0711213	-117660	6	29823319	0.303262	1.35427	0.117473	0.108618	2.79201	0.00523824	NA	NA	NA	NA	NA
rs3094177	0.0711213	-115610	6	29821269	0.303262	1.35427	0.117473	0.108618	2.79201	0.00523824	NA	NA	NA	NA	NA
rs9258640	0.0711213	-116386	6	29822045	0.303262	1.35427	0.117473	0.108618	2.79201	0.00523824	NA	NA	NA	NA	NA
rs9258650	0.0711213	-116642	6	29822301	0.303262	1.35427	0.117473	0.108618	2.79201	0.00523824	NA	NA	NA	NA	NA
rs9258651	0.0711213	-116696	6	29822355	0.303262	1.35427	0.117473	0.108618	2.79201	0.00523824	NA	NA	NA	NA	NA
rs9258692	0.0711213	-118838	6	29824497	0.303262	1.35427	0.117473	0.108618	2.79201	0.00523824	NA	NA	NA	NA	NA
rs9258702	0.0711213	-119083	6	29824742	0.303262	1.35427	0.117473	0.108618	2.79201	0.00523824	NA	NA	NA	NA	NA
rs74834911	0.317487	-119176	6	29824835	0.442848	1.55714	0.175353	0.159005	2.78511	0.00535093	NA	NA	NA	NA	NA
rs3215482	0.18768	-90467	6	29796126	0.331293	1.39277	0.124012	0.12016	2.75711	0.00583151	NA	NA	NA	NA	NA
rs2517706	0.604141	-214000	6	29919659	0.331489	1.39304	0.123491	0.120511	2.7507	0.00594678	NA	NA	NA	NA	NA
rs2916809	0.604141	-214890	6	29920549	0.331489	1.39304	0.123491	0.120511	2.7507	0.00594678	NA	NA	NA	NA	NA
rs2975042	0.604141	-214877	6	29920536	0.331489	1.39304	0.123491	0.120511	2.7507	0.00594678	NA	NA	NA	NA	NA
rs7747114	0.604141	-214115	6	29919774	0.331489	1.39304	0.123491	0.120511	2.7507	0.00594678	NA	NA	NA	NA	NA
rs9260321	0.604141	-211369	6	29917028	0.331489	1.39304	0.123491	0.120511	2.7507	0.00594678	NA	NA	NA	NA	NA
rs9260413	0.604141	-213351	6	29919010	0.331489	1.39304	0.123491	0.120511	2.7507	0.00594678	NA	NA	NA	NA	NA
rs9260468	0.604141	-214341	6	29920000	0.331489	1.39304	0.123491	0.120511	2.7507	0.00594678	NA	NA	NA	NA	NA
rs9260483	0.604141	-214579	6	29920238	0.331489	1.39304	0.123491	0.120511	2.7507	0.00594678	NA	NA	NA	NA	NA
rs9260484	0.604141	-214594	6	29920253	0.331489	1.39304	0.123491	0.120511	2.7507	0.00594678	NA	NA	NA	NA	NA
rs9260486	0.604141	-214622	6	29920281	0.331489	1.39304	0.123491	0.120511	2.7507	0.00594678	NA	NA	NA	NA	NA
rs9260614	0.604141	-217336	6	29922995	0.331489	1.39304	0.123491	0.120511	2.7507	0.00594678	NA	NA	NA	NA	NA
rs3823354	0.231605	-236392	6	29942051	-0.315746	0.729245	0.131967	0.11492	-2.74753	0.00600468	NA	NA	NA	NA	NA
rs2248927	0.844814	2950	6	29702709	0.294252	1.34212	0.115886	0.107199	2.74491	0.00605275	0.15088	2.51933	0.0149337	0.0599924	HLA-F
rs2248927	0.844814	2950	6	29702709	0.294252	1.34212	0.115886	0.107199	2.74491	0.00605275	0.0816638	1.12107	0.267508	0.442051	HLA-P
rs2248927	0.844814	2950	6	29702709	0.294252	1.34212	0.115886	0.107199	2.74491	0.00605275	-0.0346819	-0.649303	0.519056	0.661417	GABBR1
rs2248927	0.844814	2950	6	29702709	0.294252	1.34212	0.115886	0.107199	2.74491	0.00605275	-0.0016576	-0.0330624	0.973754	0.977951	HLA-G
rs2523398	0.844814	5159	6	29700500	0.294252	1.34212	0.115886	0.107199	2.74491	0.00605275	-0.135077	-2.30192	0.0254577	0.0875986	HLA-F
rs2523398	0.844814	5159	6	29700500	0.294252	1.34212	0.115886	0.107199	2.74491	0.00605275	-0.0957208	-1.36124	0.179421	0.348411	HLA-P
rs2523398	0.844814	5159	6	29700500	0.294252	1.34212	0.115886	0.107199	2.74491	0.00605275	-0.0134361	-0.258212	0.797283	0.861697	GABBR1
rs2523398	0.844814	5159	6	29700500	0.294252	1.34212	0.115886	0.107199	2.74491	0.00605275	-0.00994047	-0.204313	0.838922	0.879789	HLA-G
rs2523399	0.844814	5580	6	29700079	0.294252	1.34212	0.115886	0.107199	2.74491	0.00605275	-0.135702	-2.31038	0.0249484	0.0875986	HLA-F
rs2523399	0.844814	5580	6	29700079	0.294252	1.34212	0.115886	0.107199	2.74491	0.00605275	-0.0960696	-1.36455	0.178385	0.348411	HLA-P
rs2523399	0.844814	5580	6	29700079	0.294252	1.34212	0.115886	0.107199	2.74491	0.00605275	-0.0131747	-0.252853	0.801398	0.861697	GABBR1
rs2523399	0.844814	5580	6	29700079	0.294252	1.34212	0.115886	0.107199	2.74491	0.00605275	-0.0103721	-0.212916	0.832241	0.878491	HLA-G
rs2523400	0.844814	5875	6	29699784	0.294252	1.34212	0.115886	0.107199	2.74491	0.00605275	-0.135671	-2.30983	0.0249812	0.0875986	HLA-F
rs2523400	0.844814	5875	6	29699784	0.294252	1.34212	0.115886	0.107199	2.74491	0.00605275	-0.0959592	-1.36295	0.178885	0.348411	HLA-P
rs2523400	0.844814	5875	6	29699784	0.294252	1.34212	0.115886	0.107199	2.74491	0.00605275	-0.0132126	-0.253586	0.800835	0.861697	GABBR1
rs2523400	0.844814	5875	6	29699784	0.294252	1.34212	0.115886	0.107199	2.74491	0.00605275	-0.0103088	-0.21162	0.833247	0.878491	HLA-G
rs2735054	0.844814	5044	6	29700615	0.294252	1.34212	0.115886	0.107199	2.74491	0.00605275	-0.135342	-2.30624	0.0251963	0.0875986	HLA-F
rs2735054	0.844814	5044	6	29700615	0.294252	1.34212	0.115886	0.107199	2.74491	0.00605275	-0.0964089	-1.37102	0.176372	0.348411	HLA-P
rs2735054	0.844814	5044	6	29700615	0.294252	1.34212	0.115886	0.107199	2.74491	0.00605275	-0.0132679	-0.254909	0.799818	0.861697	GABBR1
rs2735054	0.844814	5044	6	29700615	0.294252	1.34212	0.115886	0.107199	2.74491	0.00605275	-0.0103885	-0.213474	0.831808	0.878491	HLA-G
rs2735055	0.844814	6211	6	29699448	0.294252	1.34212	0.115886	0.107199	2.74491	0.00605275	-0.135897	-2.30811	0.0250837	0.0875986	HLA-F
rs2735055	0.844814	6211	6	29699448	0.294252	1.34212	0.115886	0.107199	2.74491	0.00605275	-0.0954693	-1.35246	0.182195	0.348411	HLA-P
rs2735055	0.844814	6211	6	29699448	0.294252	1.34212	0.115886	0.107199	2.74491	0.00605275	-0.0148228	-0.283871	0.777658	0.861697	GABBR1
rs2735055	0.844814	6211	6	29699448	0.294252	1.34212	0.115886	0.107199	2.74491	0.00605275	-0.00865943	-0.177323	0.859957	0.890534	HLA-G
rs3094729	0.275196	34313	6	29671346	0.369412	1.44688	0.134616	0.134784	2.74078	0.00612938	NA	NA	NA	NA	NA
rs3094730	0.275196	34507	6	29671152	0.369412	1.44688	0.134616	0.134784	2.74078	0.00612938	NA	NA	NA	NA	NA
rs3094731	0.275196	34524	6	29671135	0.369412	1.44688	0.134616	0.134784	2.74078	0.00612938	NA	NA	NA	NA	NA
rs3129037	0.275196	34331	6	29671328	0.369412	1.44688	0.134616	0.134784	2.74078	0.00612938	NA	NA	NA	NA	NA
rs3129042	0.275196	34746	6	29670913	0.369412	1.44688	0.134616	0.134784	2.74078	0.00612938	NA	NA	NA	NA	NA
rs3129048	0.275196	35103	6	29670556	0.369412	1.44688	0.134616	0.134784	2.74078	0.00612938	NA	NA	NA	NA	NA
rs3129055	0.275196	35398	6	29670261	0.369412	1.44688	0.134616	0.134784	2.74078	0.00612938	NA	NA	NA	NA	NA
rs3129056	0.275196	35409	6	29670250	0.369412	1.44688	0.134616	0.134784	2.74078	0.00612938	NA	NA	NA	NA	NA
rs3131864	0.275196	32453	6	29673206	0.369412	1.44688	0.134616	0.134784	2.74078	0.00612938	NA	NA	NA	NA	NA
rs3131866	0.275196	33919	6	29671740	0.369412	1.44688	0.134616	0.134784	2.74078	0.00612938	NA	NA	NA	NA	NA
rs3131867	0.275196	34211	6	29671448	0.369412	1.44688	0.134616	0.134784	2.74078	0.00612938	NA	NA	NA	NA	NA
rs3131868	0.275196	34393	6	29671266	0.369412	1.44688	0.134616	0.134784	2.74078	0.00612938	NA	NA	NA	NA	NA
rs3880454	0.0569805	-113989	6	29819648	0.284123	1.3286	0.114782	0.103669	2.74068	0.00613122	NA	NA	NA	NA	NA
rs2517672	0.223141	-231603	6	29937262	0.31725	1.37335	0.106474	0.11579	2.73987	0.00614637	NA	NA	NA	NA	NA
rs2523762	0.307986	-113057	6	29818716	0.431914	1.5402	0.174103	0.157748	2.73799	0.00618154	NA	NA	NA	NA	NA
rs9260040	0.604196	-201939	6	29907598	0.330514	1.39168	0.123828	0.120717	2.73793	0.00618272	NA	NA	NA	NA	NA
rs9260103	0.604196	-203934	6	29909593	0.330514	1.39168	0.123828	0.120717	2.73793	0.00618272	NA	NA	NA	NA	NA
rs9260107	0.604196	-204086	6	29909745	0.330514	1.39168	0.123828	0.120717	2.73793	0.00618272	NA	NA	NA	NA	NA
rs370631	0.167353	-27085	6	29732744	0.383174	1.46693	0.135311	0.139953	2.73788	0.00618359	NA	NA	NA	NA	NA
rs2517731	0.626104	-200390	6	29906049	0.329548	1.39034	0.123847	0.120373	2.73773	0.0061865	NA	NA	NA	NA	NA
rs2517671	0.200541	-232318	6	29937977	0.315041	1.37032	0.11008	0.11514	2.73617	0.00621593	NA	NA	NA	NA	NA
rs9366750	0.235386	-236170	6	29941829	-0.314102	0.730444	0.131696	0.114864	-2.73456	0.00624642	NA	NA	NA	NA	NA
rs1611282	0.843184	-24343	6	29730002	0.290805	1.3375	0.114844	0.106597	2.72809	0.00637027	-0.224694	-3.83652	0.000345117	0.0017481	HLA-F
rs1611282	0.843184	-24343	6	29730002	0.290805	1.3375	0.114844	0.106597	2.72809	0.00637027	0.11457	2.29259	0.0260303	0.0878993	HLA-G
rs1611282	0.843184	-24343	6	29730002	0.290805	1.3375	0.114844	0.106597	2.72809	0.00637027	0.107579	1.42095	0.161417	0.348411	HLA-P
rs1611282	0.843184	-24343	6	29730002	0.290805	1.3375	0.114844	0.106597	2.72809	0.00637027	0.0518643	1.34237	0.185421	0.348411	HLA-A
rs1611282	0.843184	-24343	6	29730002	0.290805	1.3375	0.114844	0.106597	2.72809	0.00637027	-0.0153036	-0.272754	0.786143	0.861697	GABBR1
rs3129046	0.256318	35007	6	29670652	0.370153	1.44796	0.135085	0.135773	2.72626	0.0064057	NA	NA	NA	NA	NA
rs3129047	0.256318	35086	6	29670573	0.370153	1.44796	0.135085	0.135773	2.72626	0.0064057	NA	NA	NA	NA	NA
rs3098021	0.21269	-174499	6	29880158	0.421943	1.52492	0.171055	0.155033	2.72163	0.00649617	NA	NA	NA	NA	NA
rs3823353	0.231605	-236386	6	29942045	-0.314226	0.730354	0.132071	0.115509	-2.72037	0.00652092	NA	NA	NA	NA	NA
rs1611182	0.509881	-75390	6	29781049	-0.277041	0.758024	0.112508	0.102247	-2.70952	0.006738	NA	NA	NA	NA	NA
rs2743918	0.863629	738	6	29704921	0.295642	1.34399	0.114022	0.109155	2.70847	0.00675939	-0.278241	-5.30558	2.45e-06	3.17e-05	HLA-F
rs2743918	0.863629	738	6	29704921	0.295642	1.34399	0.114022	0.109155	2.70847	0.00675939	0.123443	2.54028	0.0141644	0.0579001	HLA-G
rs2743918	0.863629	738	6	29704921	0.295642	1.34399	0.114022	0.109155	2.70847	0.00675939	0.100647	1.35033	0.182871	0.348411	HLA-P
rs2743918	0.863629	738	6	29704921	0.295642	1.34399	0.114022	0.109155	2.70847	0.00675939	-0.0245201	-0.44526	0.658016	0.761046	GABBR1
rs441808	0.206749	-222478	6	29928137	-0.296056	0.743746	0.123347	0.109445	-2.70507	0.00682896	NA	NA	NA	NA	NA
rs2517690	0.274566	-223414	6	29929073	-0.33327	0.716577	0.126767	0.123332	-2.70221	0.00688802	NA	NA	NA	NA	NA
rs437464	0.274566	-222611	6	29928270	-0.33327	0.716577	0.126767	0.123332	-2.70221	0.00688802	NA	NA	NA	NA	NA
rs9260489	0.589799	-214673	6	29920332	0.31516	1.37048	0.118655	0.116861	2.69689	0.00699913	NA	NA	NA	NA	NA
rs9260087	0.604228	-203717	6	29909376	0.323488	1.38194	0.124183	0.120165	2.69204	0.00710157	NA	NA	NA	NA	NA
rs9260630	0.219495	-217607	6	29923266	0.424237	1.52842	0.180175	0.15796	2.68573	0.00723718	NA	NA	NA	NA	NA
rs1362126	0.776575	14640	6	29691019	0.290406	1.33697	0.116286	0.108144	2.68536	0.00724512	-0.292768	-5.33918	2.18e-06	3.17e-05	HLA-F
rs1362126	0.776575	14640	6	29691019	0.290406	1.33697	0.116286	0.108144	2.68536	0.00724512	0.159828	3.2486	0.00205476	0.00997413	HLA-G
rs1362126	0.776575	14640	6	29691019	0.290406	1.33697	0.116286	0.108144	2.68536	0.00724512	0.12431	1.60267	0.115183	0.277233	HLA-P
rs1362126	0.776575	14640	6	29691019	0.290406	1.33697	0.116286	0.108144	2.68536	0.00724512	-0.0246182	-0.42652	0.671524	0.770764	GABBR1
rs142620861	0.190014	-224638	6	29930297	-0.285514	0.751628	0.122174	0.106568	-2.67917	0.00738041	NA	NA	NA	NA	NA
rs2523934	0.190014	-224807	6	29930466	-0.285514	0.751628	0.122174	0.106568	-2.67917	0.00738041	NA	NA	NA	NA	NA
rs9258697	0.399346	-118951	6	29824610	-0.293175	0.745892	0.120788	0.109669	-2.67326	0.00751178	NA	NA	NA	NA	NA
rs9260424	0.600872	-213439	6	29919098	0.328798	1.3893	0.124908	0.123068	2.67167	0.0075474	NA	NA	NA	NA	NA
rs9260555	0.506636	-216114	6	29921773	0.289186	1.33534	0.11437	0.108546	2.66417	0.00771783	NA	NA	NA	NA	NA
rs9260509	0.519522	-215182	6	29920841	0.292209	1.33938	0.115137	0.109714	2.66338	0.00773612	NA	NA	NA	NA	NA
rs2523970	0.203636	-232813	6	29938472	0.295326	1.34356	0.103751	0.111038	2.65968	0.00782145	NA	NA	NA	NA	NA
rs2523971	0.203636	-232599	6	29938258	0.295326	1.34356	0.103751	0.111038	2.65968	0.00782145	NA	NA	NA	NA	NA
rs2107203	0.270915	35829	6	29669830	0.357997	1.43046	0.135186	0.134688	2.65797	0.00786129	NA	NA	NA	NA	NA
rs2158290	0.270915	36082	6	29669577	0.357997	1.43046	0.135186	0.134688	2.65797	0.00786129	NA	NA	NA	NA	NA
rs3094732	0.270915	35639	6	29670020	0.357997	1.43046	0.135186	0.134688	2.65797	0.00786129	NA	NA	NA	NA	NA
rs3094734	0.270915	38778	6	29666881	0.357997	1.43046	0.135186	0.134688	2.65797	0.00786129	NA	NA	NA	NA	NA
rs3116802	0.270915	37769	6	29667890	0.357997	1.43046	0.135186	0.134688	2.65797	0.00786129	NA	NA	NA	NA	NA
rs3116803	0.270915	37787	6	29667872	0.357997	1.43046	0.135186	0.134688	2.65797	0.00786129	NA	NA	NA	NA	NA
rs3116804	0.270915	38756	6	29666903	0.357997	1.43046	0.135186	0.134688	2.65797	0.00786129	NA	NA	NA	NA	NA
rs3129061	0.270915	35659	6	29670000	0.357997	1.43046	0.135186	0.134688	2.65797	0.00786129	NA	NA	NA	NA	NA
rs3129065	0.270915	36999	6	29668660	0.357997	1.43046	0.135186	0.134688	2.65797	0.00786129	NA	NA	NA	NA	NA
rs3129066	0.270915	37122	6	29668537	0.357997	1.43046	0.135186	0.134688	2.65797	0.00786129	NA	NA	NA	NA	NA
rs3129067	0.270915	37246	6	29668413	0.357997	1.43046	0.135186	0.134688	2.65797	0.00786129	NA	NA	NA	NA	NA
rs3129070	0.270915	37583	6	29668076	0.357997	1.43046	0.135186	0.134688	2.65797	0.00786129	NA	NA	NA	NA	NA
rs3129072	0.270915	38645	6	29667014	0.357997	1.43046	0.135186	0.134688	2.65797	0.00786129	NA	NA	NA	NA	NA
rs3131870	0.270915	35467	6	29670192	0.357997	1.43046	0.135186	0.134688	2.65797	0.00786129	NA	NA	NA	NA	NA
rs3131871	0.270915	35629	6	29670030	0.357997	1.43046	0.135186	0.134688	2.65797	0.00786129	NA	NA	NA	NA	NA
rs3131872	0.270915	36234	6	29669425	0.357997	1.43046	0.135186	0.134688	2.65797	0.00786129	NA	NA	NA	NA	NA
rs3131873	0.270915	36818	6	29668841	0.357997	1.43046	0.135186	0.134688	2.65797	0.00786129	NA	NA	NA	NA	NA
rs3131874	0.270915	37297	6	29668362	0.357997	1.43046	0.135186	0.134688	2.65797	0.00786129	NA	NA	NA	NA	NA
rs9258068	0.270915	38949	6	29666710	0.357997	1.43046	0.135186	0.134688	2.65797	0.00786129	NA	NA	NA	NA	NA
rs9258074	0.270915	38454	6	29667205	0.357997	1.43046	0.135186	0.134688	2.65797	0.00786129	NA	NA	NA	NA	NA
rs9258083	0.270915	38116	6	29667543	0.357997	1.43046	0.135186	0.134688	2.65797	0.00786129	NA	NA	NA	NA	NA
rs9258086	0.270915	37998	6	29667661	0.357997	1.43046	0.135186	0.134688	2.65797	0.00786129	NA	NA	NA	NA	NA
rs9258087	0.270915	37990	6	29667669	0.357997	1.43046	0.135186	0.134688	2.65797	0.00786129	NA	NA	NA	NA	NA
rs9258088	0.270915	37975	6	29667684	0.357997	1.43046	0.135186	0.134688	2.65797	0.00786129	NA	NA	NA	NA	NA
rs9258104	0.270915	36522	6	29669137	0.357997	1.43046	0.135186	0.134688	2.65797	0.00786129	NA	NA	NA	NA	NA
rs9258107	0.270915	36425	6	29669234	0.357997	1.43046	0.135186	0.134688	2.65797	0.00786129	NA	NA	NA	NA	NA
rs9258108	0.270915	36415	6	29669244	0.357997	1.43046	0.135186	0.134688	2.65797	0.00786129	NA	NA	NA	NA	NA
rs4988549	0.776575	-6199	6	29711858	0.288558	1.3345	0.116841	0.108653	2.65577	0.00791266	NA	NA	NA	NA	NA
rs1061537	0.192744	-232136	6	29937795	0.303786	1.35498	0.109642	0.114758	2.6472	0.00811623	NA	NA	NA	NA	NA
rs1611627	0.109427	-92123	6	29797782	0.30317	1.35414	0.117573	0.114585	2.64582	0.0081494	NA	NA	NA	NA	NA
rs1628628	0.109427	-90150	6	29795809	0.30317	1.35414	0.117573	0.114585	2.64582	0.0081494	NA	NA	NA	NA	NA
rs2517702	0.186582	-219230	6	29924889	-0.28868	0.749252	0.124381	0.109109	-2.64579	0.0081501	NA	NA	NA	NA	NA
rs3131865	0.260752	33494	6	29672165	0.361996	1.43619	0.135179	0.137194	2.63858	0.00832541	NA	NA	NA	NA	NA
rs3095267	0.231459	98613	6	29607046	0.405453	1.49998	0.154016	0.154451	2.62511	0.00866198	NA	NA	NA	NA	NA
rs3095268	0.231459	98898	6	29606761	0.405453	1.49998	0.154016	0.154451	2.62511	0.00866198	NA	NA	NA	NA	NA
rs3095269	0.231459	99514	6	29606145	0.405453	1.49998	0.154016	0.154451	2.62511	0.00866198	NA	NA	NA	NA	NA
rs3117289	0.231459	95738	6	29609921	0.405453	1.49998	0.154016	0.154451	2.62511	0.00866198	NA	NA	NA	NA	NA
rs9366749	0.432716	-59612	6	29765271	-0.258108	0.772512	0.114962	0.0984219	-2.62247	0.00872962	NA	NA	NA	NA	NA
rs9380139	0.432716	-61468	6	29767127	-0.258108	0.772512	0.114962	0.0984219	-2.62247	0.00872962	NA	NA	NA	NA	NA
rs9380141	0.432716	-72017	6	29777676	-0.258108	0.772512	0.114962	0.0984219	-2.62247	0.00872962	NA	NA	NA	NA	NA
rs3095283	0.415828	48993	6	29656666	0.377143	1.45811	0.151636	0.143904	2.6208	0.00877243	NA	NA	NA	NA	NA
rs3095283	0.415828	48993	6	29656666	0.377143	1.45811	0.151636	0.143904	2.6208	0.00877243	NA	NA	NA	NA	NA
rs34104393	0.00909313	-106681	6	29812340	0.336407	1.39991	0.162214	0.128499	2.61797	0.00884538	NA	NA	NA	NA	NA
rs1611156	0.440604	-85246	6	29790905	-0.256379	0.773848	0.114283	0.0979521	-2.6174	0.00886035	NA	NA	NA	NA	NA
rs1611173	0.440604	-72581	6	29778240	-0.256379	0.773848	0.114283	0.0979521	-2.6174	0.00886035	NA	NA	NA	NA	NA
rs1611190	0.440604	-65639	6	29771298	-0.256379	0.773848	0.114283	0.0979521	-2.6174	0.00886035	NA	NA	NA	NA	NA
rs2394173	0.440604	-67499	6	29773158	-0.256379	0.773848	0.114283	0.0979521	-2.6174	0.00886035	NA	NA	NA	NA	NA
rs2394688	0.440604	-66439	6	29772098	-0.256379	0.773848	0.114283	0.0979521	-2.6174	0.00886035	NA	NA	NA	NA	NA
rs2735030	0.440604	-70291	6	29775950	-0.256379	0.773848	0.114283	0.0979521	-2.6174	0.00886035	NA	NA	NA	NA	NA
rs2743936	0.440604	-75352	6	29781011	-0.256379	0.773848	0.114283	0.0979521	-2.6174	0.00886035	NA	NA	NA	NA	NA
rs28724922	0.440604	-56731	6	29762390	-0.256379	0.773848	0.114283	0.0979521	-2.6174	0.00886035	NA	NA	NA	NA	NA
rs6457057	0.440604	-78844	6	29784503	-0.256379	0.773848	0.114283	0.0979521	-2.6174	0.00886035	NA	NA	NA	NA	NA
rs6911139	0.440604	-81543	6	29787202	-0.256379	0.773848	0.114283	0.0979521	-2.6174	0.00886035	NA	NA	NA	NA	NA
rs6932596	0.440604	-90092	6	29795751	-0.256379	0.773848	0.114283	0.0979521	-2.6174	0.00886035	NA	NA	NA	NA	NA
rs6932888	0.440604	-90088	6	29795747	-0.256379	0.773848	0.114283	0.0979521	-2.6174	0.00886035	NA	NA	NA	NA	NA
rs7776026	0.440604	-79442	6	29785101	-0.256379	0.773848	0.114283	0.0979521	-2.6174	0.00886035	NA	NA	NA	NA	NA
rs9357085	0.440604	-56644	6	29762303	-0.256379	0.773848	0.114283	0.0979521	-2.6174	0.00886035	NA	NA	NA	NA	NA
rs9258685	0.222537	-118524	6	29824183	0.411876	1.50965	0.177354	0.157776	2.6105	0.00904093	NA	NA	NA	NA	NA
rs371151048	0.445479	45488	6	29660171	0.378883	1.46065	0.15228	0.145149	2.6103	0.00904626	NA	NA	NA	NA	NA
rs2232236	0.0426085	-236532	6	29942191	-0.278835	0.756665	0.122648	0.106869	-2.60913	0.00907741	NA	NA	NA	NA	NA
rs3823363	0.0426085	-238056	6	29943715	-0.278835	0.756665	0.122648	0.106869	-2.60913	0.00907741	NA	NA	NA	NA	NA
rs11289747	0.279755	9960	6	29695699	0.348082	1.41635	0.135356	0.133573	2.60594	0.00916235	NA	NA	NA	NA	NA
rs1419696	0.279755	10479	6	29695180	0.348082	1.41635	0.135356	0.133573	2.60594	0.00916235	NA	NA	NA	NA	NA
rs1628578	0.279755	10157	6	29695502	0.348082	1.41635	0.135356	0.133573	2.60594	0.00916235	NA	NA	NA	NA	NA
rs1632957	0.279755	16992	6	29688667	0.348082	1.41635	0.135356	0.133573	2.60594	0.00916235	NA	NA	NA	NA	NA
rs1632960	0.279755	20692	6	29684967	0.348082	1.41635	0.135356	0.133573	2.60594	0.00916235	NA	NA	NA	NA	NA
rs1632962	0.279755	21851	6	29683808	0.348082	1.41635	0.135356	0.133573	2.60594	0.00916235	NA	NA	NA	NA	NA
rs1632964	0.279755	23420	6	29682239	0.348082	1.41635	0.135356	0.133573	2.60594	0.00916235	NA	NA	NA	NA	NA
rs1633106	0.279755	7902	6	29697757	0.348082	1.41635	0.135356	0.133573	2.60594	0.00916235	NA	NA	NA	NA	NA
rs1633107	0.279755	8186	6	29697473	0.348082	1.41635	0.135356	0.133573	2.60594	0.00916235	NA	NA	NA	NA	NA
rs1736922	0.279755	11690	6	29693969	0.348082	1.41635	0.135356	0.133573	2.60594	0.00916235	NA	NA	NA	NA	NA
rs1736929	0.279755	21685	6	29683974	0.348082	1.41635	0.135356	0.133573	2.60594	0.00916235	NA	NA	NA	NA	NA
rs2517914	0.279755	23054	6	29682605	0.348082	1.41635	0.135356	0.133573	2.60594	0.00916235	NA	NA	NA	NA	NA
rs734259	0.279755	24366	6	29681293	0.348082	1.41635	0.135356	0.133573	2.60594	0.00916235	NA	NA	NA	NA	NA
rs885947	0.279755	9003	6	29696656	0.348082	1.41635	0.135356	0.133573	2.60594	0.00916235	NA	NA	NA	NA	NA
rs2844835	0.431272	-50331	6	29755990	-0.256069	0.774088	0.114787	0.0984486	-2.60104	0.00929405	NA	NA	NA	NA	NA
rs3129082	0.269851	40886	6	29664773	0.352693	1.42289	0.13618	0.135782	2.5975	0.0093905	NA	NA	NA	NA	NA
rs3129086	0.269851	41069	6	29664590	0.352693	1.42289	0.13618	0.135782	2.5975	0.0093905	NA	NA	NA	NA	NA
rs9258048	0.269851	40897	6	29664762	0.352693	1.42289	0.13618	0.135782	2.5975	0.0093905	NA	NA	NA	NA	NA
rs143877566	0.439256	-33038	6	29738697	-0.254413	0.775371	0.114108	0.0979807	-2.59657	0.00941607	NA	NA	NA	NA	NA
rs2517928	0.439256	-39691	6	29745350	-0.254413	0.775371	0.114108	0.0979807	-2.59657	0.00941607	NA	NA	NA	NA	NA
rs2517929	0.439256	-39516	6	29745175	-0.254413	0.775371	0.114108	0.0979807	-2.59657	0.00941607	NA	NA	NA	NA	NA
rs2517930	0.439256	-39416	6	29745075	-0.254413	0.775371	0.114108	0.0979807	-2.59657	0.00941607	NA	NA	NA	NA	NA
rs2517931	0.439256	-28179	6	29733838	-0.254413	0.775371	0.114108	0.0979807	-2.59657	0.00941607	NA	NA	NA	NA	NA
rs2735035	0.439256	-52056	6	29757715	-0.254413	0.775371	0.114108	0.0979807	-2.59657	0.00941607	NA	NA	NA	NA	NA
rs2735043	0.439256	-31415	6	29737074	-0.254413	0.775371	0.114108	0.0979807	-2.59657	0.00941607	NA	NA	NA	NA	NA
rs2735048	0.439256	-28042	6	29733701	-0.254413	0.775371	0.114108	0.0979807	-2.59657	0.00941607	NA	NA	NA	NA	NA
rs2735049	0.439256	-27731	6	29733390	-0.254413	0.775371	0.114108	0.0979807	-2.59657	0.00941607	NA	NA	NA	NA	NA
rs2743940	0.439256	-50101	6	29755760	-0.254413	0.775371	0.114108	0.0979807	-2.59657	0.00941607	NA	NA	NA	NA	NA
rs2743945	0.439256	-36598	6	29742257	-0.254413	0.775371	0.114108	0.0979807	-2.59657	0.00941607	NA	NA	NA	NA	NA
rs2844841	0.439256	-34507	6	29740166	-0.254413	0.775371	0.114108	0.0979807	-2.59657	0.00941607	NA	NA	NA	NA	NA
rs2844844	0.439256	-29874	6	29735533	-0.254413	0.775371	0.114108	0.0979807	-2.59657	0.00941607	NA	NA	NA	NA	NA
rs2975038	0.439256	-38964	6	29744623	-0.254413	0.775371	0.114108	0.0979807	-2.59657	0.00941607	NA	NA	NA	NA	NA
rs1059535	0.226101	-205563	6	29911222	0.408331	1.50431	0.176681	0.15739	2.5944	0.00947571	NA	NA	NA	NA	NA
rs1611546	0.226101	-155220	6	29860879	0.408331	1.50431	0.176681	0.15739	2.5944	0.00947571	NA	NA	NA	NA	NA
rs1611658	0.226101	-136792	6	29842451	0.408331	1.50431	0.176681	0.15739	2.5944	0.00947571	NA	NA	NA	NA	NA
rs1611663	0.226101	-119112	6	29824771	0.408331	1.50431	0.176681	0.15739	2.5944	0.00947571	NA	NA	NA	NA	NA
rs2508049	0.226101	-118224	6	29823883	0.408331	1.50431	0.176681	0.15739	2.5944	0.00947571	NA	NA	NA	NA	NA
rs2523798	0.226101	-153181	6	29858840	0.408331	1.50431	0.176681	0.15739	2.5944	0.00947571	NA	NA	NA	NA	NA
rs2734963	0.226101	-136886	6	29842545	0.408331	1.50431	0.176681	0.15739	2.5944	0.00947571	NA	NA	NA	NA	NA
rs2734964	0.226101	-136879	6	29842538	0.408331	1.50431	0.176681	0.15739	2.5944	0.00947571	NA	NA	NA	NA	NA
rs2734986	0.226101	-112909	6	29818568	0.408331	1.50431	0.176681	0.15739	2.5944	0.00947571	NA	NA	NA	NA	NA
rs70987604	0.226101	-119561	6	29825220	0.408331	1.50431	0.176681	0.15739	2.5944	0.00947571	NA	NA	NA	NA	NA
rs9258381	0.226101	-47689	6	29753348	0.408331	1.50431	0.176681	0.15739	2.5944	0.00947571	NA	NA	NA	NA	NA
rs9260157	0.226101	-205587	6	29911246	0.408331	1.50431	0.176681	0.15739	2.5944	0.00947571	NA	NA	NA	NA	NA
rs9260072	0.60099	-203179	6	29908838	0.311407	1.36534	0.124503	0.120405	2.58632	0.00970071	NA	NA	NA	NA	NA
rs2844825	0.329066	-127539	6	29833198	-0.257092	0.773297	0.118021	0.0996261	-2.58057	0.00986375	NA	NA	NA	NA	NA
rs1611741	0.321757	-126324	6	29831983	-0.263907	0.768045	0.117949	0.10271	-2.56944	0.0101863	NA	NA	NA	NA	NA
rs1233367	0.395505	83439	6	29622220	0.39142	1.47908	0.152065	0.152482	2.567	0.0102583	NA	NA	NA	NA	NA
rs2517911	0.279356	21025	6	29684634	0.343359	1.40967	0.135827	0.133914	2.56402	0.0103467	NA	NA	NA	NA	NA
rs2844810	0.600929	-217921	6	29923580	0.305597	1.35744	0.124519	0.119701	2.55299	0.0106801	NA	NA	NA	NA	NA
rs9260408	0.600929	-213258	6	29918917	0.305597	1.35744	0.124519	0.119701	2.55299	0.0106801	NA	NA	NA	NA	NA
rs2747431	0.409333	57095	6	29648564	0.395388	1.48496	0.153745	0.155051	2.55004	0.010771	NA	NA	NA	NA	NA
rs365052	0.409333	57261	6	29648398	0.395388	1.48496	0.153745	0.155051	2.55004	0.010771	NA	NA	NA	NA	NA
rs416568	0.409333	58031	6	29647628	0.395388	1.48496	0.153745	0.155051	2.55004	0.010771	NA	NA	NA	NA	NA
rs2571400	0.203122	-222063	6	29927722	-0.284185	0.752627	0.109361	0.111827	-2.5413	0.0110441	NA	NA	NA	NA	NA
rs6904029	0.228433	-237408	6	29943067	-0.292103	0.746692	0.130166	0.115165	-2.53639	0.0112001	NA	NA	NA	NA	NA
rs2844843	0.428472	-32018	6	29737677	-0.250989	0.778031	0.117424	0.0989841	-2.53565	0.0112238	NA	NA	NA	NA	NA
rs2252963	0.22397	-226348	6	29932007	-0.287793	0.749917	0.121513	0.113857	-2.52766	0.0114826	NA	NA	NA	NA	NA
rs2517681	0.22397	-226671	6	29932330	-0.287793	0.749917	0.121513	0.113857	-2.52766	0.0114826	NA	NA	NA	NA	NA
rs2508036	0.219994	-217349	6	29923008	0.395872	1.48568	0.176158	0.156623	2.52755	0.011486	NA	NA	NA	NA	NA
rs5875221	0.219994	-218478	6	29924137	0.395872	1.48568	0.176158	0.156623	2.52755	0.011486	NA	NA	NA	NA	NA
rs9260628	0.219994	-217568	6	29923227	0.395872	1.48568	0.176158	0.156623	2.52755	0.011486	NA	NA	NA	NA	NA
rs9260629	0.219994	-217580	6	29923239	0.395872	1.48568	0.176158	0.156623	2.52755	0.011486	NA	NA	NA	NA	NA
rs9278501	0.219994	-217460	6	29923119	0.395872	1.48568	0.176158	0.156623	2.52755	0.011486	NA	NA	NA	NA	NA
rs2517701	0.184051	-220313	6	29925972	-0.276039	0.758783	0.124341	0.10924	-2.52691	0.0115071	NA	NA	NA	NA	NA
rs2844809	0.184051	-219468	6	29925127	-0.276039	0.758783	0.124341	0.10924	-2.52691	0.0115071	NA	NA	NA	NA	NA
rs12195207	0.232149	-232848	6	29938507	-0.290662	0.747768	0.12993	0.115146	-2.5243	0.011593	NA	NA	NA	NA	NA
rs12195260	0.232149	-232796	6	29938455	-0.290662	0.747768	0.12993	0.115146	-2.5243	0.011593	NA	NA	NA	NA	NA
rs12202241	0.232149	-232828	6	29938487	-0.290662	0.747768	0.12993	0.115146	-2.5243	0.011593	NA	NA	NA	NA	NA
rs2071568	0.232149	-237622	6	29943281	-0.290662	0.747768	0.12993	0.115146	-2.5243	0.011593	NA	NA	NA	NA	NA
rs3823358	0.232149	-236546	6	29942205	-0.290662	0.747768	0.12993	0.115146	-2.5243	0.011593	NA	NA	NA	NA	NA
rs3823369	0.232149	-238257	6	29943916	-0.290662	0.747768	0.12993	0.115146	-2.5243	0.011593	NA	NA	NA	NA	NA
rs41271924	0.232149	-236532	6	29942191	-0.290662	0.747768	0.12993	0.115146	-2.5243	0.011593	NA	NA	NA	NA	NA
rs4713279	0.232149	-239237	6	29944896	-0.290662	0.747768	0.12993	0.115146	-2.5243	0.011593	NA	NA	NA	NA	NA
rs4959010	0.232149	-235284	6	29940943	-0.290662	0.747768	0.12993	0.115146	-2.5243	0.011593	NA	NA	NA	NA	NA
rs6903753	0.232149	-237519	6	29943178	-0.290662	0.747768	0.12993	0.115146	-2.5243	0.011593	NA	NA	NA	NA	NA
rs6916422	0.232149	-232451	6	29938110	-0.290662	0.747768	0.12993	0.115146	-2.5243	0.011593	NA	NA	NA	NA	NA
rs6916451	0.232149	-232515	6	29938174	-0.290662	0.747768	0.12993	0.115146	-2.5243	0.011593	NA	NA	NA	NA	NA
rs9295825	0.232149	-235772	6	29941431	-0.290662	0.747768	0.12993	0.115146	-2.5243	0.011593	NA	NA	NA	NA	NA
rs2072899	0.841352	13037	6	29692622	0.272502	1.31325	0.110251	0.107984	2.52355	0.0116176	NA	NA	NA	NA	NA
rs2735059	0.841352	9805	6	29695854	0.272502	1.31325	0.110251	0.107984	2.52355	0.0116176	0.341024	7.13741	3.3e-09	1.02e-07	HLA-F
rs2735059	0.841352	9805	6	29695854	0.272502	1.31325	0.110251	0.107984	2.52355	0.0116176	-0.107615	-2.10365	0.0403607	0.117317	HLA-G
rs2735059	0.841352	9805	6	29695854	0.272502	1.31325	0.110251	0.107984	2.52355	0.0116176	-0.095565	-1.23656	0.221917	0.380195	HLA-P
rs2735059	0.841352	9805	6	29695854	0.272502	1.31325	0.110251	0.107984	2.52355	0.0116176	0.0282145	0.495741	0.622207	0.73591	GABBR1
rs2735060	0.841352	10193	6	29695466	0.272502	1.31325	0.110251	0.107984	2.52355	0.0116176	-0.357714	-8.17102	7.86e-11	6.1e-09	HLA-F
rs2735060	0.841352	10193	6	29695466	0.272502	1.31325	0.110251	0.107984	2.52355	0.0116176	0.142134	2.92447	0.00513703	0.0230179	HLA-G
rs2735060	0.841352	10193	6	29695466	0.272502	1.31325	0.110251	0.107984	2.52355	0.0116176	0.136374	1.82213	0.0743007	0.192356	HLA-P
rs2735060	0.841352	10193	6	29695466	0.272502	1.31325	0.110251	0.107984	2.52355	0.0116176	-0.00518585	-0.0923097	0.926814	0.934838	GABBR1
rs2844806	0.123635	-227780	6	29933439	-0.262227	0.769337	0.111567	0.103981	-2.52188	0.011673	NA	NA	NA	NA	NA
rs35159526	0.224609	-237014	6	29942673	-0.291813	0.746908	0.130487	0.115796	-2.52006	0.0117336	NA	NA	NA	NA	NA
rs16896742	0.272193	-217081	6	29922740	-0.253748	0.775888	0.118431	0.10078	-2.51783	0.0118081	NA	NA	NA	NA	NA
rs3823352	0.228433	-236374	6	29942033	-0.290387	0.747974	0.130238	0.115775	-2.5082	0.012135	NA	NA	NA	NA	NA
rs9258078	0.270209	38188	6	29667471	0.33878	1.40324	0.137992	0.135414	2.50182	0.0123556	NA	NA	NA	NA	NA
rs9258079	0.270209	38156	6	29667503	0.33878	1.40324	0.137992	0.135414	2.50182	0.0123556	NA	NA	NA	NA	NA
rs9280724	0.109343	-114196	6	29819855	0.295516	1.34382	0.126785	0.118617	2.49134	0.0127262	NA	NA	NA	NA	NA
rs2517818	0.322826	-151440	6	29857099	-0.248378	0.780065	0.112582	0.0999534	-2.48493	0.0129575	NA	NA	NA	NA	NA
rs2517722	0.589741	-209671	6	29915330	0.287033	1.33247	0.119705	0.11559	2.4832	0.0130209	NA	NA	NA	NA	NA
rs2517723	0.589741	-209609	6	29915268	0.287033	1.33247	0.119705	0.11559	2.4832	0.0130209	NA	NA	NA	NA	NA
rs2524037	0.589741	-209291	6	29914950	0.287033	1.33247	0.119705	0.11559	2.4832	0.0130209	NA	NA	NA	NA	NA
rs2571383	0.589741	-208656	6	29914315	0.287033	1.33247	0.119705	0.11559	2.4832	0.0130209	NA	NA	NA	NA	NA
rs2860580	0.589741	-201032	6	29906691	0.287033	1.33247	0.119705	0.11559	2.4832	0.0130209	NA	NA	NA	NA	NA
rs2975057	0.589741	-207512	6	29913171	0.287033	1.33247	0.119705	0.11559	2.4832	0.0130209	NA	NA	NA	NA	NA
rs366907	0.589741	-202096	6	29907755	0.287033	1.33247	0.119705	0.11559	2.4832	0.0130209	NA	NA	NA	NA	NA
rs367077	0.589741	-200905	6	29906564	0.287033	1.33247	0.119705	0.11559	2.4832	0.0130209	NA	NA	NA	NA	NA
rs396379	0.589741	-208841	6	29914500	0.287033	1.33247	0.119705	0.11559	2.4832	0.0130209	NA	NA	NA	NA	NA
rs414215	0.589741	-201113	6	29906772	0.287033	1.33247	0.119705	0.11559	2.4832	0.0130209	NA	NA	NA	NA	NA
rs9260036	0.589741	-201835	6	29907494	0.287033	1.33247	0.119705	0.11559	2.4832	0.0130209	NA	NA	NA	NA	NA
rs9260038	0.589741	-201885	6	29907544	0.287033	1.33247	0.119705	0.11559	2.4832	0.0130209	NA	NA	NA	NA	NA
rs9260056	0.589741	-202581	6	29908240	0.287033	1.33247	0.119705	0.11559	2.4832	0.0130209	NA	NA	NA	NA	NA
rs9260115	0.589741	-204368	6	29910027	0.287033	1.33247	0.119705	0.11559	2.4832	0.0130209	NA	NA	NA	NA	NA
rs9260118	0.589741	-204517	6	29910176	0.287033	1.33247	0.119705	0.11559	2.4832	0.0130209	NA	NA	NA	NA	NA
rs9260119	0.589741	-204530	6	29910189	0.287033	1.33247	0.119705	0.11559	2.4832	0.0130209	NA	NA	NA	NA	NA
rs9260217	0.589741	-208095	6	29913754	0.287033	1.33247	0.119705	0.11559	2.4832	0.0130209	NA	NA	NA	NA	NA
rs9260223	0.589741	-208285	6	29913944	0.287033	1.33247	0.119705	0.11559	2.4832	0.0130209	NA	NA	NA	NA	NA
rs9260224	0.589741	-208289	6	29913948	0.287033	1.33247	0.119705	0.11559	2.4832	0.0130209	NA	NA	NA	NA	NA
rs2734976	0.612747	-127299	6	29832958	0.292617	1.33993	0.119278	0.118	2.47981	0.0131452	NA	NA	NA	NA	NA
rs139894973	0.147058	-204113	6	29909772	0.362651	1.43713	0.149263	0.146362	2.47777	0.0132205	NA	NA	NA	NA	NA
rs9260063	0.610125	-202885	6	29908544	0.285647	1.33062	0.11983	0.115436	2.47449	0.0133425	NA	NA	NA	NA	NA
rs9260067	0.610125	-202990	6	29908649	0.285647	1.33062	0.11983	0.115436	2.47449	0.0133425	NA	NA	NA	NA	NA
rs2394252	0.0919977	-238043	6	29943702	-0.289958	0.748295	0.118146	0.11771	-2.46332	0.0137657	NA	NA	NA	NA	NA
rs1613062	0.178339	-215441	6	29921100	0.365102	1.44066	0.148863	0.148647	2.45616	0.0140429	NA	NA	NA	NA	NA
rs2517910	0.700324	17158	6	29688501	0.254622	1.28997	0.109575	0.103983	2.44868	0.0143382	-0.218729	-3.62387	0.000668972	0.0033164	HLA-F
rs2517910	0.700324	17158	6	29688501	0.254622	1.28997	0.109575	0.103983	2.44868	0.0143382	-0.0577907	-0.7393	0.463114	0.609636	HLA-P
rs2517910	0.700324	17158	6	29688501	0.254622	1.28997	0.109575	0.103983	2.44868	0.0143382	0.028241	0.529973	0.598431	0.7114	HLA-G
rs2517910	0.700324	17158	6	29688501	0.254622	1.28997	0.109575	0.103983	2.44868	0.0143382	0.0252625	0.442789	0.659791	0.761046	GABBR1
rs2571420	0.222537	-203362	6	29909021	0.384601	1.46903	0.176927	0.157068	2.44862	0.0143403	NA	NA	NA	NA	NA
rs9260114	0.612747	-204329	6	29909988	0.281907	1.32566	0.119371	0.115155	2.44806	0.0143629	NA	NA	NA	NA	NA
rs2523815	0.264624	-134584	6	29840243	-0.227244	0.796726	0.111806	0.0930588	-2.44194	0.0146085	NA	NA	NA	NA	NA
rs2975055	0.586846	-207532	6	29913191	0.285746	1.33075	0.120719	0.117034	2.44156	0.0146242	NA	NA	NA	NA	NA
rs28724925	0.260215	-94284	6	29799943	-0.217764	0.804315	0.119129	0.0891967	-2.4414	0.0146306	NA	NA	NA	NA	NA
rs2524005	0.103901	-194018	6	29899677	0.359095	1.43203	0.149929	0.14807	2.42518	0.0153009	NA	NA	NA	NA	NA
rs2571402	0.231837	-226721	6	29932380	-0.269791	0.763539	0.120112	0.111326	-2.42344	0.0153742	NA	NA	NA	NA	NA
rs4628142	0.231837	-226140	6	29931799	-0.269791	0.763539	0.120112	0.111326	-2.42344	0.0153742	NA	NA	NA	NA	NA
rs1362091	0.076669	-125692	6	29831351	0.268524	1.30803	0.119426	0.111047	2.41812	0.0156011	NA	NA	NA	NA	NA
rs1611717	0.076669	-123918	6	29829577	0.268524	1.30803	0.119426	0.111047	2.41812	0.0156011	NA	NA	NA	NA	NA
rs1611720	0.076669	-124335	6	29829994	0.268524	1.30803	0.119426	0.111047	2.41812	0.0156011	NA	NA	NA	NA	NA
rs1611724	0.076669	-124911	6	29830570	0.268524	1.30803	0.119426	0.111047	2.41812	0.0156011	NA	NA	NA	NA	NA
rs1611732	0.076669	-125349	6	29831008	0.268524	1.30803	0.119426	0.111047	2.41812	0.0156011	NA	NA	NA	NA	NA
rs1611737	0.076669	-125912	6	29831571	0.268524	1.30803	0.119426	0.111047	2.41812	0.0156011	NA	NA	NA	NA	NA
rs1611739	0.076669	-126139	6	29831798	0.268524	1.30803	0.119426	0.111047	2.41812	0.0156011	NA	NA	NA	NA	NA
rs1611742	0.076669	-126384	6	29832043	0.268524	1.30803	0.119426	0.111047	2.41812	0.0156011	NA	NA	NA	NA	NA
rs1611743	0.076669	-126387	6	29832046	0.268524	1.30803	0.119426	0.111047	2.41812	0.0156011	NA	NA	NA	NA	NA
rs765649	0.076669	-125399	6	29831058	0.268524	1.30803	0.119426	0.111047	2.41812	0.0156011	NA	NA	NA	NA	NA
rs9258772	0.076669	-125001	6	29830660	0.268524	1.30803	0.119426	0.111047	2.41812	0.0156011	NA	NA	NA	NA	NA
rs9258777	0.076669	-125109	6	29830768	0.268524	1.30803	0.119426	0.111047	2.41812	0.0156011	NA	NA	NA	NA	NA
rs111867975	0.498127	-215884	6	29921543	0.263343	1.30127	0.112868	0.10895	2.41709	0.0156452	NA	NA	NA	NA	NA
rs141831815	0.132149	-115250	6	29820909	0.300876	1.35104	0.130133	0.124494	2.4168	0.0156578	NA	NA	NA	NA	NA
rs1611666	0.132149	-119186	6	29824845	0.300876	1.35104	0.130133	0.124494	2.4168	0.0156578	NA	NA	NA	NA	NA
rs1611668	0.132149	-119450	6	29825109	0.300876	1.35104	0.130133	0.124494	2.4168	0.0156578	NA	NA	NA	NA	NA
rs1611687	0.132149	-120829	6	29826488	0.300876	1.35104	0.130133	0.124494	2.4168	0.0156578	NA	NA	NA	NA	NA
rs3094174	0.132149	-117295	6	29822954	0.300876	1.35104	0.130133	0.124494	2.4168	0.0156578	NA	NA	NA	NA	NA
rs3094175	0.132149	-117264	6	29822923	0.300876	1.35104	0.130133	0.124494	2.4168	0.0156578	NA	NA	NA	NA	NA
rs34858374	0.132149	-124587	6	29830246	0.300876	1.35104	0.130133	0.124494	2.4168	0.0156578	NA	NA	NA	NA	NA
rs71305406	0.132149	-119978	6	29825637	0.300876	1.35104	0.130133	0.124494	2.4168	0.0156578	NA	NA	NA	NA	NA
rs71550165	0.132149	-125650	6	29831309	0.300876	1.35104	0.130133	0.124494	2.4168	0.0156578	NA	NA	NA	NA	NA
rs9258646	0.132149	-116530	6	29822189	0.300876	1.35104	0.130133	0.124494	2.4168	0.0156578	NA	NA	NA	NA	NA
rs9258698	0.132149	-118954	6	29824613	0.300876	1.35104	0.130133	0.124494	2.4168	0.0156578	NA	NA	NA	NA	NA
rs9258700	0.132149	-119061	6	29824720	0.300876	1.35104	0.130133	0.124494	2.4168	0.0156578	NA	NA	NA	NA	NA
rs396660	0.25567	59494	6	29646165	0.345793	1.41311	0.139019	0.143138	2.4158	0.0157007	NA	NA	NA	NA	NA
rs2107197	0.266202	-114035	6	29819694	-0.22581	0.79787	0.112168	0.0936626	-2.41088	0.015914	NA	NA	NA	NA	NA
rs1611185	0.390483	-62685	6	29768344	-0.235835	0.789911	0.114831	0.0978837	-2.40934	0.0159814	NA	NA	NA	NA	NA
rs1633008	0.390483	-58683	6	29764342	-0.235835	0.789911	0.114831	0.0978837	-2.40934	0.0159814	NA	NA	NA	NA	NA
rs1611141	0.0437299	-93610	6	29799269	0.295614	1.34395	0.127073	0.122909	2.40514	0.0161661	NA	NA	NA	NA	NA
rs9260309	0.589857	-211135	6	29916794	0.275613	1.31734	0.120673	0.114929	2.39813	0.0164792	NA	NA	NA	NA	NA
rs9260316	0.589857	-211255	6	29916914	0.275613	1.31734	0.120673	0.114929	2.39813	0.0164792	NA	NA	NA	NA	NA
rs1611729	0.0763647	-125164	6	29830823	0.267989	1.30733	0.119813	0.1118	2.39704	0.0165281	NA	NA	NA	NA	NA
rs34543080	0.0336536	-83100	6	29788759	0.308081	1.36081	0.153971	0.129155	2.38536	0.0170623	NA	NA	NA	NA	NA
rs35320382	0.0336536	-82910	6	29788569	0.308081	1.36081	0.153971	0.129155	2.38536	0.0170623	NA	NA	NA	NA	NA
rs2508037	0.567728	-212777	6	29918436	0.276156	1.31805	0.121269	0.115825	2.38425	0.0171138	NA	NA	NA	NA	NA
rs417162	0.567728	-210846	6	29916505	0.276156	1.31805	0.121269	0.115825	2.38425	0.0171138	NA	NA	NA	NA	NA
rs1611704	0.225242	-122808	6	29828467	-0.205679	0.814094	0.119322	0.0865716	-2.37582	0.0175098	NA	NA	NA	NA	NA
rs35787407	0.000181091	-106619	6	29812278	0.248888	1.2826	0.136354	0.104942	2.37167	0.0177079	NA	NA	NA	NA	NA
rs2246069	0.420343	-239011	6	29944670	-0.292741	0.746216	0.113601	0.123484	-2.37067	0.0177557	NA	NA	NA	NA	NA
rs115644852	0.000952525	-217525	6	29923184	0.334732	1.39757	0.173983	0.141505	2.36552	0.0180048	NA	NA	NA	NA	NA
rs2735092	0.493848	-215603	6	29921262	0.261348	1.29868	0.113972	0.110615	2.36269	0.018143	NA	NA	NA	NA	NA
rs9260530	0.493848	-215561	6	29921220	0.261348	1.29868	0.113972	0.110615	2.36269	0.018143	NA	NA	NA	NA	NA
rs9260565	0.493848	-216221	6	29921880	0.261348	1.29868	0.113972	0.110615	2.36269	0.018143	NA	NA	NA	NA	NA
rs1655910	0.574633	-214446	6	29920105	0.259911	1.29681	0.117695	0.110268	2.35709	0.0184188	NA	NA	NA	NA	NA
rs2517710	0.574633	-212637	6	29918296	0.259911	1.29681	0.117695	0.110268	2.35709	0.0184188	NA	NA	NA	NA	NA
rs2517713	0.574633	-212440	6	29918099	0.259911	1.29681	0.117695	0.110268	2.35709	0.0184188	NA	NA	NA	NA	NA
rs2916806	0.574633	-213025	6	29918684	0.259911	1.29681	0.117695	0.110268	2.35709	0.0184188	NA	NA	NA	NA	NA
rs2975043	0.574633	-213075	6	29918734	0.259911	1.29681	0.117695	0.110268	2.35709	0.0184188	NA	NA	NA	NA	NA
rs2517703	0.222987	-216041	6	29921700	-0.227676	0.796382	0.115037	0.0966264	-2.35625	0.0184603	NA	NA	NA	NA	NA
rs3130251	0.338804	76315	6	29629344	0.356517	1.42835	0.15346	0.151537	2.35268	0.0186389	NA	NA	NA	NA	NA
rs2735058	0.0728865	7966	6	29697693	-0.48438	0.616079	0.17352	0.206671	-2.34372	0.0190923	NA	NA	NA	NA	NA
rs28724990	0.000368175	-110883	6	29816542	0.24586	1.27872	0.136189	0.10492	2.34331	0.0191136	NA	NA	NA	NA	NA
rs28743711	0.000368175	-110974	6	29816633	0.24586	1.27872	0.136189	0.10492	2.34331	0.0191136	NA	NA	NA	NA	NA
rs34532525	0.000368175	-106582	6	29812241	0.24586	1.27872	0.136189	0.10492	2.34331	0.0191136	NA	NA	NA	NA	NA
rs35161773	0.000368175	-106471	6	29812130	0.24586	1.27872	0.136189	0.10492	2.34331	0.0191136	NA	NA	NA	NA	NA
rs35826581	0.000368175	-106538	6	29812197	0.24586	1.27872	0.136189	0.10492	2.34331	0.0191136	NA	NA	NA	NA	NA
rs4084096	0.000368175	-106209	6	29811868	0.24586	1.27872	0.136189	0.10492	2.34331	0.0191136	NA	NA	NA	NA	NA
rs5013309	0.000368175	-106783	6	29812442	0.24586	1.27872	0.136189	0.10492	2.34331	0.0191136	NA	NA	NA	NA	NA
rs5013310	0.000368175	-106745	6	29812404	0.24586	1.27872	0.136189	0.10492	2.34331	0.0191136	NA	NA	NA	NA	NA
rs56164731	0.000368175	-105415	6	29811074	0.24586	1.27872	0.136189	0.10492	2.34331	0.0191136	NA	NA	NA	NA	NA
rs58530170	0.000368175	-105466	6	29811125	0.24586	1.27872	0.136189	0.10492	2.34331	0.0191136	NA	NA	NA	NA	NA
rs72843666	0.000368175	-106905	6	29812564	0.24586	1.27872	0.136189	0.10492	2.34331	0.0191136	NA	NA	NA	NA	NA
rs72843667	0.000368175	-107068	6	29812727	0.24586	1.27872	0.136189	0.10492	2.34331	0.0191136	NA	NA	NA	NA	NA
rs72843668	0.000368175	-107110	6	29812769	0.24586	1.27872	0.136189	0.10492	2.34331	0.0191136	NA	NA	NA	NA	NA
rs72843670	0.000368175	-107236	6	29812895	0.24586	1.27872	0.136189	0.10492	2.34331	0.0191136	NA	NA	NA	NA	NA
rs72845909	0.000368175	-112279	6	29817938	0.24586	1.27872	0.136189	0.10492	2.34331	0.0191136	NA	NA	NA	NA	NA
rs76663092	0.000368175	-111601	6	29817260	0.24586	1.27872	0.136189	0.10492	2.34331	0.0191136	NA	NA	NA	NA	NA
rs72848606	0.014838	-126515	6	29832174	0.293236	1.34076	0.157582	0.125178	2.34255	0.0191522	NA	NA	NA	NA	NA
rs29228	0.324234	81920	6	29623739	0.351577	1.42131	0.152996	0.150157	2.3414	0.0192114	NA	NA	NA	NA	NA
rs3095271	0.324234	83006	6	29622653	0.351577	1.42131	0.152996	0.150157	2.3414	0.0192114	NA	NA	NA	NA	NA
rs3095294	0.324234	77622	6	29628037	0.351577	1.42131	0.152996	0.150157	2.3414	0.0192114	NA	NA	NA	NA	NA
rs3117318	0.324234	93878	6	29611781	0.351577	1.42131	0.152996	0.150157	2.3414	0.0192114	NA	NA	NA	NA	NA
rs3129069	0.324234	77565	6	29628094	0.351577	1.42131	0.152996	0.150157	2.3414	0.0192114	NA	NA	NA	NA	NA
rs3129073	0.324234	89837	6	29615822	0.351577	1.42131	0.152996	0.150157	2.3414	0.0192114	NA	NA	NA	NA	NA
rs3130249	0.324234	93334	6	29612325	0.351577	1.42131	0.152996	0.150157	2.3414	0.0192114	NA	NA	NA	NA	NA
rs2535238	0.334721	60621	6	29645038	0.354887	1.42602	0.154621	0.152458	2.32777	0.0199244	NA	NA	NA	NA	NA
rs2747421	0.334721	60541	6	29645118	0.354887	1.42602	0.154621	0.152458	2.32777	0.0199244	NA	NA	NA	NA	NA
rs2747427	0.334721	57540	6	29648119	0.354887	1.42602	0.154621	0.152458	2.32777	0.0199244	NA	NA	NA	NA	NA
rs2747428	0.334721	57533	6	29648126	0.354887	1.42602	0.154621	0.152458	2.32777	0.0199244	NA	NA	NA	NA	NA
rs2747429	0.334721	57282	6	29648377	0.354887	1.42602	0.154621	0.152458	2.32777	0.0199244	NA	NA	NA	NA	NA
rs3095290	0.334721	64022	6	29641637	0.354887	1.42602	0.154621	0.152458	2.32777	0.0199244	NA	NA	NA	NA	NA
rs3129058	0.334721	57460	6	29648199	0.354887	1.42602	0.154621	0.152458	2.32777	0.0199244	NA	NA	NA	NA	NA
rs3129062	0.334721	59722	6	29645937	0.354887	1.42602	0.154621	0.152458	2.32777	0.0199244	NA	NA	NA	NA	NA
rs3129063	0.334721	60046	6	29645613	0.354887	1.42602	0.154621	0.152458	2.32777	0.0199244	NA	NA	NA	NA	NA
rs35323664	0.334721	58841	6	29646818	0.354887	1.42602	0.154621	0.152458	2.32777	0.0199244	NA	NA	NA	NA	NA
rs374317	0.334721	61619	6	29644040	0.354887	1.42602	0.154621	0.152458	2.32777	0.0199244	NA	NA	NA	NA	NA
rs375984	0.334721	61157	6	29644502	0.354887	1.42602	0.154621	0.152458	2.32777	0.0199244	NA	NA	NA	NA	NA
rs376319	0.334721	61026	6	29644633	0.354887	1.42602	0.154621	0.152458	2.32777	0.0199244	NA	NA	NA	NA	NA
rs387640	0.334721	59889	6	29645770	0.354887	1.42602	0.154621	0.152458	2.32777	0.0199244	NA	NA	NA	NA	NA
rs387642	0.334721	60025	6	29645634	0.354887	1.42602	0.154621	0.152458	2.32777	0.0199244	NA	NA	NA	NA	NA
rs417764	0.334721	57522	6	29648137	0.354887	1.42602	0.154621	0.152458	2.32777	0.0199244	NA	NA	NA	NA	NA
rs448380	0.334721	58114	6	29647545	0.354887	1.42602	0.154621	0.152458	2.32777	0.0199244	NA	NA	NA	NA	NA
rs448489	0.334721	58017	6	29647642	0.354887	1.42602	0.154621	0.152458	2.32777	0.0199244	NA	NA	NA	NA	NA
rs71772231	0.334721	57969	6	29647690	0.354887	1.42602	0.154621	0.152458	2.32777	0.0199244	NA	NA	NA	NA	NA
rs2517678	0.0837701	-227566	6	29933225	-0.227335	0.796654	0.1085	0.0978011	-2.32447	0.0201005	NA	NA	NA	NA	NA
rs3116812	0.231719	44719	6	29660940	0.297274	1.34618	0.134072	0.128921	2.30585	0.0211189	NA	NA	NA	NA	NA
rs143499124	0.33525	62681	6	29642978	0.349301	1.41808	0.155359	0.152583	2.28925	0.0220649	NA	NA	NA	NA	NA
rs3094579	0.33525	61351	6	29644308	0.349301	1.41808	0.155359	0.152583	2.28925	0.0220649	NA	NA	NA	NA	NA
rs34630607	0.33525	59230	6	29646429	0.349301	1.41808	0.155359	0.152583	2.28925	0.0220649	NA	NA	NA	NA	NA
rs2394685	0.350711	-39780	6	29745439	0.246417	1.27943	0.115598	0.107743	2.28709	0.0221907	NA	NA	NA	NA	NA
rs9260559	0.487061	-216163	6	29921822	0.244636	1.27716	0.114232	0.107664	2.27222	0.0230735	NA	NA	NA	NA	NA
rs1063320	0.0633675	-93090	6	29798749	0.261734	1.29918	0.11939	0.115214	2.27173	0.0231031	NA	NA	NA	NA	NA
rs13192355	0.214364	-216204	6	29921863	-0.229544	0.794896	0.117988	0.101264	-2.26679	0.0234028	NA	NA	NA	NA	NA
rs28749166	0.214364	-215292	6	29920951	-0.229544	0.794896	0.117988	0.101264	-2.26679	0.0234028	NA	NA	NA	NA	NA
rs1611680	0.229701	-119907	6	29825566	-0.193401	0.824151	0.118154	0.0856448	-2.25818	0.0239347	NA	NA	NA	NA	NA
rs1611702	0.229701	-122392	6	29828051	-0.193401	0.824151	0.118154	0.0856448	-2.25818	0.0239347	NA	NA	NA	NA	NA
rs1611715	0.229701	-123823	6	29829482	-0.193401	0.824151	0.118154	0.0856448	-2.25818	0.0239347	NA	NA	NA	NA	NA
rs2517840	0.229701	-120433	6	29826092	-0.193401	0.824151	0.118154	0.0856448	-2.25818	0.0239347	NA	NA	NA	NA	NA
rs2523763	0.229701	-112464	6	29818123	-0.193401	0.824151	0.118154	0.0856448	-2.25818	0.0239347	NA	NA	NA	NA	NA
rs2523822	0.229701	-123001	6	29828660	-0.193401	0.824151	0.118154	0.0856448	-2.25818	0.0239347	NA	NA	NA	NA	NA
rs2734982	0.229701	-115908	6	29821567	-0.193401	0.824151	0.118154	0.0856448	-2.25818	0.0239347	NA	NA	NA	NA	NA
rs2734987	0.229701	-112570	6	29818229	-0.193401	0.824151	0.118154	0.0856448	-2.25818	0.0239347	NA	NA	NA	NA	NA
rs2905756	0.229701	-116754	6	29822413	-0.193401	0.824151	0.118154	0.0856448	-2.25818	0.0239347	NA	NA	NA	NA	NA
rs2975033	0.229701	-116602	6	29822261	-0.193401	0.824151	0.118154	0.0856448	-2.25818	0.0239347	NA	NA	NA	NA	NA
rs2975034	0.229701	-116480	6	29822139	-0.193401	0.824151	0.118154	0.0856448	-2.25818	0.0239347	NA	NA	NA	NA	NA
rs3094643	0.229701	-115609	6	29821268	-0.193401	0.824151	0.118154	0.0856448	-2.25818	0.0239347	NA	NA	NA	NA	NA
rs3115627	0.229701	-114619	6	29820278	-0.193401	0.824151	0.118154	0.0856448	-2.25818	0.0239347	NA	NA	NA	NA	NA
rs4713250	0.235412	-97867	6	29803526	-0.200351	0.818444	0.118662	0.088871	-2.2544	0.0241709	NA	NA	NA	NA	NA
rs9380143	0.235412	-96386	6	29802045	-0.200351	0.818444	0.118662	0.088871	-2.2544	0.0241709	NA	NA	NA	NA	NA
rs9380145	0.235412	-97031	6	29802690	-0.200351	0.818444	0.118662	0.088871	-2.2544	0.0241709	NA	NA	NA	NA	NA
rs2975035	0.22267	-113543	6	29819202	-0.196741	0.821404	0.117701	0.0874117	-2.25074	0.0244022	NA	NA	NA	NA	NA
rs115221336	0.00104802	-201903	6	29907562	0.318372	1.37489	0.173757	0.141908	2.24351	0.0248639	NA	NA	NA	NA	NA
rs116706170	0.00104802	-202756	6	29908415	0.318372	1.37489	0.173757	0.141908	2.24351	0.0248639	NA	NA	NA	NA	NA
rs141431951	0.00104802	-111372	6	29817031	0.318372	1.37489	0.173757	0.141908	2.24351	0.0248639	NA	NA	NA	NA	NA
rs142087837	0.00104802	-122200	6	29827859	0.318372	1.37489	0.173757	0.141908	2.24351	0.0248639	NA	NA	NA	NA	NA
rs144269407	0.00104802	-202496	6	29908155	0.318372	1.37489	0.173757	0.141908	2.24351	0.0248639	NA	NA	NA	NA	NA
rs17179234	0.00104802	-115681	6	29821340	0.318372	1.37489	0.173757	0.141908	2.24351	0.0248639	NA	NA	NA	NA	NA
rs17179529	0.00104802	-208894	6	29914553	0.318372	1.37489	0.173757	0.141908	2.24351	0.0248639	NA	NA	NA	NA	NA
rs17185910	0.00104802	-208885	6	29914544	0.318372	1.37489	0.173757	0.141908	2.24351	0.0248639	NA	NA	NA	NA	NA
rs17185964	0.00104802	-209168	6	29914827	0.318372	1.37489	0.173757	0.141908	2.24351	0.0248639	NA	NA	NA	NA	NA
rs17878860	0.00104802	-205701	6	29911360	0.318372	1.37489	0.173757	0.141908	2.24351	0.0248639	NA	NA	NA	NA	NA
rs199474430	0.00104802	-205066	6	29910725	0.318372	1.37489	0.173757	0.141908	2.24351	0.0248639	NA	NA	NA	NA	NA
rs201735852	0.00104802	-109169	6	29814828	0.318372	1.37489	0.173757	0.141908	2.24351	0.0248639	NA	NA	NA	NA	NA
rs28764628	0.00104802	-111494	6	29817153	0.318372	1.37489	0.173757	0.141908	2.24351	0.0248639	NA	NA	NA	NA	NA
rs3094179	0.00104802	-109912	6	29815571	0.318372	1.37489	0.173757	0.141908	2.24351	0.0248639	NA	NA	NA	NA	NA
rs34941730	0.00104802	-208227	6	29913886	0.318372	1.37489	0.173757	0.141908	2.24351	0.0248639	NA	NA	NA	NA	NA
rs35158227	0.00104802	-204340	6	29909999	0.318372	1.37489	0.173757	0.141908	2.24351	0.0248639	NA	NA	NA	NA	NA
rs35493521	0.00104802	-208171	6	29913830	0.318372	1.37489	0.173757	0.141908	2.24351	0.0248639	NA	NA	NA	NA	NA
rs41545815	0.00104802	-205288	6	29910947	0.318372	1.37489	0.173757	0.141908	2.24351	0.0248639	NA	NA	NA	NA	NA
rs41557912	0.00104802	-207542	6	29913201	0.318372	1.37489	0.173757	0.141908	2.24351	0.0248639	NA	NA	NA	NA	NA
rs61580452	0.00104802	-144343	6	29850002	0.318372	1.37489	0.173757	0.141908	2.24351	0.0248639	NA	NA	NA	NA	NA
rs66539578	0.00104802	-129850	6	29835509	0.318372	1.37489	0.173757	0.141908	2.24351	0.0248639	NA	NA	NA	NA	NA
rs66585529	0.00104802	-207790	6	29913449	0.318372	1.37489	0.173757	0.141908	2.24351	0.0248639	NA	NA	NA	NA	NA
rs6902658	0.00104802	-110073	6	29815732	0.318372	1.37489	0.173757	0.141908	2.24351	0.0248639	NA	NA	NA	NA	NA
rs6922605	0.00104802	-110085	6	29815744	0.318372	1.37489	0.173757	0.141908	2.24351	0.0248639	NA	NA	NA	NA	NA
rs72845119	0.00104802	-209692	6	29915351	0.318372	1.37489	0.173757	0.141908	2.24351	0.0248639	NA	NA	NA	NA	NA
rs72845126	0.00104802	-210628	6	29916287	0.318372	1.37489	0.173757	0.141908	2.24351	0.0248639	NA	NA	NA	NA	NA
rs72848653	0.00104802	-130943	6	29836602	0.318372	1.37489	0.173757	0.141908	2.24351	0.0248639	NA	NA	NA	NA	NA
rs73725527	0.00104802	-202451	6	29908110	0.318372	1.37489	0.173757	0.141908	2.24351	0.0248639	NA	NA	NA	NA	NA
rs75405407	0.00104802	-208165	6	29913824	0.318372	1.37489	0.173757	0.141908	2.24351	0.0248639	NA	NA	NA	NA	NA
rs75574103	0.00104802	-143917	6	29849576	0.318372	1.37489	0.173757	0.141908	2.24351	0.0248639	NA	NA	NA	NA	NA
rs76475517	0.00104802	-205886	6	29911545	0.318372	1.37489	0.173757	0.141908	2.24351	0.0248639	NA	NA	NA	NA	NA
rs78334780	0.00104802	-144975	6	29850634	0.318372	1.37489	0.173757	0.141908	2.24351	0.0248639	NA	NA	NA	NA	NA
rs78841522	0.00104802	-208039	6	29913698	0.318372	1.37489	0.173757	0.141908	2.24351	0.0248639	NA	NA	NA	NA	NA
rs9260109	0.00104802	-204097	6	29909756	0.318372	1.37489	0.173757	0.141908	2.24351	0.0248639	NA	NA	NA	NA	NA
rs34468824	0.0295105	-82764	6	29788423	0.345505	1.4127	0.186718	0.154116	2.24185	0.0249714	NA	NA	NA	NA	NA
rs373590997	0.0295105	-83762	6	29789421	0.345505	1.4127	0.186718	0.154116	2.24185	0.0249714	NA	NA	NA	NA	NA
rs17179851	3.73e-05	-218781	6	29924440	0.310051	1.3635	0.172215	0.138676	2.2358	0.0253647	NA	NA	NA	NA	NA
rs9260521	0.489944	-215476	6	29921135	0.242756	1.27476	0.112452	0.109124	2.22459	0.0261089	NA	NA	NA	NA	NA
rs5027910	0.489409	-216414	6	29922073	0.244399	1.27685	0.114638	0.110051	2.22079	0.0263655	NA	NA	NA	NA	NA
rs7767671	0.753978	27872	6	29677787	0.265406	1.30396	0.115514	0.119579	2.2195	0.0264525	0.321163	6.42356	4.43e-08	8.6e-07	HLA-F
rs7767671	0.753978	27872	6	29677787	0.265406	1.30396	0.115514	0.119579	2.2195	0.0264525	-0.0852726	-1.64845	0.105409	0.259879	HLA-G
rs7767671	0.753978	27872	6	29677787	0.265406	1.30396	0.115514	0.119579	2.2195	0.0264525	-0.0889623	-1.15416	0.253815	0.42242	HLA-P
rs7767671	0.753978	27872	6	29677787	0.265406	1.30396	0.115514	0.119579	2.2195	0.0264525	0.0321924	0.568623	0.572107	0.690159	GABBR1
rs28780068	0.258575	-215568	6	29921227	-0.23177	0.793128	0.121107	0.104507	-2.21775	0.0265719	NA	NA	NA	NA	NA
rs9295821	0.242937	-98221	6	29803880	-0.194904	0.822914	0.117588	0.087924	-2.21673	0.0266417	NA	NA	NA	NA	NA
rs137886986	0.000863641	-215801	6	29921460	0.312344	1.36662	0.17354	0.141519	2.20708	0.0273083	NA	NA	NA	NA	NA
rs149890683	0.000863641	-215952	6	29921611	0.312344	1.36662	0.17354	0.141519	2.20708	0.0273083	NA	NA	NA	NA	NA
rs17185992	0.000863641	-212977	6	29918636	0.312344	1.36662	0.17354	0.141519	2.20708	0.0273083	NA	NA	NA	NA	NA
rs72845127	0.000863641	-210801	6	29916460	0.312344	1.36662	0.17354	0.141519	2.20708	0.0273083	NA	NA	NA	NA	NA
rs72845132	0.000863641	-210980	6	29916639	0.312344	1.36662	0.17354	0.141519	2.20708	0.0273083	NA	NA	NA	NA	NA
rs72845133	0.000863641	-210995	6	29916654	0.312344	1.36662	0.17354	0.141519	2.20708	0.0273083	NA	NA	NA	NA	NA
rs72845135	0.000863641	-211263	6	29916922	0.312344	1.36662	0.17354	0.141519	2.20708	0.0273083	NA	NA	NA	NA	NA
rs72845136	0.000863641	-211312	6	29916971	0.312344	1.36662	0.17354	0.141519	2.20708	0.0273083	NA	NA	NA	NA	NA
rs72845140	0.000863641	-211520	6	29917179	0.312344	1.36662	0.17354	0.141519	2.20708	0.0273083	NA	NA	NA	NA	NA
rs72845150	0.000863641	-214160	6	29919819	0.312344	1.36662	0.17354	0.141519	2.20708	0.0273083	NA	NA	NA	NA	NA
rs74885417	0.000863641	-215960	6	29921619	0.312344	1.36662	0.17354	0.141519	2.20708	0.0273083	NA	NA	NA	NA	NA
rs75796752	0.000863641	-217477	6	29923136	0.312344	1.36662	0.17354	0.141519	2.20708	0.0273083	NA	NA	NA	NA	NA
rs77735985	0.000863641	-216340	6	29921999	0.312344	1.36662	0.17354	0.141519	2.20708	0.0273083	NA	NA	NA	NA	NA
rs78720542	0.000863641	-214661	6	29920320	0.312344	1.36662	0.17354	0.141519	2.20708	0.0273083	NA	NA	NA	NA	NA
rs9260539	0.000863641	-215653	6	29921312	0.312344	1.36662	0.17354	0.141519	2.20708	0.0273083	NA	NA	NA	NA	NA
rs1610588	0.244642	28943	6	29676716	0.313621	1.36837	0.139369	0.142506	2.20076	0.0277529	NA	NA	NA	NA	NA
rs1610589	0.244642	28272	6	29677387	0.313621	1.36837	0.139369	0.142506	2.20076	0.0277529	NA	NA	NA	NA	NA
rs370301236	0.244642	27568	6	29678091	0.313621	1.36837	0.139369	0.142506	2.20076	0.0277529	NA	NA	NA	NA	NA
rs2734966	0.189669	-136331	6	29841990	-0.181579	0.833952	0.114605	0.0837983	-2.16686	0.0302457	NA	NA	NA	NA	NA
rs2734967	0.189669	-129859	6	29835518	-0.181579	0.833952	0.114605	0.0837983	-2.16686	0.0302457	NA	NA	NA	NA	NA
rs2734968	0.189669	-129367	6	29835026	-0.181579	0.833952	0.114605	0.0837983	-2.16686	0.0302457	NA	NA	NA	NA	NA
rs2844820	0.189669	-135621	6	29841280	-0.181579	0.833952	0.114605	0.0837983	-2.16686	0.0302457	NA	NA	NA	NA	NA
rs1610649	0.0882906	-63258	6	29768917	0.291362	1.33825	0.135625	0.135065	2.15719	0.0309908	NA	NA	NA	NA	NA
rs7767668	0.412053	-217364	6	29923023	0.224543	1.25175	0.115399	0.104217	2.15457	0.0311956	NA	NA	NA	NA	NA
rs9260475	0.412053	-214467	6	29920126	0.224543	1.25175	0.115399	0.104217	2.15457	0.0311956	NA	NA	NA	NA	NA
rs9260148	0.10709	-205344	6	29911003	-0.414711	0.660531	0.213819	0.193266	-2.1458	0.0318891	NA	NA	NA	NA	NA
rs9260151	0.10709	-205371	6	29911030	-0.414711	0.660531	0.213819	0.193266	-2.1458	0.0318891	NA	NA	NA	NA	NA
rs1130363	0.0609206	-92037	6	29797696	0.236563	1.26689	0.115493	0.111006	2.13109	0.0330818	NA	NA	NA	NA	NA
rs1610676	0.0609206	-83338	6	29788997	0.236563	1.26689	0.115493	0.111006	2.13109	0.0330818	NA	NA	NA	NA	NA
rs1610678	0.0609206	-83531	6	29789190	0.236563	1.26689	0.115493	0.111006	2.13109	0.0330818	NA	NA	NA	NA	NA
rs1611149	0.0609206	-84340	6	29789999	0.236563	1.26689	0.115493	0.111006	2.13109	0.0330818	NA	NA	NA	NA	NA
rs1611154	0.0609206	-85219	6	29790878	0.236563	1.26689	0.115493	0.111006	2.13109	0.0330818	NA	NA	NA	NA	NA
rs1611164	0.0609206	-86352	6	29792011	0.236563	1.26689	0.115493	0.111006	2.13109	0.0330818	NA	NA	NA	NA	NA
rs1611165	0.0609206	-86455	6	29792114	0.236563	1.26689	0.115493	0.111006	2.13109	0.0330818	NA	NA	NA	NA	NA
rs1625035	0.0609206	-90598	6	29796257	0.236563	1.26689	0.115493	0.111006	2.13109	0.0330818	NA	NA	NA	NA	NA
rs1626038	0.0609206	-90444	6	29796103	0.236563	1.26689	0.115493	0.111006	2.13109	0.0330818	NA	NA	NA	NA	NA
rs1629329	0.0609206	-90109	6	29795768	0.236563	1.26689	0.115493	0.111006	2.13109	0.0330818	NA	NA	NA	NA	NA
rs1632942	0.0609206	-90981	6	29796640	0.236563	1.26689	0.115493	0.111006	2.13109	0.0330818	NA	NA	NA	NA	NA
rs1632943	0.0609206	-89594	6	29795253	0.236563	1.26689	0.115493	0.111006	2.13109	0.0330818	NA	NA	NA	NA	NA
rs1632948	0.0609206	-88390	6	29794049	0.236563	1.26689	0.115493	0.111006	2.13109	0.0330818	NA	NA	NA	NA	NA
rs1710	0.0609206	-92958	6	29798617	0.236563	1.26689	0.115493	0.111006	2.13109	0.0330818	NA	NA	NA	NA	NA
rs1736920	0.0609206	-91514	6	29797173	0.236563	1.26689	0.115493	0.111006	2.13109	0.0330818	NA	NA	NA	NA	NA
rs1736927	0.0609206	-90456	6	29796115	0.236563	1.26689	0.115493	0.111006	2.13109	0.0330818	NA	NA	NA	NA	NA
rs1736932	0.0609206	-89486	6	29795145	0.236563	1.26689	0.115493	0.111006	2.13109	0.0330818	NA	NA	NA	NA	NA
rs1736940	0.0609206	-87703	6	29793362	0.236563	1.26689	0.115493	0.111006	2.13109	0.0330818	NA	NA	NA	NA	NA
rs915668	0.0609206	-92800	6	29798459	0.236563	1.26689	0.115493	0.111006	2.13109	0.0330818	NA	NA	NA	NA	NA
rs915669	0.0609206	-92766	6	29798425	0.236563	1.26689	0.115493	0.111006	2.13109	0.0330818	NA	NA	NA	NA	NA
rs78447784	0.000188013	-216148	6	29921807	0.303895	1.35513	0.176636	0.142676	2.12996	0.0331746	NA	NA	NA	NA	NA
rs1632875	0.192129	-215306	6	29920965	0.321248	1.37885	0.15287	0.151047	2.12681	0.0334359	NA	NA	NA	NA	NA
rs4713276	0.280097	-232135	6	29937794	-0.259102	0.771745	0.124692	0.121984	-2.12406	0.0336654	NA	NA	NA	NA	NA
rs1736993	0.373019	-61002	6	29766661	0.315878	1.37146	0.134607	0.148921	2.12111	0.0339127	NA	NA	NA	NA	NA
rs2015689	0.144358	-9495	6	29715154	-0.354145	0.701773	0.156026	0.167649	-2.11241	0.0346511	NA	NA	NA	NA	NA
rs2523385	0.144358	-8267	6	29713926	-0.354145	0.701773	0.156026	0.167649	-2.11241	0.0346511	NA	NA	NA	NA	NA
rs34918044	2.36e-05	-100463	6	29806122	0.27838	1.32099	0.157175	0.13197	2.10942	0.0349083	NA	NA	NA	NA	NA
rs59098250	2.36e-05	-98268	6	29803927	0.27838	1.32099	0.157175	0.13197	2.10942	0.0349083	NA	NA	NA	NA	NA
rs72838292	2.36e-05	-95995	6	29801654	0.27838	1.32099	0.157175	0.13197	2.10942	0.0349083	NA	NA	NA	NA	NA
rs72842103	2.36e-05	-98819	6	29804478	0.27838	1.32099	0.157175	0.13197	2.10942	0.0349083	NA	NA	NA	NA	NA
rs72842172	2.36e-05	-101929	6	29807588	0.27838	1.32099	0.157175	0.13197	2.10942	0.0349083	NA	NA	NA	NA	NA
rs76723605	2.36e-05	-101322	6	29806981	0.27838	1.32099	0.157175	0.13197	2.10942	0.0349083	NA	NA	NA	NA	NA
rs79287057	2.36e-05	-103155	6	29808814	0.27838	1.32099	0.157175	0.13197	2.10942	0.0349083	NA	NA	NA	NA	NA
rs4607472	0.000114187	-104884	6	29810543	0.251439	1.28587	0.148774	0.119688	2.10079	0.0356594	NA	NA	NA	NA	NA
rs56166031	0.000114187	-103724	6	29809383	0.251439	1.28587	0.148774	0.119688	2.10079	0.0356594	NA	NA	NA	NA	NA
rs1736935	0.0607183	-88784	6	29794443	0.234009	1.26366	0.115683	0.111422	2.1002	0.0357114	NA	NA	NA	NA	NA
rs1633092	0.0342649	-79092	6	29784751	0.277261	1.31951	0.154435	0.132166	2.09782	0.0359214	NA	NA	NA	NA	NA
rs56221809	0.0342649	-81109	6	29786768	0.277261	1.31951	0.154435	0.132166	2.09782	0.0359214	NA	NA	NA	NA	NA
rs7742733	0.0342649	-80369	6	29786028	0.277261	1.31951	0.154435	0.132166	2.09782	0.0359214	NA	NA	NA	NA	NA
rs141867608	0.0287098	-78907	6	29784566	0.324399	1.3832	0.189036	0.154639	2.09779	0.0359239	NA	NA	NA	NA	NA
rs3823321	0.0287098	-88808	6	29794467	0.324399	1.3832	0.189036	0.154639	2.09779	0.0359239	NA	NA	NA	NA	NA
rs72492275	0.0287098	-78559	6	29784218	0.324399	1.3832	0.189036	0.154639	2.09779	0.0359239	NA	NA	NA	NA	NA
rs6914699	0.277301	-228363	6	29934022	-0.244853	0.78282	0.117889	0.11677	-2.09689	0.0360034	NA	NA	NA	NA	NA
rs4713242	0.43624	-12561	6	29718220	-0.235423	0.790237	0.118701	0.113234	-2.07908	0.0376101	NA	NA	NA	NA	NA
rs16896119	0.000327436	-115391	6	29821050	0.245783	1.27862	0.14783	0.118714	2.07037	0.0384175	NA	NA	NA	NA	NA
rs9468541	0.068616	218124	6	29487535	-0.326371	0.721538	0.158064	0.158002	-2.06561	0.0388654	NA	NA	NA	NA	NA
rs7768235	0.423702	-217589	6	29923248	0.218362	1.24404	0.116246	0.106048	2.05909	0.0394857	NA	NA	NA	NA	NA
rs2747430	0.291367	57153	6	29648506	0.301414	1.35177	0.141575	0.1464	2.05883	0.0395103	NA	NA	NA	NA	NA
rs445150	0.291367	58780	6	29646879	0.301414	1.35177	0.141575	0.1464	2.05883	0.0395103	NA	NA	NA	NA	NA
rs6457110	0.208594	-228222	6	29933881	-0.222385	0.800607	0.111765	0.108104	-2.05715	0.0396719	NA	NA	NA	NA	NA
rs16896051	0.00268661	-98159	6	29803818	0.2433	1.27545	0.147589	0.118657	2.05045	0.0403207	NA	NA	NA	NA	NA
rs1611169	0.0952059	-86685	6	29792344	0.241637	1.27333	0.123971	0.118072	2.04652	0.0407057	NA	NA	NA	NA	NA
rs2523957	0.00914157	-234601	6	29940260	-0.210666	0.810044	0.120091	0.103219	-2.04097	0.0412542	NA	NA	NA	NA	NA
rs111867887	0.00128113	-114205	6	29819864	0.227328	1.25524	0.14267	0.111443	2.03985	0.041365	NA	NA	NA	NA	NA
rs12660689	0.00128113	-120224	6	29825883	0.227328	1.25524	0.14267	0.111443	2.03985	0.041365	NA	NA	NA	NA	NA
rs138572847	0.00128113	-111904	6	29817563	0.227328	1.25524	0.14267	0.111443	2.03985	0.041365	NA	NA	NA	NA	NA
rs139215732	0.00128113	-122110	6	29827769	0.227328	1.25524	0.14267	0.111443	2.03985	0.041365	NA	NA	NA	NA	NA
rs140687287	0.00128113	-111339	6	29816998	0.227328	1.25524	0.14267	0.111443	2.03985	0.041365	NA	NA	NA	NA	NA
rs149280622	0.00128113	-109219	6	29814878	0.227328	1.25524	0.14267	0.111443	2.03985	0.041365	NA	NA	NA	NA	NA
rs17185657	0.00128113	-115947	6	29821606	0.227328	1.25524	0.14267	0.111443	2.03985	0.041365	NA	NA	NA	NA	NA
rs2107198	0.00128113	-114003	6	29819662	0.227328	1.25524	0.14267	0.111443	2.03985	0.041365	NA	NA	NA	NA	NA
rs2394184	0.00128113	-110623	6	29816282	0.227328	1.25524	0.14267	0.111443	2.03985	0.041365	NA	NA	NA	NA	NA
rs2394185	0.00128113	-110712	6	29816371	0.227328	1.25524	0.14267	0.111443	2.03985	0.041365	NA	NA	NA	NA	NA
rs28457697	0.00128113	-112608	6	29818267	0.227328	1.25524	0.14267	0.111443	2.03985	0.041365	NA	NA	NA	NA	NA
rs28552659	0.00128113	-112473	6	29818132	0.227328	1.25524	0.14267	0.111443	2.03985	0.041365	NA	NA	NA	NA	NA
rs28669293	0.00128113	-112468	6	29818127	0.227328	1.25524	0.14267	0.111443	2.03985	0.041365	NA	NA	NA	NA	NA
rs28728843	0.00128113	-112185	6	29817844	0.227328	1.25524	0.14267	0.111443	2.03985	0.041365	NA	NA	NA	NA	NA
rs28743648	0.00128113	-110836	6	29816495	0.227328	1.25524	0.14267	0.111443	2.03985	0.041365	NA	NA	NA	NA	NA
rs28764567	0.00128113	-111352	6	29817011	0.227328	1.25524	0.14267	0.111443	2.03985	0.041365	NA	NA	NA	NA	NA
rs28764571	0.00128113	-111366	6	29817025	0.227328	1.25524	0.14267	0.111443	2.03985	0.041365	NA	NA	NA	NA	NA
rs28764750	0.00128113	-111864	6	29817523	0.227328	1.25524	0.14267	0.111443	2.03985	0.041365	NA	NA	NA	NA	NA
rs2894118	0.00128113	-110325	6	29815984	0.227328	1.25524	0.14267	0.111443	2.03985	0.041365	NA	NA	NA	NA	NA
rs3928943	0.00128113	-114996	6	29820655	0.227328	1.25524	0.14267	0.111443	2.03985	0.041365	NA	NA	NA	NA	NA
rs55799039	0.00128113	-110982	6	29816641	0.227328	1.25524	0.14267	0.111443	2.03985	0.041365	NA	NA	NA	NA	NA
rs55944615	0.00128113	-105556	6	29811215	0.227328	1.25524	0.14267	0.111443	2.03985	0.041365	NA	NA	NA	NA	NA
rs57149040	0.00128113	-105724	6	29811383	0.227328	1.25524	0.14267	0.111443	2.03985	0.041365	NA	NA	NA	NA	NA
rs58005484	0.00128113	-116773	6	29822432	0.227328	1.25524	0.14267	0.111443	2.03985	0.041365	NA	NA	NA	NA	NA
rs60071380	0.00128113	-105861	6	29811520	0.227328	1.25524	0.14267	0.111443	2.03985	0.041365	NA	NA	NA	NA	NA
rs60108193	0.00128113	-107822	6	29813481	0.227328	1.25524	0.14267	0.111443	2.03985	0.041365	NA	NA	NA	NA	NA
rs61538976	0.00128113	-107838	6	29813497	0.227328	1.25524	0.14267	0.111443	2.03985	0.041365	NA	NA	NA	NA	NA
rs6935644	0.00128113	-108681	6	29814340	0.227328	1.25524	0.14267	0.111443	2.03985	0.041365	NA	NA	NA	NA	NA
rs72843669	0.00128113	-107221	6	29812880	0.227328	1.25524	0.14267	0.111443	2.03985	0.041365	NA	NA	NA	NA	NA
rs72843672	0.00128113	-107345	6	29813004	0.227328	1.25524	0.14267	0.111443	2.03985	0.041365	NA	NA	NA	NA	NA
rs72843675	0.00128113	-107408	6	29813067	0.227328	1.25524	0.14267	0.111443	2.03985	0.041365	NA	NA	NA	NA	NA
rs72843681	0.00128113	-108806	6	29814465	0.227328	1.25524	0.14267	0.111443	2.03985	0.041365	NA	NA	NA	NA	NA
rs72843683	0.00128113	-108930	6	29814589	0.227328	1.25524	0.14267	0.111443	2.03985	0.041365	NA	NA	NA	NA	NA
rs72843684	0.00128113	-109014	6	29814673	0.227328	1.25524	0.14267	0.111443	2.03985	0.041365	NA	NA	NA	NA	NA
rs72843700	0.00128113	-111620	6	29817279	0.227328	1.25524	0.14267	0.111443	2.03985	0.041365	NA	NA	NA	NA	NA
rs72845903	0.00128113	-111663	6	29817322	0.227328	1.25524	0.14267	0.111443	2.03985	0.041365	NA	NA	NA	NA	NA
rs72845906	0.00128113	-111873	6	29817532	0.227328	1.25524	0.14267	0.111443	2.03985	0.041365	NA	NA	NA	NA	NA
rs72845913	0.00128113	-113381	6	29819040	0.227328	1.25524	0.14267	0.111443	2.03985	0.041365	NA	NA	NA	NA	NA
rs72845918	0.00128113	-113716	6	29819375	0.227328	1.25524	0.14267	0.111443	2.03985	0.041365	NA	NA	NA	NA	NA
rs73747715	0.00128113	-107396	6	29813055	0.227328	1.25524	0.14267	0.111443	2.03985	0.041365	NA	NA	NA	NA	NA
rs73747778	0.00128113	-112219	6	29817878	0.227328	1.25524	0.14267	0.111443	2.03985	0.041365	NA	NA	NA	NA	NA
rs74364713	0.00128113	-106512	6	29812171	0.227328	1.25524	0.14267	0.111443	2.03985	0.041365	NA	NA	NA	NA	NA
rs74636342	0.00128113	-109181	6	29814840	0.227328	1.25524	0.14267	0.111443	2.03985	0.041365	NA	NA	NA	NA	NA
rs76238070	0.00128113	-109230	6	29814889	0.227328	1.25524	0.14267	0.111443	2.03985	0.041365	NA	NA	NA	NA	NA
rs77550992	0.00128113	-118856	6	29824515	0.227328	1.25524	0.14267	0.111443	2.03985	0.041365	NA	NA	NA	NA	NA
rs4713271	0.217264	-229289	6	29934948	-0.217341	0.804656	0.110948	0.106863	-2.03382	0.0419695	NA	NA	NA	NA	NA
rs4713272	0.217264	-229299	6	29934958	-0.217341	0.804656	0.110948	0.106863	-2.03382	0.0419695	NA	NA	NA	NA	NA
rs6920709	0.217264	-229350	6	29935009	-0.217341	0.804656	0.110948	0.106863	-2.03382	0.0419695	NA	NA	NA	NA	NA
rs6941153	0.217264	-229358	6	29935017	-0.217341	0.804656	0.110948	0.106863	-2.03382	0.0419695	NA	NA	NA	NA	NA
rs9260757	0.217264	-229449	6	29935108	-0.217341	0.804656	0.110948	0.106863	-2.03382	0.0419695	NA	NA	NA	NA	NA
rs2523386	0.139139	-6088	6	29711747	-0.36503	0.694176	0.161103	0.179764	-2.0306	0.0422955	NA	NA	NA	NA	NA
rs2743925	0.139139	7609	6	29698050	-0.36503	0.694176	0.161103	0.179764	-2.0306	0.0422955	NA	NA	NA	NA	NA
rs2844845	0.139139	-7100	6	29712759	-0.36503	0.694176	0.161103	0.179764	-2.0306	0.0422955	NA	NA	NA	NA	NA
rs6415118	0.166387	-230191	6	29935850	-0.239313	0.787168	0.110931	0.117949	-2.02896	0.0424624	NA	NA	NA	NA	NA
rs1233376	0.355421	100170	6	29605489	-0.245758	0.782112	0.126506	0.121198	-2.02774	0.0425869	NA	NA	NA	NA	NA
rs7768084	0.210866	-217478	6	29923137	0.303286	1.3543	0.133769	0.149923	2.02294	0.0430792	NA	NA	NA	NA	NA
rs12722477	0.016525	-90717	6	29796376	0.293044	1.3405	0.164541	0.144955	2.02162	0.0432154	NA	NA	NA	NA	NA
rs142798055	0.016525	-87748	6	29793407	0.293044	1.3405	0.164541	0.144955	2.02162	0.0432154	NA	NA	NA	NA	NA
rs2394696	0.016525	-87033	6	29792692	0.293044	1.3405	0.164541	0.144955	2.02162	0.0432154	NA	NA	NA	NA	NA
rs35286850	0.016525	-82963	6	29788622	0.293044	1.3405	0.164541	0.144955	2.02162	0.0432154	NA	NA	NA	NA	NA
rs35875431	0.016525	-83373	6	29789032	0.293044	1.3405	0.164541	0.144955	2.02162	0.0432154	NA	NA	NA	NA	NA
rs58060097	0.016525	-82832	6	29788491	0.293044	1.3405	0.164541	0.144955	2.02162	0.0432154	NA	NA	NA	NA	NA
rs59832006	0.016525	-83328	6	29788987	0.293044	1.3405	0.164541	0.144955	2.02162	0.0432154	NA	NA	NA	NA	NA
rs61331935	0.016525	-83477	6	29789136	0.293044	1.3405	0.164541	0.144955	2.02162	0.0432154	NA	NA	NA	NA	NA
rs72492280	0.016525	-87951	6	29793610	0.293044	1.3405	0.164541	0.144955	2.02162	0.0432154	NA	NA	NA	NA	NA
rs72838212	0.016525	-85793	6	29791452	0.293044	1.3405	0.164541	0.144955	2.02162	0.0432154	NA	NA	NA	NA	NA
rs72838213	0.016525	-86320	6	29791979	0.293044	1.3405	0.164541	0.144955	2.02162	0.0432154	NA	NA	NA	NA	NA
rs72838218	0.016525	-87706	6	29793365	0.293044	1.3405	0.164541	0.144955	2.02162	0.0432154	NA	NA	NA	NA	NA
rs72848310	0.016525	-82091	6	29787750	0.293044	1.3405	0.164541	0.144955	2.02162	0.0432154	NA	NA	NA	NA	NA
rs7769235	0.016525	-85104	6	29790763	0.293044	1.3405	0.164541	0.144955	2.02162	0.0432154	NA	NA	NA	NA	NA
rs7769357	0.016525	-85071	6	29790730	0.293044	1.3405	0.164541	0.144955	2.02162	0.0432154	NA	NA	NA	NA	NA
rs2523401	0.139134	6161	6	29699498	-0.339851	0.711877	0.156885	0.169149	-2.00918	0.0445183	NA	NA	NA	NA	NA
rs17875410	1.23e-05	-93781	6	29799440	0.269485	1.30929	0.157664	0.13487	1.99811	0.0457046	NA	NA	NA	NA	NA
rs34547361	0.306184	34084	6	29671575	0.277248	1.31949	0.139145	0.139151	1.99243	0.046324	NA	NA	NA	NA	NA
rs35664602	0.306184	34158	6	29671501	0.277248	1.31949	0.139145	0.139151	1.99243	0.046324	NA	NA	NA	NA	NA
rs374556924	0.306184	33394	6	29672265	0.277248	1.31949	0.139145	0.139151	1.99243	0.046324	NA	NA	NA	NA	NA
rs2734971	0.0187284	-128790	6	29834449	-0.198812	0.819704	0.110074	0.0999033	-1.99004	0.0465866	NA	NA	NA	NA	NA
rs70983993	0.323754	11319	6	29694340	0.277186	1.31941	0.139675	0.140284	1.97589	0.0481667	NA	NA	NA	NA	NA
rs3116800	0.313277	36665	6	29668994	0.273626	1.31472	0.138996	0.138916	1.96973	0.0488698	NA	NA	NA	NA	NA
rs9260519	0.347202	-215405	6	29921064	0.190408	1.20974	0.109875	0.0966902	1.96926	0.0489238	NA	NA	NA	NA	NA
rs3893464	0.133621	-229591	6	29935250	-0.21691	0.805002	0.106055	0.11028	-1.96691	0.0491933	NA	NA	NA	NA	NA
rs9260562	0.344193	-216182	6	29921841	0.187638	1.2064	0.109087	0.0954776	1.96525	0.049385	NA	NA	NA	NA	NA
rs452850	0.181862	-93822	6	29799481	0.26912	1.30881	0.12783	0.137015	1.96417	0.0495106	NA	NA	NA	NA	NA
rs34099565	0.646901	28298	6	29677361	0.22546	1.2529	0.111086	0.114847	1.96314	0.0496298	NA	NA	NA	NA	NA
rs1633040	0.0636343	-81599	6	29787258	0.215869	1.24094	0.115905	0.110535	1.95295	0.0508259	NA	NA	NA	NA	NA
rs1632969	0.326483	-73976	6	29779635	0.279448	1.3224	0.132305	0.143408	1.94862	0.0513407	NA	NA	NA	NA	NA
rs369290435	0.295805	36339	6	29669320	0.268679	1.30824	0.138998	0.137987	1.94713	0.0515187	NA	NA	NA	NA	NA
rs2394661	0.834846	32718	6	29672941	0.215917	1.241	0.107766	0.110939	1.94627	0.0516225	-0.325797	-6.68688	1.7e-08	3.96e-07	HLA-F
rs2394661	0.834846	32718	6	29672941	0.215917	1.241	0.107766	0.110939	1.94627	0.0516225	0.0886361	1.7308	0.0895338	0.229246	HLA-G
rs2394661	0.834846	32718	6	29672941	0.215917	1.241	0.107766	0.110939	1.94627	0.0516225	0.0912555	1.19386	0.238055	0.404867	HLA-P
rs2394661	0.834846	32718	6	29672941	0.215917	1.241	0.107766	0.110939	1.94627	0.0516225	-0.037422	-0.666746	0.50794	0.6575	GABBR1
rs12662618	0.00519791	-94552	6	29800211	0.250299	1.28441	0.142903	0.1289	1.94181	0.0521599	NA	NA	NA	NA	NA
rs17179241	0.00317405	-115711	6	29821370	0.215812	1.24087	0.144383	0.111187	1.94098	0.0522602	NA	NA	NA	NA	NA
rs78261452	0.00317405	-121636	6	29827295	0.215812	1.24087	0.144383	0.111187	1.94098	0.0522602	NA	NA	NA	NA	NA
rs11267511	0.193205	-220656	6	29926315	-0.203851	0.815584	0.121711	0.105056	-1.9404	0.0523315	NA	NA	NA	NA	NA
rs1736991	0.0713613	-61267	6	29766926	0.264564	1.30286	0.140278	0.136554	1.93743	0.052693	NA	NA	NA	NA	NA
rs9258050	0.0444345	40598	6	29665061	0.233533	1.26305	0.126939	0.120739	1.9342	0.0530881	NA	NA	NA	NA	NA
rs2394247	0.189617	-225047	6	29930706	-0.204366	0.815164	0.12297	0.106248	-1.92349	0.0544183	NA	NA	NA	NA	NA
rs2508035	0.189617	-222828	6	29928487	-0.204366	0.815164	0.12297	0.106248	-1.92349	0.0544183	NA	NA	NA	NA	NA
rs2523935	0.189617	-223179	6	29928838	-0.204366	0.815164	0.12297	0.106248	-1.92349	0.0544183	NA	NA	NA	NA	NA
rs34866759	0.189617	-223930	6	29929589	-0.204366	0.815164	0.12297	0.106248	-1.92349	0.0544183	NA	NA	NA	NA	NA
rs4713269	0.189617	-224837	6	29930496	-0.204366	0.815164	0.12297	0.106248	-1.92349	0.0544183	NA	NA	NA	NA	NA
rs1143146	0.328984	-204699	6	29910358	0.186854	1.20545	0.109716	0.0974072	1.91828	0.0550753	NA	NA	NA	NA	NA
rs1610705	0.0533271	-76351	6	29782010	0.23464	1.26445	0.12776	0.122618	1.91359	0.055673	NA	NA	NA	NA	NA
rs138847230	0.016925	-81850	6	29787509	0.277073	1.31926	0.164632	0.145014	1.91066	0.0560482	NA	NA	NA	NA	NA
rs2394176	0.016925	-81579	6	29787238	0.277073	1.31926	0.164632	0.145014	1.91066	0.0560482	NA	NA	NA	NA	NA
rs2394177	0.016925	-81710	6	29787369	0.277073	1.31926	0.164632	0.145014	1.91066	0.0560482	NA	NA	NA	NA	NA
rs1736981	0.346769	-64663	6	29770322	0.262557	1.30025	0.128931	0.137978	1.9029	0.0570538	NA	NA	NA	NA	NA
rs7767914	0.338065	-217341	6	29923000	0.185608	1.20395	0.110335	0.0976364	1.90101	0.0573009	NA	NA	NA	NA	NA
rs1610648	0.0598563	-63121	6	29768780	0.258716	1.29527	0.136068	0.136099	1.90093	0.0573107	NA	NA	NA	NA	NA
rs1610650	0.0598563	-63292	6	29768951	0.258716	1.29527	0.136068	0.136099	1.90093	0.0573107	NA	NA	NA	NA	NA
rs1610653	0.0598563	-63621	6	29769280	0.258716	1.29527	0.136068	0.136099	1.90093	0.0573107	NA	NA	NA	NA	NA
rs1610713	0.0598563	-64058	6	29769717	0.258716	1.29527	0.136068	0.136099	1.90093	0.0573107	NA	NA	NA	NA	NA
rs1610726	0.0598563	-33006	6	29738665	0.258716	1.29527	0.136068	0.136099	1.90093	0.0573107	NA	NA	NA	NA	NA
rs1618670	0.0598563	-39692	6	29745351	0.258716	1.29527	0.136068	0.136099	1.90093	0.0573107	NA	NA	NA	NA	NA
rs1632980	0.0598563	-68061	6	29773720	0.258716	1.29527	0.136068	0.136099	1.90093	0.0573107	NA	NA	NA	NA	NA
rs1632981	0.0598563	-68027	6	29773686	0.258716	1.29527	0.136068	0.136099	1.90093	0.0573107	NA	NA	NA	NA	NA
rs1632983	0.0598563	-67850	6	29773509	0.258716	1.29527	0.136068	0.136099	1.90093	0.0573107	NA	NA	NA	NA	NA
rs1633010	0.0598563	-57283	6	29762942	0.258716	1.29527	0.136068	0.136099	1.90093	0.0573107	NA	NA	NA	NA	NA
rs1633014	0.0598563	-51949	6	29757608	0.258716	1.29527	0.136068	0.136099	1.90093	0.0573107	NA	NA	NA	NA	NA
rs1633020	0.0598563	-41475	6	29747134	0.258716	1.29527	0.136068	0.136099	1.90093	0.0573107	NA	NA	NA	NA	NA
rs1633028	0.0598563	-40708	6	29746367	0.258716	1.29527	0.136068	0.136099	1.90093	0.0573107	NA	NA	NA	NA	NA
rs1633032	0.0598563	-39174	6	29744833	0.258716	1.29527	0.136068	0.136099	1.90093	0.0573107	NA	NA	NA	NA	NA
rs1633033	0.0598563	-38129	6	29743788	0.258716	1.29527	0.136068	0.136099	1.90093	0.0573107	NA	NA	NA	NA	NA
rs1633034	0.0598563	-37904	6	29743563	0.258716	1.29527	0.136068	0.136099	1.90093	0.0573107	NA	NA	NA	NA	NA
rs1633035	0.0598563	-37741	6	29743400	0.258716	1.29527	0.136068	0.136099	1.90093	0.0573107	NA	NA	NA	NA	NA
rs1736999	0.0598563	-58997	6	29764656	0.258716	1.29527	0.136068	0.136099	1.90093	0.0573107	NA	NA	NA	NA	NA
rs1737025	0.0598563	-33029	6	29738688	0.258716	1.29527	0.136068	0.136099	1.90093	0.0573107	NA	NA	NA	NA	NA
rs1737029	0.0598563	-31936	6	29737595	0.258716	1.29527	0.136068	0.136099	1.90093	0.0573107	NA	NA	NA	NA	NA
rs1737036	0.0598563	-31336	6	29736995	0.258716	1.29527	0.136068	0.136099	1.90093	0.0573107	NA	NA	NA	NA	NA
rs1737038	0.0598563	-31032	6	29736691	0.258716	1.29527	0.136068	0.136099	1.90093	0.0573107	NA	NA	NA	NA	NA
rs1737042	0.0598563	-30493	6	29736152	0.258716	1.29527	0.136068	0.136099	1.90093	0.0573107	NA	NA	NA	NA	NA
rs1737047	0.0598563	-29630	6	29735289	0.258716	1.29527	0.136068	0.136099	1.90093	0.0573107	NA	NA	NA	NA	NA
rs1737049	0.0598563	-29445	6	29735104	0.258716	1.29527	0.136068	0.136099	1.90093	0.0573107	NA	NA	NA	NA	NA
rs2735042	0.0598563	-41714	6	29747373	0.258716	1.29527	0.136068	0.136099	1.90093	0.0573107	NA	NA	NA	NA	NA
rs2844838	0.0598563	-38950	6	29744609	0.258716	1.29527	0.136068	0.136099	1.90093	0.0573107	NA	NA	NA	NA	NA
rs2844840	0.0598563	-38760	6	29744419	0.258716	1.29527	0.136068	0.136099	1.90093	0.0573107	NA	NA	NA	NA	NA
rs3129185	0.0598563	-58103	6	29763762	0.258716	1.29527	0.136068	0.136099	1.90093	0.0573107	NA	NA	NA	NA	NA
rs909722	0.0598563	-62667	6	29768326	0.258716	1.29527	0.136068	0.136099	1.90093	0.0573107	NA	NA	NA	NA	NA
rs9366749	0.0598563	-59611	6	29765270	0.258716	1.29527	0.136068	0.136099	1.90093	0.0573107	NA	NA	NA	NA	NA
rs2517933	0.133696	-12565	6	29718224	-0.352067	0.703233	0.163534	0.185967	-1.89317	0.0583356	NA	NA	NA	NA	NA
rs2517934	0.133696	-12506	6	29718165	-0.352067	0.703233	0.163534	0.185967	-1.89317	0.0583356	NA	NA	NA	NA	NA
rs2743947	0.133696	-15194	6	29720853	-0.352067	0.703233	0.163534	0.185967	-1.89317	0.0583356	NA	NA	NA	NA	NA
rs9258255	0.133696	-16425	6	29722084	-0.352067	0.703233	0.163534	0.185967	-1.89317	0.0583356	NA	NA	NA	NA	NA
rs9258256	0.133696	-16500	6	29722159	-0.352067	0.703233	0.163534	0.185967	-1.89317	0.0583356	NA	NA	NA	NA	NA
rs9278308	0.133696	-19333	6	29724992	-0.352067	0.703233	0.163534	0.185967	-1.89317	0.0583356	NA	NA	NA	NA	NA
rs1737016	0.351549	-48341	6	29754000	0.26022	1.29722	0.128393	0.137574	1.89149	0.0585584	NA	NA	NA	NA	NA
rs1614309	0.0515836	-40225	6	29745884	0.257652	1.29389	0.136255	0.136421	1.88865	0.0589385	NA	NA	NA	NA	NA
rs1633030	0.0515836	-40135	6	29745794	0.257652	1.29389	0.136255	0.136421	1.88865	0.0589385	NA	NA	NA	NA	NA
rs1737031	0.0515836	-31822	6	29737481	0.257652	1.29389	0.136255	0.136421	1.88865	0.0589385	NA	NA	NA	NA	NA
rs1632985	0.351046	-67015	6	29772674	0.259324	1.29605	0.128551	0.137594	1.8847	0.0594697	NA	NA	NA	NA	NA
rs1632992	0.351046	-65680	6	29771339	0.259324	1.29605	0.128551	0.137594	1.8847	0.0594697	NA	NA	NA	NA	NA
rs1736982	0.351046	-63862	6	29769521	0.259324	1.29605	0.128551	0.137594	1.8847	0.0594697	NA	NA	NA	NA	NA
rs753545	0.351046	-75281	6	29780940	0.259324	1.29605	0.128551	0.137594	1.8847	0.0594697	NA	NA	NA	NA	NA
rs1612063	0.140524	-215295	6	29920954	0.280805	1.3242	0.154432	0.149008	1.8845	0.059498	NA	NA	NA	NA	NA
rs2734904	0.32858	-204181	6	29909840	0.182225	1.19988	0.110059	0.0969588	1.87941	0.060189	NA	NA	NA	NA	NA
rs2905764	0.32858	-204092	6	29909751	0.182225	1.19988	0.110059	0.0969588	1.87941	0.060189	NA	NA	NA	NA	NA
rs2517707	0.403681	-213857	6	29919516	0.196876	1.21759	0.113545	0.10506	1.87393	0.0609401	NA	NA	NA	NA	NA
rs7747253	0.403681	-214120	6	29919779	0.196876	1.21759	0.113545	0.10506	1.87393	0.0609401	NA	NA	NA	NA	NA
rs9260421	0.403681	-213405	6	29919064	0.196876	1.21759	0.113545	0.10506	1.87393	0.0609401	NA	NA	NA	NA	NA
rs9260426	0.403681	-213450	6	29919109	0.196876	1.21759	0.113545	0.10506	1.87393	0.0609401	NA	NA	NA	NA	NA
rs9260492	0.403681	-214763	6	29920422	0.196876	1.21759	0.113545	0.10506	1.87393	0.0609401	NA	NA	NA	NA	NA
rs80099297	0.208007	-229531	6	29935190	-0.237758	0.788393	0.127462	0.127217	-1.86892	0.0616334	NA	NA	NA	NA	NA
rs139015681	0.398145	-214832	6	29920491	0.198742	1.21987	0.114131	0.106526	1.86567	0.0620872	NA	NA	NA	NA	NA
rs34912326	0.340352	40340	6	29665319	-0.241082	0.785777	0.132559	0.129873	-1.85629	0.0634118	NA	NA	NA	NA	NA
rs3823343	0.137232	-207452	6	29913111	-0.290216	0.748102	0.1629	0.156794	-1.85093	0.0641791	NA	NA	NA	NA	NA
rs35600988	0.0346394	35744	6	29669915	0.22343	1.25036	0.125567	0.120756	1.85026	0.0642756	NA	NA	NA	NA	NA
rs407238	0.343705	-101242	6	29806901	0.200075	1.22149	0.115202	0.108248	1.84831	0.0645578	NA	NA	NA	NA	NA
rs3116799	0.308529	36652	6	29669007	0.254389	1.28967	0.139665	0.137638	1.84824	0.0645676	NA	NA	NA	NA	NA
rs1059517	0.151979	-205544	6	29911203	-0.283074	0.753464	0.161385	0.153867	-1.83972	0.0658087	NA	NA	NA	NA	NA
rs9258062	0.291013	39183	6	29666476	0.249601	1.28351	0.139651	0.136701	1.82589	0.0678671	NA	NA	NA	NA	NA
rs9278253	0.291013	37830	6	29667829	0.249601	1.28351	0.139651	0.136701	1.82589	0.0678671	NA	NA	NA	NA	NA
rs2893981	0.0706497	-47012	6	29752671	0.250804	1.28506	0.142228	0.13839	1.8123	0.0699404	NA	NA	NA	NA	NA
rs3893463	0.105465	-229746	6	29935405	-0.199611	0.819049	0.106607	0.11029	-1.80988	0.0703147	NA	NA	NA	NA	NA
rs1233372	0.0338741	95708	6	29609951	0.221274	1.24766	0.127022	0.122308	1.80915	0.0704279	NA	NA	NA	NA	NA
rs1633108	0.0857122	-77646	6	29783305	0.248717	1.28238	0.136458	0.13752	1.80859	0.0705153	NA	NA	NA	NA	NA
rs2517913	0.142845	22117	6	29683542	-0.305149	0.737013	0.15758	0.16879	-1.80787	0.0706274	NA	NA	NA	NA	NA
rs2517916	0.142845	23183	6	29682476	-0.305149	0.737013	0.15758	0.16879	-1.80787	0.0706274	NA	NA	NA	NA	NA
rs9258131	0.142845	27269	6	29678390	-0.305149	0.737013	0.15758	0.16879	-1.80787	0.0706274	NA	NA	NA	NA	NA
rs2517938	0.152083	-4181	6	29709840	-0.296123	0.743696	0.155952	0.163812	-1.80769	0.070654	NA	NA	NA	NA	NA
rs3116801	0.308558	36675	6	29668984	0.249087	1.28285	0.14022	0.13781	1.80747	0.0706892	NA	NA	NA	NA	NA
rs11315966	0.381385	-7063	6	29712722	-0.212165	0.808831	0.119877	0.117515	-1.80543	0.0710067	NA	NA	NA	NA	NA
rs7759474	0.381385	-25976	6	29731635	-0.212165	0.808831	0.119877	0.117515	-1.80543	0.0710067	NA	NA	NA	NA	NA
rs7759482	0.381385	-26028	6	29731687	-0.212165	0.808831	0.119877	0.117515	-1.80543	0.0710067	NA	NA	NA	NA	NA
rs9391660	0.381385	-24436	6	29730095	-0.212165	0.808831	0.119877	0.117515	-1.80543	0.0710067	NA	NA	NA	NA	NA
rs1318631	0.340352	70151	6	29635508	-0.233563	0.791708	0.131728	0.129624	-1.80186	0.071568	NA	NA	NA	NA	NA
rs17184549	0.340352	57539	6	29648120	-0.233563	0.791708	0.131728	0.129624	-1.80186	0.071568	NA	NA	NA	NA	NA
rs17369215	0.340352	57944	6	29647715	-0.233563	0.791708	0.131728	0.129624	-1.80186	0.071568	NA	NA	NA	NA	NA
rs17435027	0.340352	55528	6	29650131	-0.233563	0.791708	0.131728	0.129624	-1.80186	0.071568	NA	NA	NA	NA	NA
rs2256266	0.340352	73341	6	29632318	-0.233563	0.791708	0.131728	0.129624	-1.80186	0.071568	NA	NA	NA	NA	NA
rs4391284	0.340352	59933	6	29645726	-0.233563	0.791708	0.131728	0.129624	-1.80186	0.071568	NA	NA	NA	NA	NA
rs4713230	0.340352	62747	6	29642912	-0.233563	0.791708	0.131728	0.129624	-1.80186	0.071568	NA	NA	NA	NA	NA
rs2571389	0.398145	-217844	6	29923503	0.193231	1.21316	0.114841	0.107628	1.79536	0.0725963	NA	NA	NA	NA	NA
rs66561146	0.398145	-217255	6	29922914	0.193231	1.21316	0.114841	0.107628	1.79536	0.0725963	NA	NA	NA	NA	NA
rs3129077	0.036045	95224	6	29610435	0.221555	1.24802	0.127479	0.123515	1.79374	0.0728542	NA	NA	NA	NA	NA
rs3131855	0.036045	95378	6	29610281	0.221555	1.24802	0.127479	0.123515	1.79374	0.0728542	NA	NA	NA	NA	NA
rs112944494	0.000985881	-127458	6	29833117	0.203861	1.22613	0.143192	0.113998	1.78829	0.073729	NA	NA	NA	NA	NA
rs113428950	0.000985881	-136600	6	29842259	0.203861	1.22613	0.143192	0.113998	1.78829	0.073729	NA	NA	NA	NA	NA
rs114262395	0.000985881	-135671	6	29841330	0.203861	1.22613	0.143192	0.113998	1.78829	0.073729	NA	NA	NA	NA	NA
rs116743579	0.000985881	-133825	6	29839484	0.203861	1.22613	0.143192	0.113998	1.78829	0.073729	NA	NA	NA	NA	NA
rs1611719	0.000985881	-123977	6	29829636	0.203861	1.22613	0.143192	0.113998	1.78829	0.073729	NA	NA	NA	NA	NA
rs28590416	0.000985881	-132991	6	29838650	0.203861	1.22613	0.143192	0.113998	1.78829	0.073729	NA	NA	NA	NA	NA
rs3869056	0.000985881	-129651	6	29835310	0.203861	1.22613	0.143192	0.113998	1.78829	0.073729	NA	NA	NA	NA	NA
rs56026100	0.000985881	-124192	6	29829851	0.203861	1.22613	0.143192	0.113998	1.78829	0.073729	NA	NA	NA	NA	NA
rs58993253	0.000985881	-124554	6	29830213	0.203861	1.22613	0.143192	0.113998	1.78829	0.073729	NA	NA	NA	NA	NA
rs59387409	0.000985881	-132235	6	29837894	0.203861	1.22613	0.143192	0.113998	1.78829	0.073729	NA	NA	NA	NA	NA
rs59615377	0.000985881	-131861	6	29837520	0.203861	1.22613	0.143192	0.113998	1.78829	0.073729	NA	NA	NA	NA	NA
rs60562052	0.000985881	-137038	6	29842697	0.203861	1.22613	0.143192	0.113998	1.78829	0.073729	NA	NA	NA	NA	NA
rs60562637	0.000985881	-135444	6	29841103	0.203861	1.22613	0.143192	0.113998	1.78829	0.073729	NA	NA	NA	NA	NA
rs60788372	0.000985881	-135438	6	29841097	0.203861	1.22613	0.143192	0.113998	1.78829	0.073729	NA	NA	NA	NA	NA
rs61244561	0.000985881	-132104	6	29837763	0.203861	1.22613	0.143192	0.113998	1.78829	0.073729	NA	NA	NA	NA	NA
rs72838605	0.000985881	-132520	6	29838179	0.203861	1.22613	0.143192	0.113998	1.78829	0.073729	NA	NA	NA	NA	NA
rs72838606	0.000985881	-132676	6	29838335	0.203861	1.22613	0.143192	0.113998	1.78829	0.073729	NA	NA	NA	NA	NA
rs72838607	0.000985881	-132770	6	29838429	0.203861	1.22613	0.143192	0.113998	1.78829	0.073729	NA	NA	NA	NA	NA
rs72838623	0.000985881	-135151	6	29840810	0.203861	1.22613	0.143192	0.113998	1.78829	0.073729	NA	NA	NA	NA	NA
rs72838626	0.000985881	-135462	6	29841121	0.203861	1.22613	0.143192	0.113998	1.78829	0.073729	NA	NA	NA	NA	NA
rs72838635	0.000985881	-136914	6	29842573	0.203861	1.22613	0.143192	0.113998	1.78829	0.073729	NA	NA	NA	NA	NA
rs72845990	0.000985881	-124386	6	29830045	0.203861	1.22613	0.143192	0.113998	1.78829	0.073729	NA	NA	NA	NA	NA
rs72845994	0.000985881	-124892	6	29830551	0.203861	1.22613	0.143192	0.113998	1.78829	0.073729	NA	NA	NA	NA	NA
rs72848609	0.000985881	-126623	6	29832282	0.203861	1.22613	0.143192	0.113998	1.78829	0.073729	NA	NA	NA	NA	NA
rs72848632	0.000985881	-129114	6	29834773	0.203861	1.22613	0.143192	0.113998	1.78829	0.073729	NA	NA	NA	NA	NA
rs72848640	0.000985881	-130281	6	29835940	0.203861	1.22613	0.143192	0.113998	1.78829	0.073729	NA	NA	NA	NA	NA
rs72848649	0.000985881	-130693	6	29836352	0.203861	1.22613	0.143192	0.113998	1.78829	0.073729	NA	NA	NA	NA	NA
rs72848650	0.000985881	-130708	6	29836367	0.203861	1.22613	0.143192	0.113998	1.78829	0.073729	NA	NA	NA	NA	NA
rs72848652	0.000985881	-130812	6	29836471	0.203861	1.22613	0.143192	0.113998	1.78829	0.073729	NA	NA	NA	NA	NA
rs72848654	0.000985881	-130973	6	29836632	0.203861	1.22613	0.143192	0.113998	1.78829	0.073729	NA	NA	NA	NA	NA
rs73725442	0.000985881	-126460	6	29832119	0.203861	1.22613	0.143192	0.113998	1.78829	0.073729	NA	NA	NA	NA	NA
rs73725445	0.000985881	-126748	6	29832407	0.203861	1.22613	0.143192	0.113998	1.78829	0.073729	NA	NA	NA	NA	NA
rs75860257	0.000985881	-133938	6	29839597	0.203861	1.22613	0.143192	0.113998	1.78829	0.073729	NA	NA	NA	NA	NA
rs76730244	0.000985881	-134826	6	29840485	0.203861	1.22613	0.143192	0.113998	1.78829	0.073729	NA	NA	NA	NA	NA
rs2735063	0.142156	22992	6	29682667	-0.301341	0.739825	0.157716	0.169029	-1.78278	0.0746221	NA	NA	NA	NA	NA
rs435766	0.0152007	-234193	6	29939852	-0.197774	0.820556	0.129566	0.111052	-1.7809	0.074928	NA	NA	NA	NA	NA
rs1611142	0.0932414	-93647	6	29799306	0.225917	1.25347	0.127351	0.127429	1.77289	0.076247	NA	NA	NA	NA	NA
rs1611161	0.0932414	-86201	6	29791860	0.225917	1.25347	0.127351	0.127429	1.77289	0.076247	NA	NA	NA	NA	NA
rs1611163	0.0932414	-86349	6	29792008	0.225917	1.25347	0.127351	0.127429	1.77289	0.076247	NA	NA	NA	NA	NA
rs1611166	0.0932414	-86610	6	29792269	0.225917	1.25347	0.127351	0.127429	1.77289	0.076247	NA	NA	NA	NA	NA
rs1632949	0.0932414	-88065	6	29793724	0.225917	1.25347	0.127351	0.127429	1.77289	0.076247	NA	NA	NA	NA	NA
rs1632950	0.0932414	-87337	6	29792996	0.225917	1.25347	0.127351	0.127429	1.77289	0.076247	NA	NA	NA	NA	NA
rs1736934	0.0932414	-88823	6	29794482	0.225917	1.25347	0.127351	0.127429	1.77289	0.076247	NA	NA	NA	NA	NA
rs1736937	0.0932414	-88217	6	29793876	0.225917	1.25347	0.127351	0.127429	1.77289	0.076247	NA	NA	NA	NA	NA
rs1736939	0.0932414	-87726	6	29793385	0.225917	1.25347	0.127351	0.127429	1.77289	0.076247	NA	NA	NA	NA	NA
rs2735024	0.0932414	-86829	6	29792488	0.225917	1.25347	0.127351	0.127429	1.77289	0.076247	NA	NA	NA	NA	NA
rs1611683	0.119156	-120078	6	29825737	0.221263	1.24765	0.136946	0.124814	1.77274	0.0762719	NA	NA	NA	NA	NA
rs77242791	0.119156	-120072	6	29825731	0.221263	1.24765	0.136946	0.124814	1.77274	0.0762719	NA	NA	NA	NA	NA
rs1633016	0.0675833	-47763	6	29753422	0.24267	1.27465	0.141188	0.136891	1.77272	0.0762755	NA	NA	NA	NA	NA
rs9258382	0.0675833	-47711	6	29753370	0.24267	1.27465	0.141188	0.136891	1.77272	0.0762755	NA	NA	NA	NA	NA
rs2905783	0.0977481	-209429	6	29915088	-0.303583	0.738168	0.167404	0.171684	-1.76826	0.0770169	NA	NA	NA	NA	NA
rs9393976	0.19609	-96562	6	29802221	-0.224796	0.798679	0.13805	0.127473	-1.76347	0.0778206	NA	NA	NA	NA	NA
rs2523972	0.188963	-232125	6	29937784	-0.196924	0.821253	0.120123	0.11197	-1.75872	0.0786244	NA	NA	NA	NA	NA
rs11276222	0.710693	33585	6	29672074	0.194795	1.21506	0.108625	0.110765	1.75863	0.0786397	NA	NA	NA	NA	NA
rs1233370	0.332684	91240	6	29614419	-0.228128	0.796023	0.131388	0.129927	-1.75581	0.0791207	NA	NA	NA	NA	NA
rs142002757	0.332684	94068	6	29611591	-0.228128	0.796023	0.131388	0.129927	-1.75581	0.0791207	NA	NA	NA	NA	NA
rs2252711	0.332684	79338	6	29626321	-0.228128	0.796023	0.131388	0.129927	-1.75581	0.0791207	NA	NA	NA	NA	NA
rs2857781	0.332684	76919	6	29628740	-0.228128	0.796023	0.131388	0.129927	-1.75581	0.0791207	NA	NA	NA	NA	NA
rs439812	0.332684	89052	6	29616607	-0.228128	0.796023	0.131388	0.129927	-1.75581	0.0791207	NA	NA	NA	NA	NA
rs4713240	0.38175	-5067	6	29710726	-0.204699	0.814892	0.119318	0.116934	-1.75055	0.0800236	NA	NA	NA	NA	NA
rs2248153	0.128585	-208956	6	29914615	-0.239643	0.786909	0.146327	0.136922	-1.75022	0.0800806	NA	NA	NA	NA	NA
rs4248137	0.720922	31841	6	29673818	0.190433	1.20977	0.105492	0.109118	1.74521	0.0809489	0.331224	6.58274	2.48e-08	5.26e-07	HLA-F
rs4248137	0.720922	31841	6	29673818	0.190433	1.20977	0.105492	0.109118	1.74521	0.0809489	-0.112417	-2.17524	0.0342725	0.112273	HLA-G
rs4248137	0.720922	31841	6	29673818	0.190433	1.20977	0.105492	0.109118	1.74521	0.0809489	-0.0926062	-1.18135	0.242943	0.410187	HLA-P
rs4248137	0.720922	31841	6	29673818	0.190433	1.20977	0.105492	0.109118	1.74521	0.0809489	0.00603211	0.104383	0.917275	0.934838	GABBR1
rs4248138	0.720922	31730	6	29673929	0.190433	1.20977	0.105492	0.109118	1.74521	0.0809489	-0.343539	-7.04206	4.67e-09	1.21e-07	HLA-F
rs4248138	0.720922	31730	6	29673929	0.190433	1.20977	0.105492	0.109118	1.74521	0.0809489	0.141782	2.81802	0.00685963	0.0301565	HLA-G
rs4248138	0.720922	31730	6	29673929	0.190433	1.20977	0.105492	0.109118	1.74521	0.0809489	0.130396	1.68416	0.0982622	0.246184	HLA-P
rs4248138	0.720922	31730	6	29673929	0.190433	1.20977	0.105492	0.109118	1.74521	0.0809489	0.00906401	0.156686	0.876111	0.899268	GABBR1
rs11753654	0.016925	-76962	6	29782621	0.25663	1.29257	0.164737	0.147177	1.74369	0.0812133	NA	NA	NA	NA	NA
rs17185377	0.016925	-79902	6	29785561	0.25663	1.29257	0.164737	0.147177	1.74369	0.0812133	NA	NA	NA	NA	NA
rs17185412	0.016925	-80125	6	29785784	0.25663	1.29257	0.164737	0.147177	1.74369	0.0812133	NA	NA	NA	NA	NA
rs201028413	0.016925	-77539	6	29783198	0.25663	1.29257	0.164737	0.147177	1.74369	0.0812133	NA	NA	NA	NA	NA
rs3888720	0.016925	-77154	6	29782813	0.25663	1.29257	0.164737	0.147177	1.74369	0.0812133	NA	NA	NA	NA	NA
rs66472615	0.016925	-79630	6	29785289	0.25663	1.29257	0.164737	0.147177	1.74369	0.0812133	NA	NA	NA	NA	NA
rs66776450	0.016925	-81095	6	29786754	0.25663	1.29257	0.164737	0.147177	1.74369	0.0812133	NA	NA	NA	NA	NA
rs67281546	0.016925	-78415	6	29784074	0.25663	1.29257	0.164737	0.147177	1.74369	0.0812133	NA	NA	NA	NA	NA
rs72492273	0.016925	-78290	6	29783949	0.25663	1.29257	0.164737	0.147177	1.74369	0.0812133	NA	NA	NA	NA	NA
rs72492277	0.016925	-78801	6	29784460	0.25663	1.29257	0.164737	0.147177	1.74369	0.0812133	NA	NA	NA	NA	NA
rs72492278	0.016925	-78814	6	29784473	0.25663	1.29257	0.164737	0.147177	1.74369	0.0812133	NA	NA	NA	NA	NA
rs72492279	0.016925	-79163	6	29784822	0.25663	1.29257	0.164737	0.147177	1.74369	0.0812133	NA	NA	NA	NA	NA
rs72846618	0.016925	-77785	6	29783444	0.25663	1.29257	0.164737	0.147177	1.74369	0.0812133	NA	NA	NA	NA	NA
rs7743372	0.016925	-80807	6	29786466	0.25663	1.29257	0.164737	0.147177	1.74369	0.0812133	NA	NA	NA	NA	NA
rs7743930	0.016925	-80893	6	29786552	0.25663	1.29257	0.164737	0.147177	1.74369	0.0812133	NA	NA	NA	NA	NA
rs77911920	0.016925	-78710	6	29784369	0.25663	1.29257	0.164737	0.147177	1.74369	0.0812133	NA	NA	NA	NA	NA
rs2517941	0.139134	-2758	6	29708417	-0.28696	0.750542	0.156626	0.164773	-1.74154	0.0815884	NA	NA	NA	NA	NA
rs2517943	0.139134	826	6	29704833	-0.28696	0.750542	0.156626	0.164773	-1.74154	0.0815884	NA	NA	NA	NA	NA
rs2844833	0.139134	3453	6	29702206	-0.28696	0.750542	0.156626	0.164773	-1.74154	0.0815884	NA	NA	NA	NA	NA
rs730858	0.139134	-4969	6	29710628	-0.28696	0.750542	0.156626	0.164773	-1.74154	0.0815884	NA	NA	NA	NA	NA
rs7754245	0.00151834	-232819	6	29938478	-0.221324	0.801457	0.138454	0.127701	-1.73314	0.0830712	NA	NA	NA	NA	NA
rs1633077	0.0655013	-79854	6	29785513	0.190071	1.20934	0.11615	0.109817	1.7308	0.0834874	NA	NA	NA	NA	NA
rs5009448	0.000342822	-234829	6	29940488	-0.222008	0.800909	0.139213	0.129359	-1.71622	0.0861222	NA	NA	NA	NA	NA
rs373825569	0.291747	98705	6	29606954	-0.221098	0.801638	0.13366	0.128858	-1.71583	0.0861938	NA	NA	NA	NA	NA
rs1620202	0.0636343	-79479	6	29785138	0.188751	1.20774	0.116097	0.110018	1.71564	0.086227	NA	NA	NA	NA	NA
rs1625361	0.0636343	-78855	6	29784514	0.188751	1.20774	0.116097	0.110018	1.71564	0.086227	NA	NA	NA	NA	NA
rs1633053	0.0636343	-80828	6	29786487	0.188751	1.20774	0.116097	0.110018	1.71564	0.086227	NA	NA	NA	NA	NA
rs1736944	0.0636343	-81515	6	29787174	0.188751	1.20774	0.116097	0.110018	1.71564	0.086227	NA	NA	NA	NA	NA
rs2517937	0.0636343	-79371	6	29785030	0.188751	1.20774	0.116097	0.110018	1.71564	0.086227	NA	NA	NA	NA	NA
rs2735027	0.0636343	-79935	6	29785594	0.188751	1.20774	0.116097	0.110018	1.71564	0.086227	NA	NA	NA	NA	NA
rs2517670	0.00982487	-233015	6	29938674	-0.185184	0.830951	0.127923	0.108691	-1.70377	0.0884243	NA	NA	NA	NA	NA
rs2523968	0.00982487	-233489	6	29939148	-0.185184	0.830951	0.127923	0.108691	-1.70377	0.0884243	NA	NA	NA	NA	NA
rs2735079	0.00982487	-233273	6	29938932	-0.185184	0.830951	0.127923	0.108691	-1.70377	0.0884243	NA	NA	NA	NA	NA
rs2735080	0.00982487	-233194	6	29938853	-0.185184	0.830951	0.127923	0.108691	-1.70377	0.0884243	NA	NA	NA	NA	NA
rs380924	0.00982487	-234226	6	29939885	-0.185184	0.830951	0.127923	0.108691	-1.70377	0.0884243	NA	NA	NA	NA	NA
rs2535237	0.211606	54586	6	29651073	-0.233505	0.791754	0.137247	0.137111	-1.70304	0.0885608	NA	NA	NA	NA	NA
rs2982836	0.211606	56050	6	29649609	-0.233505	0.791754	0.137247	0.137111	-1.70304	0.0885608	NA	NA	NA	NA	NA
rs3117291	0.211606	54754	6	29650905	-0.233505	0.791754	0.137247	0.137111	-1.70304	0.0885608	NA	NA	NA	NA	NA
rs3131846	0.211606	55329	6	29650330	-0.233505	0.791754	0.137247	0.137111	-1.70304	0.0885608	NA	NA	NA	NA	NA
rs6457009	0.622204	29122	6	29676537	0.189684	1.20887	0.109119	0.111498	1.70123	0.0888999	NA	NA	NA	NA	NA
rs7762253	0.622204	28836	6	29676823	0.189684	1.20887	0.109119	0.111498	1.70123	0.0888999	NA	NA	NA	NA	NA
rs2394226	0.117146	-132485	6	29838144	0.221201	1.24757	0.122676	0.130657	1.69299	0.0904568	NA	NA	NA	NA	NA
rs3094151	0.117146	-133648	6	29839307	0.221201	1.24757	0.122676	0.130657	1.69299	0.0904568	NA	NA	NA	NA	NA
rs3128895	0.117146	-133614	6	29839273	0.221201	1.24757	0.122676	0.130657	1.69299	0.0904568	NA	NA	NA	NA	NA
rs3132709	0.117146	-135797	6	29841456	0.221201	1.24757	0.122676	0.130657	1.69299	0.0904568	NA	NA	NA	NA	NA
rs9258884	0.117146	-131555	6	29837214	0.221201	1.24757	0.122676	0.130657	1.69299	0.0904568	NA	NA	NA	NA	NA
rs9258918	0.117146	-132767	6	29838426	0.221201	1.24757	0.122676	0.130657	1.69299	0.0904568	NA	NA	NA	NA	NA
rs9258923	0.117146	-132891	6	29838550	0.221201	1.24757	0.122676	0.130657	1.69299	0.0904568	NA	NA	NA	NA	NA
rs9259017	0.117146	-136896	6	29842555	0.221201	1.24757	0.122676	0.130657	1.69299	0.0904568	NA	NA	NA	NA	NA
rs9259018	0.117146	-136906	6	29842565	0.221201	1.24757	0.122676	0.130657	1.69299	0.0904568	NA	NA	NA	NA	NA
rs1233478	0.0252982	227838	6	29477821	0.222174	1.24879	0.145106	0.131267	1.69254	0.0905433	NA	NA	NA	NA	NA
rs1632974	0.320434	-71448	6	29777107	0.240762	1.27222	0.132586	0.142375	1.69104	0.0908288	NA	NA	NA	NA	NA
rs1632989	0.320434	-66486	6	29772145	0.240762	1.27222	0.132586	0.142375	1.69104	0.0908288	NA	NA	NA	NA	NA
rs1736961	0.320434	-73811	6	29779470	0.240762	1.27222	0.132586	0.142375	1.69104	0.0908288	NA	NA	NA	NA	NA
rs3016027	0.320434	-69134	6	29774793	0.240762	1.27222	0.132586	0.142375	1.69104	0.0908288	NA	NA	NA	NA	NA
rs431305	0.320434	-49549	6	29755208	0.240762	1.27222	0.132586	0.142375	1.69104	0.0908288	NA	NA	NA	NA	NA
rs1736947	0.063439	-80773	6	29786432	0.186616	1.20516	0.116286	0.110444	1.68969	0.0910879	NA	NA	NA	NA	NA
rs2735061	0.14352	11721	6	29693938	-0.283487	0.753153	0.157051	0.16795	-1.68793	0.0914251	NA	NA	NA	NA	NA
rs2517704	0.336551	-215643	6	29921302	0.162343	1.17626	0.107512	0.0966163	1.68029	0.0929014	NA	NA	NA	NA	NA
rs9260566	0.336551	-216283	6	29921942	0.162343	1.17626	0.107512	0.0966163	1.68029	0.0929014	NA	NA	NA	NA	NA
rs1611180	0.0706497	-73314	6	29778973	0.233925	1.26355	0.141799	0.139753	1.67385	0.0941602	NA	NA	NA	NA	NA
rs1737000	0.0706497	-58889	6	29764548	0.233925	1.26355	0.141799	0.139753	1.67385	0.0941602	NA	NA	NA	NA	NA
rs3926748	0.0224722	-74673	6	29780332	0.229968	1.25856	0.163821	0.13777	1.66921	0.0950761	NA	NA	NA	NA	NA
rs4122198	0.0224722	-39934	6	29745593	0.229968	1.25856	0.163821	0.13777	1.66921	0.0950761	NA	NA	NA	NA	NA
rs9278512	0.138278	-229532	6	29935191	0.179414	1.19652	0.103227	0.107719	1.66558	0.095798	NA	NA	NA	NA	NA
rs140232731	0.0154269	-86150	6	29791809	0.235486	1.26552	0.170542	0.143034	1.64636	0.0996899	NA	NA	NA	NA	NA
rs2017525	0.0154269	-62844	6	29768503	0.235486	1.26552	0.170542	0.143034	1.64636	0.0996899	NA	NA	NA	NA	NA
rs3873238	0.0154269	-29621	6	29735280	0.235486	1.26552	0.170542	0.143034	1.64636	0.0996899	NA	NA	NA	NA	NA
rs72838204	0.0154269	-83424	6	29789083	0.235486	1.26552	0.170542	0.143034	1.64636	0.0996899	NA	NA	NA	NA	NA
rs2571405	7.9e-05	-228450	6	29934109	-0.24528	0.782485	0.161189	0.149348	-1.64234	0.10052	NA	NA	NA	NA	NA
rs2256539	0.00340656	-232081	6	29937740	-0.181798	0.83377	0.124473	0.110955	-1.63848	0.101321	NA	NA	NA	NA	NA
rs2523953	0.133595	-208445	6	29914104	-0.249507	0.779185	0.157411	0.152388	-1.63732	0.101564	NA	NA	NA	NA	NA
rs1233373	0.279429	96596	6	29609063	-0.208896	0.81148	0.132423	0.127639	-1.63661	0.101712	NA	NA	NA	NA	NA
rs1233375	0.279429	97102	6	29608557	-0.208896	0.81148	0.132423	0.127639	-1.63661	0.101712	NA	NA	NA	NA	NA
rs1233377	0.279429	100272	6	29605387	-0.208896	0.81148	0.132423	0.127639	-1.63661	0.101712	NA	NA	NA	NA	NA
rs2916808	0.399728	-214657	6	29920316	0.162106	1.17598	0.109872	0.0994816	1.6295	0.103207	NA	NA	NA	NA	NA
rs2248151	0.114238	-208889	6	29914548	-0.247674	0.780615	0.153718	0.152102	-1.62834	0.103453	NA	NA	NA	NA	NA
rs2248158	0.114238	-209174	6	29914833	-0.247674	0.780615	0.153718	0.152102	-1.62834	0.103453	NA	NA	NA	NA	NA
rs2523955	0.114238	-208297	6	29913956	-0.247674	0.780615	0.153718	0.152102	-1.62834	0.103453	NA	NA	NA	NA	NA
rs2905763	0.114238	-208147	6	29913806	-0.247674	0.780615	0.153718	0.152102	-1.62834	0.103453	NA	NA	NA	NA	NA
rs2975056	0.114238	-207520	6	29913179	-0.247674	0.780615	0.153718	0.152102	-1.62834	0.103453	NA	NA	NA	NA	NA
rs3916365	0.114238	-208310	6	29913969	-0.247674	0.780615	0.153718	0.152102	-1.62834	0.103453	NA	NA	NA	NA	NA
rs77161679	0.114238	-208194	6	29913853	-0.247674	0.780615	0.153718	0.152102	-1.62834	0.103453	NA	NA	NA	NA	NA
rs1737033	0.351549	-31502	6	29737161	0.221213	1.24759	0.129727	0.136147	1.62481	0.104204	NA	NA	NA	NA	NA
rs1737043	0.351549	-30388	6	29736047	0.221213	1.24759	0.129727	0.136147	1.62481	0.104204	NA	NA	NA	NA	NA
rs1737046	0.351549	-30034	6	29735693	0.221213	1.24759	0.129727	0.136147	1.62481	0.104204	NA	NA	NA	NA	NA
rs1737052	0.351549	-28459	6	29734118	0.221213	1.24759	0.129727	0.136147	1.62481	0.104204	NA	NA	NA	NA	NA
rs79244404	0.080489	-207824	6	29913483	-0.290709	0.747733	0.169098	0.179222	-1.62206	0.104791	NA	NA	NA	NA	NA
rs9258051	0.0439223	40431	6	29665228	0.181279	1.19875	0.117193	0.112083	1.61737	0.105799	NA	NA	NA	NA	NA
rs9260563	0.330491	-216197	6	29921856	0.159523	1.17295	0.108632	0.09864	1.61723	0.10583	NA	NA	NA	NA	NA
rs34450621	0.259315	34159	6	29671500	-0.203927	0.815522	0.128848	0.126241	-1.61538	0.106228	NA	NA	NA	NA	NA
rs71550159	0.0592868	-48708	6	29754367	0.224286	1.25143	0.140837	0.138982	1.61378	0.106575	NA	NA	NA	NA	NA
rs34112662	0.0651905	-73300	6	29778959	0.224203	1.25132	0.141123	0.139371	1.60868	0.107687	NA	NA	NA	NA	NA
rs2747451	0.206608	50782	6	29654877	-0.222033	0.800889	0.137834	0.138236	-1.60619	0.108233	NA	NA	NA	NA	NA
rs3131887	0.206608	41316	6	29664343	-0.222033	0.800889	0.137834	0.138236	-1.60619	0.108233	NA	NA	NA	NA	NA
rs3131888	0.0546217	41770	6	29663889	0.180225	1.19749	0.11751	0.112234	1.6058	0.108318	NA	NA	NA	NA	NA
rs12665401	0.331047	-11721	6	29717380	-0.18817	0.828474	0.120206	0.117212	-1.60538	0.108411	NA	NA	NA	NA	NA
rs9280695	0.0375621	-39150	6	29744809	0.237504	1.26808	0.183101	0.148397	1.60047	0.109495	NA	NA	NA	NA	NA
rs1610714	0.0688449	-64170	6	29769829	0.222298	1.24894	0.140813	0.139113	1.59797	0.11005	NA	NA	NA	NA	NA
rs1633000	0.0688449	-60206	6	29765865	0.222298	1.24894	0.140813	0.139113	1.59797	0.11005	NA	NA	NA	NA	NA
rs1736966	0.0688449	-71735	6	29777394	0.222298	1.24894	0.140813	0.139113	1.59797	0.11005	NA	NA	NA	NA	NA
rs34903553	0.0688449	-56853	6	29762512	0.222298	1.24894	0.140813	0.139113	1.59797	0.11005	NA	NA	NA	NA	NA
rs35462222	0.0688449	-71488	6	29777147	0.222298	1.24894	0.140813	0.139113	1.59797	0.11005	NA	NA	NA	NA	NA
rs9258053	0.0389971	40279	6	29665380	0.193045	1.21294	0.124724	0.122032	1.58192	0.113667	NA	NA	NA	NA	NA
rs3117292	0.22636	53460	6	29652199	-0.205896	0.813918	0.124908	0.130259	-1.58067	0.113954	NA	NA	NA	NA	NA
rs7764829	0.304913	40298	6	29665361	-0.201347	0.817628	0.121937	0.127404	-1.58038	0.114019	NA	NA	NA	NA	NA
rs2975030	0.409484	-127307	6	29832966	0.162427	1.17636	0.111516	0.102922	1.57816	0.114529	NA	NA	NA	NA	NA
rs9258823	0.409484	-127304	6	29832963	0.162427	1.17636	0.111516	0.102922	1.57816	0.114529	NA	NA	NA	NA	NA
rs3094165	0.188078	-127882	6	29833541	0.207774	1.23093	0.130173	0.132067	1.57324	0.115663	NA	NA	NA	NA	NA
rs1737053	0.352043	-28191	6	29733850	0.209787	1.23341	0.13005	0.133825	1.56762	0.116969	NA	NA	NA	NA	NA
rs9258052	0.0373381	40389	6	29665270	0.19187	1.21151	0.125517	0.122489	1.56642	0.11725	NA	NA	NA	NA	NA
rs1002044	0.0577696	-48070	6	29753729	0.215912	1.24099	0.137081	0.13856	1.55826	0.119173	NA	NA	NA	NA	NA
rs1049033	0.0577696	-91980	6	29797639	0.215912	1.24099	0.137081	0.13856	1.55826	0.119173	NA	NA	NA	NA	NA
rs10566434	0.0577696	-61548	6	29767207	0.215912	1.24099	0.137081	0.13856	1.55826	0.119173	NA	NA	NA	NA	NA
rs1077432	0.0577696	-77209	6	29782868	0.215912	1.24099	0.137081	0.13856	1.55826	0.119173	NA	NA	NA	NA	NA
rs1079599	0.0577696	-78001	6	29783660	0.215912	1.24099	0.137081	0.13856	1.55826	0.119173	NA	NA	NA	NA	NA
rs1111673	0.0577696	-77870	6	29783529	0.215912	1.24099	0.137081	0.13856	1.55826	0.119173	NA	NA	NA	NA	NA
rs112754086	0.0577696	-61130	6	29766789	0.215912	1.24099	0.137081	0.13856	1.55826	0.119173	NA	NA	NA	NA	NA
rs11344221	0.0577696	-62857	6	29768516	0.215912	1.24099	0.137081	0.13856	1.55826	0.119173	NA	NA	NA	NA	NA
rs137861925	0.0577696	-56681	6	29762340	0.215912	1.24099	0.137081	0.13856	1.55826	0.119173	NA	NA	NA	NA	NA
rs140333098	0.0577696	-71969	6	29777628	0.215912	1.24099	0.137081	0.13856	1.55826	0.119173	NA	NA	NA	NA	NA
rs1419641	0.0577696	-37187	6	29742846	0.215912	1.24099	0.137081	0.13856	1.55826	0.119173	NA	NA	NA	NA	NA
rs1610635	0.0577696	-33775	6	29739434	0.215912	1.24099	0.137081	0.13856	1.55826	0.119173	NA	NA	NA	NA	NA
rs1610636	0.0577696	-33980	6	29739639	0.215912	1.24099	0.137081	0.13856	1.55826	0.119173	NA	NA	NA	NA	NA
rs1610643	0.0577696	-53651	6	29759310	0.215912	1.24099	0.137081	0.13856	1.55826	0.119173	NA	NA	NA	NA	NA
rs1610644	0.0577696	-53786	6	29759445	0.215912	1.24099	0.137081	0.13856	1.55826	0.119173	NA	NA	NA	NA	NA
rs1610654	0.0577696	-64248	6	29769907	0.215912	1.24099	0.137081	0.13856	1.55826	0.119173	NA	NA	NA	NA	NA
rs1610659	0.0577696	-65762	6	29771421	0.215912	1.24099	0.137081	0.13856	1.55826	0.119173	NA	NA	NA	NA	NA
rs1610661	0.0577696	-65995	6	29771654	0.215912	1.24099	0.137081	0.13856	1.55826	0.119173	NA	NA	NA	NA	NA
rs1610662	0.0577696	-72948	6	29778607	0.215912	1.24099	0.137081	0.13856	1.55826	0.119173	NA	NA	NA	NA	NA
rs1610665	0.0577696	-73544	6	29779203	0.215912	1.24099	0.137081	0.13856	1.55826	0.119173	NA	NA	NA	NA	NA
rs1610666	0.0577696	-74147	6	29779806	0.215912	1.24099	0.137081	0.13856	1.55826	0.119173	NA	NA	NA	NA	NA
rs1610667	0.0577696	-74170	6	29779829	0.215912	1.24099	0.137081	0.13856	1.55826	0.119173	NA	NA	NA	NA	NA
rs1610673	0.0577696	-76044	6	29781703	0.215912	1.24099	0.137081	0.13856	1.55826	0.119173	NA	NA	NA	NA	NA
rs1610674	0.0577696	-76227	6	29781886	0.215912	1.24099	0.137081	0.13856	1.55826	0.119173	NA	NA	NA	NA	NA
rs1610697	0.0577696	-72760	6	29778419	0.215912	1.24099	0.137081	0.13856	1.55826	0.119173	NA	NA	NA	NA	NA
rs1610698	0.0577696	-73239	6	29778898	0.215912	1.24099	0.137081	0.13856	1.55826	0.119173	NA	NA	NA	NA	NA
rs1610700	0.0577696	-75815	6	29781474	0.215912	1.24099	0.137081	0.13856	1.55826	0.119173	NA	NA	NA	NA	NA
rs1610702	0.0577696	-75862	6	29781521	0.215912	1.24099	0.137081	0.13856	1.55826	0.119173	NA	NA	NA	NA	NA
rs1610708	0.0577696	-62777	6	29768436	0.215912	1.24099	0.137081	0.13856	1.55826	0.119173	NA	NA	NA	NA	NA
rs1610709	0.0577696	-62812	6	29768471	0.215912	1.24099	0.137081	0.13856	1.55826	0.119173	NA	NA	NA	NA	NA
rs1610710	0.0577696	-63673	6	29769332	0.215912	1.24099	0.137081	0.13856	1.55826	0.119173	NA	NA	NA	NA	NA
rs1610711	0.0577696	-63838	6	29769497	0.215912	1.24099	0.137081	0.13856	1.55826	0.119173	NA	NA	NA	NA	NA
rs1611143	0.0577696	-93657	6	29799316	0.215912	1.24099	0.137081	0.13856	1.55826	0.119173	NA	NA	NA	NA	NA
rs1611175	0.0577696	-72659	6	29778318	0.215912	1.24099	0.137081	0.13856	1.55826	0.119173	NA	NA	NA	NA	NA
rs1611184	0.0577696	-75923	6	29781582	0.215912	1.24099	0.137081	0.13856	1.55826	0.119173	NA	NA	NA	NA	NA
rs1611191	0.0577696	-66147	6	29771806	0.215912	1.24099	0.137081	0.13856	1.55826	0.119173	NA	NA	NA	NA	NA
rs1611195	0.0577696	-66400	6	29772059	0.215912	1.24099	0.137081	0.13856	1.55826	0.119173	NA	NA	NA	NA	NA
rs1611196	0.0577696	-52336	6	29757995	0.215912	1.24099	0.137081	0.13856	1.55826	0.119173	NA	NA	NA	NA	NA
rs1611208	0.0577696	-54226	6	29759885	0.215912	1.24099	0.137081	0.13856	1.55826	0.119173	NA	NA	NA	NA	NA
rs1611209	0.0577696	-54264	6	29759923	0.215912	1.24099	0.137081	0.13856	1.55826	0.119173	NA	NA	NA	NA	NA
rs1611212	0.0577696	-54864	6	29760523	0.215912	1.24099	0.137081	0.13856	1.55826	0.119173	NA	NA	NA	NA	NA
rs1611270	0.0577696	-32628	6	29738287	0.215912	1.24099	0.137081	0.13856	1.55826	0.119173	NA	NA	NA	NA	NA
rs1611271	0.0577696	-32639	6	29738298	0.215912	1.24099	0.137081	0.13856	1.55826	0.119173	NA	NA	NA	NA	NA
rs1611275	0.0577696	-36001	6	29741660	0.215912	1.24099	0.137081	0.13856	1.55826	0.119173	NA	NA	NA	NA	NA
rs1612392	0.0577696	-29475	6	29735134	0.215912	1.24099	0.137081	0.13856	1.55826	0.119173	NA	NA	NA	NA	NA
rs1620173	0.0577696	-79490	6	29785149	0.215912	1.24099	0.137081	0.13856	1.55826	0.119173	NA	NA	NA	NA	NA
rs1624302	0.0577696	-68295	6	29773954	0.215912	1.24099	0.137081	0.13856	1.55826	0.119173	NA	NA	NA	NA	NA
rs1629068	0.0577696	-59632	6	29765291	0.215912	1.24099	0.137081	0.13856	1.55826	0.119173	NA	NA	NA	NA	NA
rs1630969	0.0577696	-59342	6	29765001	0.215912	1.24099	0.137081	0.13856	1.55826	0.119173	NA	NA	NA	NA	NA
rs1632976	0.0577696	-70580	6	29776239	0.215912	1.24099	0.137081	0.13856	1.55826	0.119173	NA	NA	NA	NA	NA
rs1632979	0.0577696	-69300	6	29774959	0.215912	1.24099	0.137081	0.13856	1.55826	0.119173	NA	NA	NA	NA	NA
rs1632987	0.0577696	-66890	6	29772549	0.215912	1.24099	0.137081	0.13856	1.55826	0.119173	NA	NA	NA	NA	NA
rs1632988	0.0577696	-66736	6	29772395	0.215912	1.24099	0.137081	0.13856	1.55826	0.119173	NA	NA	NA	NA	NA
rs1632997	0.0577696	-61729	6	29767388	0.215912	1.24099	0.137081	0.13856	1.55826	0.119173	NA	NA	NA	NA	NA
rs1632998	0.0577696	-61394	6	29767053	0.215912	1.24099	0.137081	0.13856	1.55826	0.119173	NA	NA	NA	NA	NA
rs1633004	0.0577696	-59004	6	29764663	0.215912	1.24099	0.137081	0.13856	1.55826	0.119173	NA	NA	NA	NA	NA
rs1633006	0.0577696	-58715	6	29764374	0.215912	1.24099	0.137081	0.13856	1.55826	0.119173	NA	NA	NA	NA	NA
rs1633007	0.0577696	-58704	6	29764363	0.215912	1.24099	0.137081	0.13856	1.55826	0.119173	NA	NA	NA	NA	NA
rs1633015	0.0577696	-51013	6	29756672	0.215912	1.24099	0.137081	0.13856	1.55826	0.119173	NA	NA	NA	NA	NA
rs1633022	0.0577696	-41144	6	29746803	0.215912	1.24099	0.137081	0.13856	1.55826	0.119173	NA	NA	NA	NA	NA
rs1633023	0.0577696	-41135	6	29746794	0.215912	1.24099	0.137081	0.13856	1.55826	0.119173	NA	NA	NA	NA	NA
rs1633029	0.0577696	-40646	6	29746305	0.215912	1.24099	0.137081	0.13856	1.55826	0.119173	NA	NA	NA	NA	NA
rs1736955	0.0577696	-77127	6	29782786	0.215912	1.24099	0.137081	0.13856	1.55826	0.119173	NA	NA	NA	NA	NA
rs1736957	0.0577696	-76974	6	29782633	0.215912	1.24099	0.137081	0.13856	1.55826	0.119173	NA	NA	NA	NA	NA
rs1736958	0.0577696	-76874	6	29782533	0.215912	1.24099	0.137081	0.13856	1.55826	0.119173	NA	NA	NA	NA	NA
rs1736959	0.0577696	-76811	6	29782470	0.215912	1.24099	0.137081	0.13856	1.55826	0.119173	NA	NA	NA	NA	NA
rs1736964	0.0577696	-72233	6	29777892	0.215912	1.24099	0.137081	0.13856	1.55826	0.119173	NA	NA	NA	NA	NA
rs1736967	0.0577696	-71219	6	29776878	0.215912	1.24099	0.137081	0.13856	1.55826	0.119173	NA	NA	NA	NA	NA
rs1736968	0.0577696	-71056	6	29776715	0.215912	1.24099	0.137081	0.13856	1.55826	0.119173	NA	NA	NA	NA	NA
rs1736969	0.0577696	-70731	6	29776390	0.215912	1.24099	0.137081	0.13856	1.55826	0.119173	NA	NA	NA	NA	NA
rs1736971	0.0577696	-70663	6	29776322	0.215912	1.24099	0.137081	0.13856	1.55826	0.119173	NA	NA	NA	NA	NA
rs1736972	0.0577696	-70493	6	29776152	0.215912	1.24099	0.137081	0.13856	1.55826	0.119173	NA	NA	NA	NA	NA
rs1736973	0.0577696	-69687	6	29775346	0.215912	1.24099	0.137081	0.13856	1.55826	0.119173	NA	NA	NA	NA	NA
rs1736974	0.0577696	-69578	6	29775237	0.215912	1.24099	0.137081	0.13856	1.55826	0.119173	NA	NA	NA	NA	NA
rs1736975	0.0577696	-69330	6	29774989	0.215912	1.24099	0.137081	0.13856	1.55826	0.119173	NA	NA	NA	NA	NA
rs1736983	0.0577696	-62390	6	29768049	0.215912	1.24099	0.137081	0.13856	1.55826	0.119173	NA	NA	NA	NA	NA
rs1736985	0.0577696	-62282	6	29767941	0.215912	1.24099	0.137081	0.13856	1.55826	0.119173	NA	NA	NA	NA	NA
rs1736986	0.0577696	-62221	6	29767880	0.215912	1.24099	0.137081	0.13856	1.55826	0.119173	NA	NA	NA	NA	NA
rs1736994	0.0577696	-60937	6	29766596	0.215912	1.24099	0.137081	0.13856	1.55826	0.119173	NA	NA	NA	NA	NA
rs1737002	0.0577696	-57244	6	29762903	0.215912	1.24099	0.137081	0.13856	1.55826	0.119173	NA	NA	NA	NA	NA
rs1737013	0.0577696	-50642	6	29756301	0.215912	1.24099	0.137081	0.13856	1.55826	0.119173	NA	NA	NA	NA	NA
rs1737015	0.0577696	-48698	6	29754357	0.215912	1.24099	0.137081	0.13856	1.55826	0.119173	NA	NA	NA	NA	NA
rs1737032	0.0577696	-31563	6	29737222	0.215912	1.24099	0.137081	0.13856	1.55826	0.119173	NA	NA	NA	NA	NA
rs1737035	0.0577696	-31363	6	29737022	0.215912	1.24099	0.137081	0.13856	1.55826	0.119173	NA	NA	NA	NA	NA
rs1737037	0.0577696	-31133	6	29736792	0.215912	1.24099	0.137081	0.13856	1.55826	0.119173	NA	NA	NA	NA	NA
rs1737040	0.0577696	-30942	6	29736601	0.215912	1.24099	0.137081	0.13856	1.55826	0.119173	NA	NA	NA	NA	NA
rs1737041	0.0577696	-30570	6	29736229	0.215912	1.24099	0.137081	0.13856	1.55826	0.119173	NA	NA	NA	NA	NA
rs1737044	0.0577696	-30352	6	29736011	0.215912	1.24099	0.137081	0.13856	1.55826	0.119173	NA	NA	NA	NA	NA
rs1737045	0.0577696	-30120	6	29735779	0.215912	1.24099	0.137081	0.13856	1.55826	0.119173	NA	NA	NA	NA	NA
rs1737048	0.0577696	-29566	6	29735225	0.215912	1.24099	0.137081	0.13856	1.55826	0.119173	NA	NA	NA	NA	NA
rs1737050	0.0577696	-29037	6	29734696	0.215912	1.24099	0.137081	0.13856	1.55826	0.119173	NA	NA	NA	NA	NA
rs1737051	0.0577696	-28525	6	29734184	0.215912	1.24099	0.137081	0.13856	1.55826	0.119173	NA	NA	NA	NA	NA
rs1737054	0.0577696	-28148	6	29733807	0.215912	1.24099	0.137081	0.13856	1.55826	0.119173	NA	NA	NA	NA	NA
rs1737056	0.0577696	-27878	6	29733537	0.215912	1.24099	0.137081	0.13856	1.55826	0.119173	NA	NA	NA	NA	NA
rs1737057	0.0577696	-27761	6	29733420	0.215912	1.24099	0.137081	0.13856	1.55826	0.119173	NA	NA	NA	NA	NA
rs1737059	0.0577696	-27629	6	29733288	0.215912	1.24099	0.137081	0.13856	1.55826	0.119173	NA	NA	NA	NA	NA
rs2248870	0.0577696	-68961	6	29774620	0.215912	1.24099	0.137081	0.13856	1.55826	0.119173	NA	NA	NA	NA	NA
rs2248871	0.0577696	-68968	6	29774627	0.215912	1.24099	0.137081	0.13856	1.55826	0.119173	NA	NA	NA	NA	NA
rs2517919	0.0577696	-72515	6	29778174	0.215912	1.24099	0.137081	0.13856	1.55826	0.119173	NA	NA	NA	NA	NA
rs2517920	0.0577696	-72512	6	29778171	0.215912	1.24099	0.137081	0.13856	1.55826	0.119173	NA	NA	NA	NA	NA
rs2523410	0.0577696	-69102	6	29774761	0.215912	1.24099	0.137081	0.13856	1.55826	0.119173	NA	NA	NA	NA	NA
rs2735029	0.0577696	-71926	6	29777585	0.215912	1.24099	0.137081	0.13856	1.55826	0.119173	NA	NA	NA	NA	NA
rs2735044	0.0577696	-29732	6	29735391	0.215912	1.24099	0.137081	0.13856	1.55826	0.119173	NA	NA	NA	NA	NA
rs28639584	0.0577696	-61519	6	29767178	0.215912	1.24099	0.137081	0.13856	1.55826	0.119173	NA	NA	NA	NA	NA
rs28681418	0.0577696	-61391	6	29767050	0.215912	1.24099	0.137081	0.13856	1.55826	0.119173	NA	NA	NA	NA	NA
rs34332187	0.0577696	-62769	6	29768428	0.215912	1.24099	0.137081	0.13856	1.55826	0.119173	NA	NA	NA	NA	NA
rs885938	0.0577696	-33663	6	29739322	0.215912	1.24099	0.137081	0.13856	1.55826	0.119173	NA	NA	NA	NA	NA
rs885939	0.0577696	-33613	6	29739272	0.215912	1.24099	0.137081	0.13856	1.55826	0.119173	NA	NA	NA	NA	NA
rs915670	0.0577696	-92760	6	29798419	0.215912	1.24099	0.137081	0.13856	1.55826	0.119173	NA	NA	NA	NA	NA
rs9258288	0.0577696	-29796	6	29735455	0.215912	1.24099	0.137081	0.13856	1.55826	0.119173	NA	NA	NA	NA	NA
rs9258289	0.0577696	-29810	6	29735469	0.215912	1.24099	0.137081	0.13856	1.55826	0.119173	NA	NA	NA	NA	NA
rs9258448	0.0577696	-69050	6	29774709	0.215912	1.24099	0.137081	0.13856	1.55826	0.119173	NA	NA	NA	NA	NA
rs9278314	0.0577696	-32002	6	29737661	0.215912	1.24099	0.137081	0.13856	1.55826	0.119173	NA	NA	NA	NA	NA
rs13395	0.128174	-207685	6	29913344	-0.242431	0.784718	0.160075	0.15617	-1.55235	0.120578	NA	NA	NA	NA	NA
rs2256919	0.00122836	-235091	6	29940750	-0.163706	0.848992	0.121632	0.105489	-1.55187	0.120693	NA	NA	NA	NA	NA
rs4947244	0.200514	-248705	6	29954364	-0.184352	0.831643	0.123678	0.118943	-1.54992	0.12116	NA	NA	NA	NA	NA
rs13195617	0.191977	-125073	6	29830732	-0.199081	0.819484	0.136035	0.128701	-1.54685	0.1219	NA	NA	NA	NA	NA
rs41315714	0.191977	-96873	6	29802532	-0.199081	0.819484	0.136035	0.128701	-1.54685	0.1219	NA	NA	NA	NA	NA
rs9380147	0.191977	-133826	6	29839485	-0.199081	0.819484	0.136035	0.128701	-1.54685	0.1219	NA	NA	NA	NA	NA
rs9393975	0.191977	-96558	6	29802217	-0.199081	0.819484	0.136035	0.128701	-1.54685	0.1219	NA	NA	NA	NA	NA
rs1077433	0.0496208	-77405	6	29783064	0.214482	1.23922	0.137168	0.138703	1.54634	0.122022	NA	NA	NA	NA	NA
rs1318083	0.0496208	-77560	6	29783219	0.214482	1.23922	0.137168	0.138703	1.54634	0.122022	NA	NA	NA	NA	NA
rs1610637	0.0496208	-34247	6	29739906	0.214482	1.23922	0.137168	0.138703	1.54634	0.122022	NA	NA	NA	NA	NA
rs1611172	0.0496208	-72554	6	29778213	0.214482	1.23922	0.137168	0.138703	1.54634	0.122022	NA	NA	NA	NA	NA
rs1615962	0.0496208	-40067	6	29745726	0.214482	1.23922	0.137168	0.138703	1.54634	0.122022	NA	NA	NA	NA	NA
rs1632973	0.0496208	-71512	6	29777171	0.214482	1.23922	0.137168	0.138703	1.54634	0.122022	NA	NA	NA	NA	NA
rs1633002	0.0496208	-59388	6	29765047	0.214482	1.23922	0.137168	0.138703	1.54634	0.122022	NA	NA	NA	NA	NA
rs1736963	0.0496208	-72324	6	29777983	0.214482	1.23922	0.137168	0.138703	1.54634	0.122022	NA	NA	NA	NA	NA
rs753544	0.0496208	-74870	6	29780529	0.214482	1.23922	0.137168	0.138703	1.54634	0.122022	NA	NA	NA	NA	NA
rs885940	0.0496208	-33398	6	29739057	0.214482	1.23922	0.137168	0.138703	1.54634	0.122022	NA	NA	NA	NA	NA
rs1130356	0.0648959	-90668	6	29796327	0.197022	1.21777	0.127762	0.127683	1.54306	0.122817	NA	NA	NA	NA	NA
rs1155143	0.0648959	-82733	6	29788392	0.197022	1.21777	0.127762	0.127683	1.54306	0.122817	NA	NA	NA	NA	NA
rs1610675	0.0648959	-82947	6	29788606	0.197022	1.21777	0.127762	0.127683	1.54306	0.122817	NA	NA	NA	NA	NA
rs1610696	0.0648959	-93144	6	29798803	0.197022	1.21777	0.127762	0.127683	1.54306	0.122817	NA	NA	NA	NA	NA
rs1611139	0.0648959	-93457	6	29799116	0.197022	1.21777	0.127762	0.127683	1.54306	0.122817	NA	NA	NA	NA	NA
rs1611158	0.0648959	-85883	6	29791542	0.197022	1.21777	0.127762	0.127683	1.54306	0.122817	NA	NA	NA	NA	NA
rs1611159	0.0648959	-85902	6	29791561	0.197022	1.21777	0.127762	0.127683	1.54306	0.122817	NA	NA	NA	NA	NA
rs1611162	0.0648959	-86286	6	29791945	0.197022	1.21777	0.127762	0.127683	1.54306	0.122817	NA	NA	NA	NA	NA
rs1633039	0.0648959	-81641	6	29787300	0.197022	1.21777	0.127762	0.127683	1.54306	0.122817	NA	NA	NA	NA	NA
rs1633047	0.0648959	-80985	6	29786644	0.197022	1.21777	0.127762	0.127683	1.54306	0.122817	NA	NA	NA	NA	NA
rs1736942	0.0648959	-87362	6	29793021	0.197022	1.21777	0.127762	0.127683	1.54306	0.122817	NA	NA	NA	NA	NA
rs1736948	0.0648959	-80761	6	29786420	0.197022	1.21777	0.127762	0.127683	1.54306	0.122817	NA	NA	NA	NA	NA
rs1736950	0.0648959	-80346	6	29786005	0.197022	1.21777	0.127762	0.127683	1.54306	0.122817	NA	NA	NA	NA	NA
rs1476435	0.0549458	-104167	6	29809826	0.213806	1.23838	0.137514	0.139053	1.53758	0.124151	NA	NA	NA	NA	NA
rs1610682	0.0549458	-95665	6	29801324	0.213806	1.23838	0.137514	0.139053	1.53758	0.124151	NA	NA	NA	NA	NA
rs1611133	0.0549458	-103723	6	29809382	0.213806	1.23838	0.137514	0.139053	1.53758	0.124151	NA	NA	NA	NA	NA
rs1611136	0.0549458	-105472	6	29811131	0.213806	1.23838	0.137514	0.139053	1.53758	0.124151	NA	NA	NA	NA	NA
rs1611750	0.0549458	-109119	6	29814778	0.213806	1.23838	0.137514	0.139053	1.53758	0.124151	NA	NA	NA	NA	NA
rs4248140	0.269021	-230139	6	29935798	-0.186794	0.829615	0.116929	0.122224	-1.52829	0.126441	NA	NA	NA	NA	NA
rs4713232	0.282126	39351	6	29666308	-0.195391	0.822513	0.131457	0.128857	-1.51634	0.129434	NA	NA	NA	NA	NA
rs1611646	0.0542922	-134487	6	29840146	-0.263682	0.768218	0.168396	0.173922	-1.51609	0.129496	NA	NA	NA	NA	NA
rs1611650	0.0542922	-135413	6	29841072	-0.263682	0.768218	0.168396	0.173922	-1.51609	0.129496	NA	NA	NA	NA	NA
rs1611652	0.0542922	-135824	6	29841483	-0.263682	0.768218	0.168396	0.173922	-1.51609	0.129496	NA	NA	NA	NA	NA
rs1611653	0.0542922	-136043	6	29841702	-0.263682	0.768218	0.168396	0.173922	-1.51609	0.129496	NA	NA	NA	NA	NA
rs80311704	0.0542922	-135846	6	29841505	-0.263682	0.768218	0.168396	0.173922	-1.51609	0.129496	NA	NA	NA	NA	NA
rs1737055	0.387688	-28083	6	29733742	0.20894	1.23237	0.133136	0.138513	1.50845	0.13144	NA	NA	NA	NA	NA
rs12193110	0.206968	-231445	6	29937104	-0.176995	0.837784	0.122554	0.117386	-1.5078	0.131605	NA	NA	NA	NA	NA
rs9278242	0.0339357	51321	6	29654338	0.187865	1.20667	0.124491	0.124936	1.50369	0.132661	NA	NA	NA	NA	NA
rs2734973	0.0548464	-128289	6	29833948	-0.263629	0.768259	0.16843	0.175502	-1.50214	0.133062	NA	NA	NA	NA	NA
rs2474102	0.154666	55018	6	29650641	-0.226874	0.797022	0.143831	0.151522	-1.4973	0.134316	NA	NA	NA	NA	NA
rs2747440	0.154666	53191	6	29652468	-0.226874	0.797022	0.143831	0.151522	-1.4973	0.134316	NA	NA	NA	NA	NA
rs3131848	0.154666	56566	6	29649093	-0.226874	0.797022	0.143831	0.151522	-1.4973	0.134316	NA	NA	NA	NA	NA
rs6902607	0.154666	55450	6	29650209	-0.226874	0.797022	0.143831	0.151522	-1.4973	0.134316	NA	NA	NA	NA	NA
rs9278239	0.154666	56928	6	29648731	-0.226874	0.797022	0.143831	0.151522	-1.4973	0.134316	NA	NA	NA	NA	NA
rs1633041	0.0508882	-27564	6	29733223	0.207531	1.23064	0.137738	0.138643	1.49688	0.134426	NA	NA	NA	NA	NA
rs1633075	0.0424363	-80234	6	29785893	0.16797	1.1829	0.117384	0.112269	1.49613	0.13462	NA	NA	NA	NA	NA
rs71550150	0.0384648	42469	6	29663190	0.181619	1.19916	0.122747	0.121476	1.4951	0.134887	NA	NA	NA	NA	NA
rs2735114	0.176813	-204375	6	29910034	-0.131878	0.876448	0.115706	0.0887345	-1.48621	0.137225	NA	NA	NA	NA	NA
rs1077997	0.0329343	-78163	6	29783822	0.1693	1.18448	0.119003	0.11411	1.48365	0.137901	NA	NA	NA	NA	NA
rs1633105	0.0329343	-77723	6	29783382	0.1693	1.18448	0.119003	0.11411	1.48365	0.137901	NA	NA	NA	NA	NA
rs1736956	0.0329343	-77031	6	29782690	0.1693	1.18448	0.119003	0.11411	1.48365	0.137901	NA	NA	NA	NA	NA
rs1737060	0.311247	-27310	6	29732969	0.276469	1.31847	0.165331	0.186751	1.48042	0.138762	NA	NA	NA	NA	NA
rs1064588	0.16875	-205057	6	29910716	-0.13316	0.875325	0.11615	0.0899968	-1.47961	0.138977	NA	NA	NA	NA	NA
rs1018935	0.164347	54343	6	29651316	-0.20059	0.818248	0.135628	0.135695	-1.47825	0.139342	NA	NA	NA	NA	NA
rs2535235	0.164347	53605	6	29652054	-0.20059	0.818248	0.135628	0.135695	-1.47825	0.139342	NA	NA	NA	NA	NA
rs2535236	0.164347	53974	6	29651685	-0.20059	0.818248	0.135628	0.135695	-1.47825	0.139342	NA	NA	NA	NA	NA
rs2747432	0.164347	56764	6	29648895	-0.20059	0.818248	0.135628	0.135695	-1.47825	0.139342	NA	NA	NA	NA	NA
rs2747434	0.164347	54335	6	29651324	-0.20059	0.818248	0.135628	0.135695	-1.47825	0.139342	NA	NA	NA	NA	NA
rs2747436	0.164347	53724	6	29651935	-0.20059	0.818248	0.135628	0.135695	-1.47825	0.139342	NA	NA	NA	NA	NA
rs2747443	0.164347	52402	6	29653257	-0.20059	0.818248	0.135628	0.135695	-1.47825	0.139342	NA	NA	NA	NA	NA
rs2982839	0.164347	55859	6	29649800	-0.20059	0.818248	0.135628	0.135695	-1.47825	0.139342	NA	NA	NA	NA	NA
rs3095288	0.164347	52531	6	29653128	-0.20059	0.818248	0.135628	0.135695	-1.47825	0.139342	NA	NA	NA	NA	NA
rs3095289	0.164347	56469	6	29649190	-0.20059	0.818248	0.135628	0.135695	-1.47825	0.139342	NA	NA	NA	NA	NA
rs3117293	0.164347	52385	6	29653274	-0.20059	0.818248	0.135628	0.135695	-1.47825	0.139342	NA	NA	NA	NA	NA
rs3117296	0.164347	52262	6	29653397	-0.20059	0.818248	0.135628	0.135695	-1.47825	0.139342	NA	NA	NA	NA	NA
rs3129053	0.164347	55655	6	29650004	-0.20059	0.818248	0.135628	0.135695	-1.47825	0.139342	NA	NA	NA	NA	NA
rs3129054	0.164347	56603	6	29649056	-0.20059	0.818248	0.135628	0.135695	-1.47825	0.139342	NA	NA	NA	NA	NA
rs3131847	0.164347	56554	6	29649105	-0.20059	0.818248	0.135628	0.135695	-1.47825	0.139342	NA	NA	NA	NA	NA
rs385354	0.164347	54143	6	29651516	-0.20059	0.818248	0.135628	0.135695	-1.47825	0.139342	NA	NA	NA	NA	NA
rs430133	0.164347	54474	6	29651185	-0.20059	0.818248	0.135628	0.135695	-1.47825	0.139342	NA	NA	NA	NA	NA
rs1627567	0.321361	22793	6	29682866	0.272318	1.313	0.166473	0.184452	1.47637	0.139845	NA	NA	NA	NA	NA
rs2734995	0.0600893	-105286	6	29810945	-0.235645	0.790061	0.173221	0.160074	-1.4721	0.140994	NA	NA	NA	NA	NA
rs1633097	0.0422388	-78533	6	29784192	0.165662	1.18017	0.11758	0.112696	1.46999	0.141566	NA	NA	NA	NA	NA
rs4713243	0.321553	-15302	6	29720961	-0.165783	0.84723	0.114668	0.11371	-1.45795	0.144855	NA	NA	NA	NA	NA
rs4947236	0.321553	-18015	6	29723674	-0.165783	0.84723	0.114668	0.11371	-1.45795	0.144855	NA	NA	NA	NA	NA
rs9378188	0.184233	-229507	6	29935166	-0.187251	0.829236	0.135456	0.128468	-1.45757	0.144959	NA	NA	NA	NA	NA
rs199474436	0.176601	-205071	6	29910730	-0.128287	0.879601	0.114689	0.0880388	-1.45717	0.14507	NA	NA	NA	NA	NA
rs2251892	0.395126	-127469	6	29833128	0.149042	1.16072	0.113557	0.102339	1.45636	0.145293	NA	NA	NA	NA	NA
rs6935053	0.20108	-228504	6	29934163	-0.166044	0.847009	0.122274	0.11442	-1.45118	0.14673	NA	NA	NA	NA	NA
rs2735096	0.281529	-210092	6	29915751	0.14449	1.15545	0.115098	0.100612	1.43611	0.15097	NA	NA	NA	NA	NA
rs1610658	0.0651905	-65421	6	29771080	0.199882	1.22126	0.141778	0.13965	1.43131	0.152342	NA	NA	NA	NA	NA
rs1610704	0.0651905	-76328	6	29781987	0.199882	1.22126	0.141778	0.13965	1.43131	0.152342	NA	NA	NA	NA	NA
rs373149141	0.0651905	-61429	6	29767088	0.199882	1.22126	0.141778	0.13965	1.43131	0.152342	NA	NA	NA	NA	NA
rs3131875	0.00878489	39548	6	29666111	-0.199521	0.819123	0.122261	0.139638	-1.42885	0.153048	NA	NA	NA	NA	NA
rs4713235	0.00878489	35181	6	29670478	-0.199521	0.819123	0.122261	0.139638	-1.42885	0.153048	NA	NA	NA	NA	NA
rs34788155	0.342932	26786	6	29678873	0.257262	1.29338	0.166165	0.181086	1.42066	0.155415	NA	NA	NA	NA	NA
rs9258119	0.658861	34359	6	29671300	0.159125	1.17248	0.110357	0.112103	1.41946	0.155766	NA	NA	NA	NA	NA
rs9260520	0.32966	-215473	6	29921132	0.136504	1.14626	0.107267	0.0961742	1.41934	0.1558	NA	NA	NA	NA	NA
rs3116805	0.0278528	38785	6	29666874	0.160483	1.17408	0.118303	0.113974	1.40807	0.15911	NA	NA	NA	NA	NA
rs3116806	0.0278528	39654	6	29666005	0.160483	1.17408	0.118303	0.113974	1.40807	0.15911	NA	NA	NA	NA	NA
rs3129060	0.0278528	35592	6	29670067	0.160483	1.17408	0.118303	0.113974	1.40807	0.15911	NA	NA	NA	NA	NA
rs3129064	0.0278528	36177	6	29669482	0.160483	1.17408	0.118303	0.113974	1.40807	0.15911	NA	NA	NA	NA	NA
rs3129080	0.0278528	39439	6	29666220	0.160483	1.17408	0.118303	0.113974	1.40807	0.15911	NA	NA	NA	NA	NA
rs3131880	0.0278528	40221	6	29665438	0.160483	1.17408	0.118303	0.113974	1.40807	0.15911	NA	NA	NA	NA	NA
rs7776082	0.0278528	38386	6	29667273	0.160483	1.17408	0.118303	0.113974	1.40807	0.15911	NA	NA	NA	NA	NA
rs9258089	0.0278528	37953	6	29667706	0.160483	1.17408	0.118303	0.113974	1.40807	0.15911	NA	NA	NA	NA	NA
rs9258105	0.0278528	36471	6	29669188	0.160483	1.17408	0.118303	0.113974	1.40807	0.15911	NA	NA	NA	NA	NA
rs9258109	0.0278528	36353	6	29669306	0.160483	1.17408	0.118303	0.113974	1.40807	0.15911	NA	NA	NA	NA	NA
rs3129083	0.0272625	40910	6	29664749	0.1604	1.17398	0.118511	0.114222	1.40428	0.160235	NA	NA	NA	NA	NA
rs3129085	0.0272625	41022	6	29664637	0.1604	1.17398	0.118511	0.114222	1.40428	0.160235	NA	NA	NA	NA	NA
rs1611283	0.136851	-24469	6	29730128	-0.256588	0.773687	0.166767	0.183975	-1.39469	0.16311	NA	NA	NA	NA	NA
rs1611285	0.136851	-26128	6	29731787	-0.256588	0.773687	0.166767	0.183975	-1.39469	0.16311	NA	NA	NA	NA	NA
rs422343	0.136851	-26771	6	29732430	-0.256588	0.773687	0.166767	0.183975	-1.39469	0.16311	NA	NA	NA	NA	NA
rs2079895	0.149136	44241	6	29661418	-0.213815	0.807498	0.144642	0.153438	-1.39349	0.16347	NA	NA	NA	NA	NA
rs2394657	0.149136	44678	6	29660981	-0.213815	0.807498	0.144642	0.153438	-1.39349	0.16347	NA	NA	NA	NA	NA
rs2747454	0.149136	50546	6	29655113	-0.213815	0.807498	0.144642	0.153438	-1.39349	0.16347	NA	NA	NA	NA	NA
rs2747463	0.149136	48347	6	29657312	-0.213815	0.807498	0.144642	0.153438	-1.39349	0.16347	NA	NA	NA	NA	NA
rs2907898	0.149136	46293	6	29659366	-0.213815	0.807498	0.144642	0.153438	-1.39349	0.16347	NA	NA	NA	NA	NA
rs2982841	0.149136	46304	6	29659355	-0.213815	0.807498	0.144642	0.153438	-1.39349	0.16347	NA	NA	NA	NA	NA
rs3095296	0.149136	47718	6	29657941	-0.213815	0.807498	0.144642	0.153438	-1.39349	0.16347	NA	NA	NA	NA	NA
rs3129030	0.149136	43964	6	29661695	-0.213815	0.807498	0.144642	0.153438	-1.39349	0.16347	NA	NA	NA	NA	NA
rs3129187	0.149136	45183	6	29660476	-0.213815	0.807498	0.144642	0.153438	-1.39349	0.16347	NA	NA	NA	NA	NA
rs9278249	0.149136	43302	6	29662357	-0.213815	0.807498	0.144642	0.153438	-1.39349	0.16347	NA	NA	NA	NA	NA
rs28780073	0.0244008	-218629	6	29924288	-0.246564	0.781481	0.173606	0.17727	-1.39089	0.164258	NA	NA	NA	NA	NA
rs375960190	0.0244008	-218662	6	29924321	-0.246564	0.781481	0.173606	0.17727	-1.39089	0.164258	NA	NA	NA	NA	NA
rs2747442	0.168019	52473	6	29653186	-0.200445	0.818367	0.139734	0.144796	-1.38433	0.166258	NA	NA	NA	NA	NA
rs3117294	0.168019	52330	6	29653329	-0.200445	0.818367	0.139734	0.144796	-1.38433	0.166258	NA	NA	NA	NA	NA
rs3131886	0.0218559	41207	6	29664452	0.158831	1.17214	0.11911	0.114932	1.38196	0.166984	NA	NA	NA	NA	NA
rs3129045	0.158856	53083	6	29652576	-0.200134	0.818621	0.13961	0.144834	-1.38182	0.167028	NA	NA	NA	NA	NA
rs3095286	0.159673	51695	6	29653964	-0.189041	0.827753	0.13619	0.136873	-1.38114	0.167236	NA	NA	NA	NA	NA
rs760145	0.0568984	-5703	6	29711362	-0.178881	0.836206	0.127493	0.129758	-1.37857	0.168027	NA	NA	NA	NA	NA
rs3871468	0.315983	28018	6	29677641	-0.178718	0.836342	0.130083	0.12965	-1.37846	0.16806	NA	NA	NA	NA	NA
rs3871467	0.56086	28410	6	29677249	-0.158084	0.853778	0.114233	0.114929	-1.37549	0.168979	NA	NA	NA	NA	NA
rs116033990	0.0158011	-69133	6	29774792	0.201135	1.22279	0.170645	0.146314	1.37468	0.169231	NA	NA	NA	NA	NA
rs12662918	0.0158011	-49414	6	29755073	0.201135	1.22279	0.170645	0.146314	1.37468	0.169231	NA	NA	NA	NA	NA
rs138925279	0.0158011	-38133	6	29743792	0.201135	1.22279	0.170645	0.146314	1.37468	0.169231	NA	NA	NA	NA	NA
rs3778614	0.0158011	-53045	6	29758704	0.201135	1.22279	0.170645	0.146314	1.37468	0.169231	NA	NA	NA	NA	NA
rs72843818	0.0158011	-66825	6	29772484	0.201135	1.22279	0.170645	0.146314	1.37468	0.169231	NA	NA	NA	NA	NA
rs72843824	0.0158011	-68901	6	29774560	0.201135	1.22279	0.170645	0.146314	1.37468	0.169231	NA	NA	NA	NA	NA
rs75187705	0.0158011	-67981	6	29773640	0.201135	1.22279	0.170645	0.146314	1.37468	0.169231	NA	NA	NA	NA	NA
rs76779442	0.0158011	-40907	6	29746566	0.201135	1.22279	0.170645	0.146314	1.37468	0.169231	NA	NA	NA	NA	NA
rs78111854	0.0158011	-36873	6	29742532	0.201135	1.22279	0.170645	0.146314	1.37468	0.169231	NA	NA	NA	NA	NA
rs79517832	0.0158011	-76455	6	29782114	0.201135	1.22279	0.170645	0.146314	1.37468	0.169231	NA	NA	NA	NA	NA
rs885936	0.19252	-75081	6	29780740	0.17163	1.18724	0.121643	0.125004	1.373	0.169751	NA	NA	NA	NA	NA
rs3873243	0.0230152	-61966	6	29767625	0.191493	1.21106	0.164311	0.139941	1.36839	0.171192	NA	NA	NA	NA	NA
rs9258293	0.0230152	-29975	6	29735634	0.191493	1.21106	0.164311	0.139941	1.36839	0.171192	NA	NA	NA	NA	NA
rs9258295	0.0230152	-30170	6	29735829	0.191493	1.21106	0.164311	0.139941	1.36839	0.171192	NA	NA	NA	NA	NA
rs9258302	0.0230152	-35679	6	29741338	0.191493	1.21106	0.164311	0.139941	1.36839	0.171192	NA	NA	NA	NA	NA
rs9258303	0.0230152	-37271	6	29742930	0.191493	1.21106	0.164311	0.139941	1.36839	0.171192	NA	NA	NA	NA	NA
rs9258405	0.0230152	-56395	6	29762054	0.191493	1.21106	0.164311	0.139941	1.36839	0.171192	NA	NA	NA	NA	NA
rs9258436	0.0230152	-61687	6	29767346	0.191493	1.21106	0.164311	0.139941	1.36839	0.171192	NA	NA	NA	NA	NA
rs9258447	0.0230152	-68193	6	29773852	0.191493	1.21106	0.164311	0.139941	1.36839	0.171192	NA	NA	NA	NA	NA
rs9391630	0.31805	-16856	6	29722515	-0.166075	0.846983	0.124305	0.12142	-1.36777	0.171383	NA	NA	NA	NA	NA
rs16867712	0.323108	-22295	6	29727954	-0.164108	0.848651	0.123366	0.120529	-1.36156	0.173337	NA	NA	NA	NA	NA
rs2076175	0.323108	-7711	6	29713370	-0.164108	0.848651	0.123366	0.120529	-1.36156	0.173337	NA	NA	NA	NA	NA
rs2523420	0.323108	-27154	6	29732813	-0.164108	0.848651	0.123366	0.120529	-1.36156	0.173337	NA	NA	NA	NA	NA
rs34260811	0.323108	-9673	6	29715332	-0.164108	0.848651	0.123366	0.120529	-1.36156	0.173337	NA	NA	NA	NA	NA
rs12175093	0.190273	-230749	6	29936408	-0.152409	0.858637	0.121082	0.11198	-1.36104	0.173501	NA	NA	NA	NA	NA
rs12193100	0.190273	-231255	6	29936914	-0.152409	0.858637	0.121082	0.11198	-1.36104	0.173501	NA	NA	NA	NA	NA
rs34811773	0.190273	-229246	6	29934905	-0.152409	0.858637	0.121082	0.11198	-1.36104	0.173501	NA	NA	NA	NA	NA
rs4248141	0.190273	-230184	6	29935843	-0.152409	0.858637	0.121082	0.11198	-1.36104	0.173501	NA	NA	NA	NA	NA
rs4248142	0.190273	-230190	6	29935849	-0.152409	0.858637	0.121082	0.11198	-1.36104	0.173501	NA	NA	NA	NA	NA
rs4248143	0.190273	-230232	6	29935891	-0.152409	0.858637	0.121082	0.11198	-1.36104	0.173501	NA	NA	NA	NA	NA
rs4713270	0.190273	-229038	6	29934697	-0.152409	0.858637	0.121082	0.11198	-1.36104	0.173501	NA	NA	NA	NA	NA
rs4959038	0.190273	-230692	6	29936351	-0.152409	0.858637	0.121082	0.11198	-1.36104	0.173501	NA	NA	NA	NA	NA
rs6941600	0.190273	-229434	6	29935093	-0.152409	0.858637	0.121082	0.11198	-1.36104	0.173501	NA	NA	NA	NA	NA
rs4391295	0.193778	-229931	6	29935590	-0.15094	0.859899	0.119931	0.111059	-1.3591	0.174115	NA	NA	NA	NA	NA
rs4538750	0.193778	-229917	6	29935576	-0.15094	0.859899	0.119931	0.111059	-1.3591	0.174115	NA	NA	NA	NA	NA
rs4959037	0.193778	-230648	6	29936307	-0.15094	0.859899	0.119931	0.111059	-1.3591	0.174115	NA	NA	NA	NA	NA
rs6927487	0.193778	-230745	6	29936404	-0.15094	0.859899	0.119931	0.111059	-1.3591	0.174115	NA	NA	NA	NA	NA
rs2523938	0.0170814	-221317	6	29926976	-0.287329	0.750265	0.227304	0.211719	-1.35713	0.174741	NA	NA	NA	NA	NA
rs4713239	0.320143	-1391	6	29707050	-0.160212	0.851963	0.12373	0.119488	-1.34082	0.17998	NA	NA	NA	NA	NA
rs6914900	0.186696	-228511	6	29934170	-0.150593	0.860198	0.121295	0.11239	-1.33991	0.180274	NA	NA	NA	NA	NA
rs6935189	0.186696	-228492	6	29934151	-0.150593	0.860198	0.121295	0.11239	-1.33991	0.180274	NA	NA	NA	NA	NA
rs6935198	0.186696	-228495	6	29934154	-0.150593	0.860198	0.121295	0.11239	-1.33991	0.180274	NA	NA	NA	NA	NA
rs1061539	0.034759	-231896	6	29937555	-0.276922	0.758113	0.217419	0.207143	-1.33687	0.181267	NA	NA	NA	NA	NA
rs7738158	0.0274624	38132	6	29667527	0.153874	1.16634	0.119591	0.11551	1.33213	0.182819	NA	NA	NA	NA	NA
rs3115628	0.0134987	-112362	6	29818021	-0.145609	0.864496	0.116095	0.110763	-1.3146	0.188644	NA	NA	NA	NA	NA
rs3903160	0.196574	-227238	6	29932897	-0.145275	0.864784	0.119331	0.110574	-1.31382	0.188906	NA	NA	NA	NA	NA
rs71830922	0.196574	-231906	6	29937565	-0.145275	0.864784	0.119331	0.110574	-1.31382	0.188906	NA	NA	NA	NA	NA
rs3132718	0.110387	-130918	6	29836577	0.157204	1.17023	0.121117	0.121609	1.2927	0.196116	NA	NA	NA	NA	NA
rs9259000	0.0807525	-136390	6	29842049	0.146949	1.1583	0.116248	0.113685	1.2926	0.196148	NA	NA	NA	NA	NA
rs9259001	0.0807525	-136394	6	29842053	0.146949	1.1583	0.116248	0.113685	1.2926	0.196148	NA	NA	NA	NA	NA
rs9259002	0.0807525	-136458	6	29842117	0.146949	1.1583	0.116248	0.113685	1.2926	0.196148	NA	NA	NA	NA	NA
rs11752303	0.189617	-231882	6	29937541	-0.144347	0.865587	0.120736	0.111878	-1.29022	0.196973	NA	NA	NA	NA	NA
rs4713274	0.189617	-231834	6	29937493	-0.144347	0.865587	0.120736	0.111878	-1.29022	0.196973	NA	NA	NA	NA	NA
rs4713275	0.189617	-231921	6	29937580	-0.144347	0.865587	0.120736	0.111878	-1.29022	0.196973	NA	NA	NA	NA	NA
rs60131261	0.189617	-231680	6	29937339	-0.144347	0.865587	0.120736	0.111878	-1.29022	0.196973	NA	NA	NA	NA	NA
rs9393984	0.189617	-227079	6	29932738	-0.144347	0.865587	0.120736	0.111878	-1.29022	0.196973	NA	NA	NA	NA	NA
rs3094159	0.105614	-130175	6	29835834	0.156234	1.1691	0.121067	0.121611	1.28471	0.198894	NA	NA	NA	NA	NA
rs3132712	0.105614	-135362	6	29841021	0.156234	1.1691	0.121067	0.121611	1.28471	0.198894	NA	NA	NA	NA	NA
rs1233477	0.0330409	226147	6	29479512	0.153873	1.16634	0.139718	0.120074	1.28148	0.200024	NA	NA	NA	NA	NA
rs1233391	0.0648276	155041	6	29550618	0.174167	1.19025	0.120463	0.136033	1.28033	0.200429	NA	NA	NA	NA	NA
rs734257	0.322644	24333	6	29681326	0.237303	1.26782	0.170045	0.188057	1.26186	0.206998	NA	NA	NA	NA	NA
rs1233482	0.0432644	229977	6	29475682	0.159263	1.17265	0.143247	0.126658	1.25743	0.208599	NA	NA	NA	NA	NA
rs1233485	0.0432644	235451	6	29470208	0.159263	1.17265	0.143247	0.126658	1.25743	0.208599	NA	NA	NA	NA	NA
rs1233486	0.0432644	236007	6	29469652	0.159263	1.17265	0.143247	0.126658	1.25743	0.208599	NA	NA	NA	NA	NA
rs1234843	0.0432644	235719	6	29469940	0.159263	1.17265	0.143247	0.126658	1.25743	0.208599	NA	NA	NA	NA	NA
rs2746147	0.0432644	239051	6	29466608	0.159263	1.17265	0.143247	0.126658	1.25743	0.208599	NA	NA	NA	NA	NA
rs3116807	0.0465546	41482	6	29664177	0.139783	1.15002	0.113282	0.11131	1.25579	0.209191	NA	NA	NA	NA	NA
rs734258	0.351202	24342	6	29681317	0.236964	1.2674	0.170774	0.18903	1.25358	0.209994	NA	NA	NA	NA	NA
rs3130248	0.211834	102723	6	29602936	0.15355	1.16597	0.126029	0.122712	1.25131	0.210823	NA	NA	NA	NA	NA
rs909718	0.321434	-63046	6	29768705	0.173778	1.18979	0.134472	0.13939	1.24671	0.212505	NA	NA	NA	NA	NA
rs2523765	0.228991	-111447	6	29817106	0.125234	1.13341	0.113901	0.100945	1.24062	0.214744	NA	NA	NA	NA	NA
rs9368609	0.379726	1021	6	29704638	-0.148614	0.861902	0.118222	0.120716	-1.2311	0.218285	NA	NA	NA	NA	NA
rs11415379	0.0305574	45986	6	29659673	0.150282	1.16216	0.122146	0.122232	1.22948	0.218891	NA	NA	NA	NA	NA
rs34386623	0.0305574	43469	6	29662190	0.150282	1.16216	0.122146	0.122232	1.22948	0.218891	NA	NA	NA	NA	NA
rs3094160	0.0807525	-129452	6	29835111	0.139978	1.15025	0.116525	0.113955	1.22836	0.219312	NA	NA	NA	NA	NA
rs3094161	0.0807525	-129414	6	29835073	0.139978	1.15025	0.116525	0.113955	1.22836	0.219312	NA	NA	NA	NA	NA
rs3094163	0.0807525	-129123	6	29834782	0.139978	1.15025	0.116525	0.113955	1.22836	0.219312	NA	NA	NA	NA	NA
rs3094164	0.0807525	-128188	6	29833847	0.139978	1.15025	0.116525	0.113955	1.22836	0.219312	NA	NA	NA	NA	NA
rs3115623	0.0807525	-128542	6	29834201	0.139978	1.15025	0.116525	0.113955	1.22836	0.219312	NA	NA	NA	NA	NA
rs3128899	0.0807525	-128218	6	29833877	0.139978	1.15025	0.116525	0.113955	1.22836	0.219312	NA	NA	NA	NA	NA
rs3132721	0.0807525	-129974	6	29835633	0.139978	1.15025	0.116525	0.113955	1.22836	0.219312	NA	NA	NA	NA	NA
rs3132725	0.0807525	-128402	6	29834061	0.139978	1.15025	0.116525	0.113955	1.22836	0.219312	NA	NA	NA	NA	NA
rs35476027	0.0807525	-128367	6	29834026	0.139978	1.15025	0.116525	0.113955	1.22836	0.219312	NA	NA	NA	NA	NA
rs2975031	0.00716173	-127260	6	29832919	-0.150429	0.860339	0.12161	0.122492	-1.22807	0.219419	NA	NA	NA	NA	NA
rs1655915	0.327481	-217275	6	29922934	0.244936	1.27754	0.17659	0.199709	1.22646	0.220025	NA	NA	NA	NA	NA
rs10534974	0.0301559	187451	6	29518208	0.14645	1.15772	0.121296	0.119519	1.22533	0.22045	NA	NA	NA	NA	NA
rs12661041	0.0173223	-94403	6	29800062	0.15465	1.16725	0.138283	0.126247	1.22498	0.220584	NA	NA	NA	NA	NA
rs1611349	0.377395	6998	6	29698661	0.172292	1.18802	0.136027	0.140757	1.22404	0.220936	NA	NA	NA	NA	NA
rs11753296	0.0129235	-95451	6	29801110	0.156734	1.16968	0.139934	0.128419	1.22049	0.222281	NA	NA	NA	NA	NA
rs12661061	0.0129235	-94447	6	29800106	0.156734	1.16968	0.139934	0.128419	1.22049	0.222281	NA	NA	NA	NA	NA
rs12661066	0.0129235	-94648	6	29800307	0.156734	1.16968	0.139934	0.128419	1.22049	0.222281	NA	NA	NA	NA	NA
rs17179115	0.0129235	-97269	6	29802928	0.156734	1.16968	0.139934	0.128419	1.22049	0.222281	NA	NA	NA	NA	NA
rs17179122	0.0129235	-97308	6	29802967	0.156734	1.16968	0.139934	0.128419	1.22049	0.222281	NA	NA	NA	NA	NA
rs17185545	0.0129235	-97474	6	29803133	0.156734	1.16968	0.139934	0.128419	1.22049	0.222281	NA	NA	NA	NA	NA
rs2394180	0.0129235	-99540	6	29805199	0.156734	1.16968	0.139934	0.128419	1.22049	0.222281	NA	NA	NA	NA	NA
rs59641053	0.0129235	-103329	6	29808988	0.156734	1.16968	0.139934	0.128419	1.22049	0.222281	NA	NA	NA	NA	NA
rs61569152	0.0129235	-103350	6	29809009	0.156734	1.16968	0.139934	0.128419	1.22049	0.222281	NA	NA	NA	NA	NA
rs72838286	0.0129235	-95262	6	29800921	0.156734	1.16968	0.139934	0.128419	1.22049	0.222281	NA	NA	NA	NA	NA
rs72838299	0.0129235	-98418	6	29804077	0.156734	1.16968	0.139934	0.128419	1.22049	0.222281	NA	NA	NA	NA	NA
rs72838302	0.0129235	-98573	6	29804232	0.156734	1.16968	0.139934	0.128419	1.22049	0.222281	NA	NA	NA	NA	NA
rs77350728	0.0129235	-97078	6	29802737	0.156734	1.16968	0.139934	0.128419	1.22049	0.222281	NA	NA	NA	NA	NA
rs7754512	0.0129235	-96655	6	29802314	0.156734	1.16968	0.139934	0.128419	1.22049	0.222281	NA	NA	NA	NA	NA
rs7755063	0.0129235	-100199	6	29805858	0.156734	1.16968	0.139934	0.128419	1.22049	0.222281	NA	NA	NA	NA	NA
rs7765903	0.0129235	-99046	6	29804705	0.156734	1.16968	0.139934	0.128419	1.22049	0.222281	NA	NA	NA	NA	NA
rs80123563	0.0129235	-102031	6	29807690	0.156734	1.16968	0.139934	0.128419	1.22049	0.222281	NA	NA	NA	NA	NA
rs34087896	0.0359144	214464	6	29491195	0.144066	1.15496	0.120789	0.118443	1.21634	0.223856	NA	NA	NA	NA	NA
rs1610740	0.298994	-5681	6	29711340	0.198742	1.21987	0.159596	0.163752	1.21368	0.224871	NA	NA	NA	NA	NA
rs1061535	0.000587523	-232265	6	29937924	-0.187859	0.828732	0.155264	0.154961	-1.2123	0.225398	NA	NA	NA	NA	NA
rs1233397	0.0584686	159944	6	29545715	0.162791	1.17679	0.119153	0.134509	1.21026	0.22618	NA	NA	NA	NA	NA
rs2523809	0.0604119	-143960	6	29849619	-0.242613	0.784575	0.185667	0.20324	-1.19372	0.232586	NA	NA	NA	NA	NA
rs79096800	0.0604119	-128135	6	29833794	-0.242613	0.784575	0.185667	0.20324	-1.19372	0.232586	NA	NA	NA	NA	NA
rs2535253	0.0132035	72640	6	29633019	0.148567	1.16017	0.123894	0.124478	1.19352	0.232666	NA	NA	NA	NA	NA
rs3129057	0.0132035	57191	6	29648468	0.148567	1.16017	0.123894	0.124478	1.19352	0.232666	NA	NA	NA	NA	NA
rs416571	0.0132035	56718	6	29648941	0.148567	1.16017	0.123894	0.124478	1.19352	0.232666	NA	NA	NA	NA	NA
rs3094178	0.0123567	-112341	6	29818000	-0.132407	0.875984	0.116513	0.11132	-1.18943	0.234269	NA	NA	NA	NA	NA
rs9260620	0.115413	-217432	6	29923091	0.156416	1.16931	0.144646	0.131706	1.18762	0.234984	NA	NA	NA	NA	NA
rs2523948	0.000700677	-236198	6	29941857	-0.133961	0.874624	0.130529	0.112899	-1.18656	0.2354	NA	NA	NA	NA	NA
rs1737039	0.313148	-30949	6	29736608	0.229606	1.2581	0.169736	0.193542	1.18633	0.235491	NA	NA	NA	NA	NA
rs2394228	0.0927925	-135292	6	29840951	0.138648	1.14872	0.118625	0.11729	1.18209	0.23717	NA	NA	NA	NA	NA
rs9258926	0.0849733	-133014	6	29838673	0.134268	1.1437	0.117079	0.113589	1.18205	0.237186	NA	NA	NA	NA	NA
rs2394186	0.000202142	-110762	6	29816421	0.182362	1.20005	0.164022	0.154653	1.17917	0.238332	NA	NA	NA	NA	NA
rs2394224	0.0812173	-132044	6	29837703	0.134005	1.1434	0.117023	0.113887	1.17665	0.239336	NA	NA	NA	NA	NA
rs2394227	0.0812173	-135278	6	29840937	0.134005	1.1434	0.117023	0.113887	1.17665	0.239336	NA	NA	NA	NA	NA
rs2893988	0.0812173	-132061	6	29837720	0.134005	1.1434	0.117023	0.113887	1.17665	0.239336	NA	NA	NA	NA	NA
rs2893989	0.0812173	-132142	6	29837801	0.134005	1.1434	0.117023	0.113887	1.17665	0.239336	NA	NA	NA	NA	NA
rs2893991	0.0812173	-135284	6	29840943	0.134005	1.1434	0.117023	0.113887	1.17665	0.239336	NA	NA	NA	NA	NA
rs3094148	0.0812173	-134776	6	29840435	0.134005	1.1434	0.117023	0.113887	1.17665	0.239336	NA	NA	NA	NA	NA
rs3094150	0.0812173	-134290	6	29839949	0.134005	1.1434	0.117023	0.113887	1.17665	0.239336	NA	NA	NA	NA	NA
rs3094153	0.0812173	-133221	6	29838880	0.134005	1.1434	0.117023	0.113887	1.17665	0.239336	NA	NA	NA	NA	NA
rs3094154	0.0812173	-133169	6	29838828	0.134005	1.1434	0.117023	0.113887	1.17665	0.239336	NA	NA	NA	NA	NA
rs3094155	0.0812173	-131460	6	29837119	0.134005	1.1434	0.117023	0.113887	1.17665	0.239336	NA	NA	NA	NA	NA
rs3094156	0.0812173	-131449	6	29837108	0.134005	1.1434	0.117023	0.113887	1.17665	0.239336	NA	NA	NA	NA	NA
rs3094158	0.0812173	-130547	6	29836206	0.134005	1.1434	0.117023	0.113887	1.17665	0.239336	NA	NA	NA	NA	NA
rs3094654	0.0812173	-134157	6	29839816	0.134005	1.1434	0.117023	0.113887	1.17665	0.239336	NA	NA	NA	NA	NA
rs3094655	0.0812173	-134008	6	29839667	0.134005	1.1434	0.117023	0.113887	1.17665	0.239336	NA	NA	NA	NA	NA
rs3115622	0.0812173	-134494	6	29840153	0.134005	1.1434	0.117023	0.113887	1.17665	0.239336	NA	NA	NA	NA	NA
rs3128890	0.0812173	-135179	6	29840838	0.134005	1.1434	0.117023	0.113887	1.17665	0.239336	NA	NA	NA	NA	NA
rs3128891	0.0812173	-134561	6	29840220	0.134005	1.1434	0.117023	0.113887	1.17665	0.239336	NA	NA	NA	NA	NA
rs3128892	0.0812173	-134338	6	29839997	0.134005	1.1434	0.117023	0.113887	1.17665	0.239336	NA	NA	NA	NA	NA
rs3128893	0.0812173	-134243	6	29839902	0.134005	1.1434	0.117023	0.113887	1.17665	0.239336	NA	NA	NA	NA	NA
rs3128894	0.0812173	-133701	6	29839360	0.134005	1.1434	0.117023	0.113887	1.17665	0.239336	NA	NA	NA	NA	NA
rs3128896	0.0812173	-131456	6	29837115	0.134005	1.1434	0.117023	0.113887	1.17665	0.239336	NA	NA	NA	NA	NA
rs3128897	0.0812173	-131377	6	29837036	0.134005	1.1434	0.117023	0.113887	1.17665	0.239336	NA	NA	NA	NA	NA
rs3128898	0.0812173	-130223	6	29835882	0.134005	1.1434	0.117023	0.113887	1.17665	0.239336	NA	NA	NA	NA	NA
rs3129007	0.0812173	-135885	6	29841544	0.134005	1.1434	0.117023	0.113887	1.17665	0.239336	NA	NA	NA	NA	NA
rs3129008	0.0812173	-134851	6	29840510	0.134005	1.1434	0.117023	0.113887	1.17665	0.239336	NA	NA	NA	NA	NA
rs3129009	0.0812173	-133150	6	29838809	0.134005	1.1434	0.117023	0.113887	1.17665	0.239336	NA	NA	NA	NA	NA
rs3129010	0.0812173	-133145	6	29838804	0.134005	1.1434	0.117023	0.113887	1.17665	0.239336	NA	NA	NA	NA	NA
rs3129011	0.0812173	-130649	6	29836308	0.134005	1.1434	0.117023	0.113887	1.17665	0.239336	NA	NA	NA	NA	NA
rs3132708	0.0812173	-135977	6	29841636	0.134005	1.1434	0.117023	0.113887	1.17665	0.239336	NA	NA	NA	NA	NA
rs3132710	0.0812173	-135741	6	29841400	0.134005	1.1434	0.117023	0.113887	1.17665	0.239336	NA	NA	NA	NA	NA
rs3132714	0.0812173	-134989	6	29840648	0.134005	1.1434	0.117023	0.113887	1.17665	0.239336	NA	NA	NA	NA	NA
rs3132715	0.0812173	-134825	6	29840484	0.134005	1.1434	0.117023	0.113887	1.17665	0.239336	NA	NA	NA	NA	NA
rs3132716	0.0812173	-133661	6	29839320	0.134005	1.1434	0.117023	0.113887	1.17665	0.239336	NA	NA	NA	NA	NA
rs3132717	0.0812173	-133244	6	29838903	0.134005	1.1434	0.117023	0.113887	1.17665	0.239336	NA	NA	NA	NA	NA
rs3132719	0.0812173	-130600	6	29836259	0.134005	1.1434	0.117023	0.113887	1.17665	0.239336	NA	NA	NA	NA	NA
rs3132720	0.0812173	-130268	6	29835927	0.134005	1.1434	0.117023	0.113887	1.17665	0.239336	NA	NA	NA	NA	NA
rs3873264	0.0812173	-132199	6	29837858	0.134005	1.1434	0.117023	0.113887	1.17665	0.239336	NA	NA	NA	NA	NA
rs67809905	0.0812173	-135040	6	29840699	0.134005	1.1434	0.117023	0.113887	1.17665	0.239336	NA	NA	NA	NA	NA
rs71537586	0.0812173	-131614	6	29837273	0.134005	1.1434	0.117023	0.113887	1.17665	0.239336	NA	NA	NA	NA	NA
rs885928	0.0812173	-132440	6	29838099	0.134005	1.1434	0.117023	0.113887	1.17665	0.239336	NA	NA	NA	NA	NA
rs9258854	0.0812173	-130320	6	29835979	0.134005	1.1434	0.117023	0.113887	1.17665	0.239336	NA	NA	NA	NA	NA
rs9258855	0.0812173	-130328	6	29835987	0.134005	1.1434	0.117023	0.113887	1.17665	0.239336	NA	NA	NA	NA	NA
rs9258856	0.0812173	-130400	6	29836059	0.134005	1.1434	0.117023	0.113887	1.17665	0.239336	NA	NA	NA	NA	NA
rs9258857	0.0812173	-130403	6	29836062	0.134005	1.1434	0.117023	0.113887	1.17665	0.239336	NA	NA	NA	NA	NA
rs9258881	0.0812173	-131483	6	29837142	0.134005	1.1434	0.117023	0.113887	1.17665	0.239336	NA	NA	NA	NA	NA
rs9258885	0.0812173	-131590	6	29837249	0.134005	1.1434	0.117023	0.113887	1.17665	0.239336	NA	NA	NA	NA	NA
rs9258886	0.0812173	-131600	6	29837259	0.134005	1.1434	0.117023	0.113887	1.17665	0.239336	NA	NA	NA	NA	NA
rs9258890	0.0812173	-131653	6	29837312	0.134005	1.1434	0.117023	0.113887	1.17665	0.239336	NA	NA	NA	NA	NA
rs9258891	0.0812173	-131658	6	29837317	0.134005	1.1434	0.117023	0.113887	1.17665	0.239336	NA	NA	NA	NA	NA
rs9258892	0.0812173	-131736	6	29837395	0.134005	1.1434	0.117023	0.113887	1.17665	0.239336	NA	NA	NA	NA	NA
rs9258894	0.0812173	-131805	6	29837464	0.134005	1.1434	0.117023	0.113887	1.17665	0.239336	NA	NA	NA	NA	NA
rs9258896	0.0812173	-131845	6	29837504	0.134005	1.1434	0.117023	0.113887	1.17665	0.239336	NA	NA	NA	NA	NA
rs9258898	0.0812173	-131870	6	29837529	0.134005	1.1434	0.117023	0.113887	1.17665	0.239336	NA	NA	NA	NA	NA
rs9258899	0.0812173	-131887	6	29837546	0.134005	1.1434	0.117023	0.113887	1.17665	0.239336	NA	NA	NA	NA	NA
rs9258900	0.0812173	-131895	6	29837554	0.134005	1.1434	0.117023	0.113887	1.17665	0.239336	NA	NA	NA	NA	NA
rs9258901	0.0812173	-131909	6	29837568	0.134005	1.1434	0.117023	0.113887	1.17665	0.239336	NA	NA	NA	NA	NA
rs9258902	0.0812173	-131961	6	29837620	0.134005	1.1434	0.117023	0.113887	1.17665	0.239336	NA	NA	NA	NA	NA
rs9258912	0.0812173	-132526	6	29838185	0.134005	1.1434	0.117023	0.113887	1.17665	0.239336	NA	NA	NA	NA	NA
rs9258914	0.0812173	-132661	6	29838320	0.134005	1.1434	0.117023	0.113887	1.17665	0.239336	NA	NA	NA	NA	NA
rs9258915	0.0812173	-132687	6	29838346	0.134005	1.1434	0.117023	0.113887	1.17665	0.239336	NA	NA	NA	NA	NA
rs9258921	0.0812173	-132868	6	29838527	0.134005	1.1434	0.117023	0.113887	1.17665	0.239336	NA	NA	NA	NA	NA
rs9258922	0.0812173	-132886	6	29838545	0.134005	1.1434	0.117023	0.113887	1.17665	0.239336	NA	NA	NA	NA	NA
rs9258940	0.0812173	-133722	6	29839381	0.134005	1.1434	0.117023	0.113887	1.17665	0.239336	NA	NA	NA	NA	NA
rs9258941	0.0812173	-133762	6	29839421	0.134005	1.1434	0.117023	0.113887	1.17665	0.239336	NA	NA	NA	NA	NA
rs9258966	0.0812173	-134723	6	29840382	0.134005	1.1434	0.117023	0.113887	1.17665	0.239336	NA	NA	NA	NA	NA
rs9258983	0.0812173	-135563	6	29841222	0.134005	1.1434	0.117023	0.113887	1.17665	0.239336	NA	NA	NA	NA	NA
rs9258993	0.0812173	-136060	6	29841719	0.134005	1.1434	0.117023	0.113887	1.17665	0.239336	NA	NA	NA	NA	NA
rs9258994	0.0812173	-136063	6	29841722	0.134005	1.1434	0.117023	0.113887	1.17665	0.239336	NA	NA	NA	NA	NA
rs9258995	0.0812173	-136142	6	29841801	0.134005	1.1434	0.117023	0.113887	1.17665	0.239336	NA	NA	NA	NA	NA
rs9258996	0.0812173	-136250	6	29841909	0.134005	1.1434	0.117023	0.113887	1.17665	0.239336	NA	NA	NA	NA	NA
rs9258997	0.0812173	-136256	6	29841915	0.134005	1.1434	0.117023	0.113887	1.17665	0.239336	NA	NA	NA	NA	NA
rs9258115	0.118725	34632	6	29671027	-0.175607	0.838947	0.141652	0.149543	-1.17429	0.240278	NA	NA	NA	NA	NA
rs9258116	0.118725	34629	6	29671030	-0.175607	0.838947	0.141652	0.149543	-1.17429	0.240278	NA	NA	NA	NA	NA
rs9258118	0.118725	34543	6	29671116	-0.175607	0.838947	0.141652	0.149543	-1.17429	0.240278	NA	NA	NA	NA	NA
rs2517686	0.0136296	-225354	6	29931013	-0.190262	0.826742	0.191759	0.162457	-1.17115	0.241537	NA	NA	NA	NA	NA
rs2523433	0.0265067	223227	6	29482432	0.140684	1.15106	0.140888	0.120616	1.16638	0.243461	NA	NA	NA	NA	NA
rs9404952	0.258643	-98506	6	29804165	0.113385	1.12006	0.10985	0.0976349	1.16131	0.245515	NA	NA	NA	NA	NA
rs9260671	3.19e-05	-219174	6	29924833	-0.227561	0.796474	0.175403	0.196512	-1.158	0.246863	NA	NA	NA	NA	NA
rs9260740	3.19e-05	-227577	6	29933236	-0.227561	0.796474	0.175403	0.196512	-1.158	0.246863	NA	NA	NA	NA	NA
rs11276863	0.310326	-27936	6	29733595	0.222072	1.24866	0.169441	0.192658	1.15267	0.249045	NA	NA	NA	NA	NA
rs1610624	0.0462838	-15338	6	29720997	0.149585	1.16135	0.126522	0.129946	1.15113	0.249679	NA	NA	NA	NA	NA
rs1633044	0.0462838	-26197	6	29731856	0.149585	1.16135	0.126522	0.129946	1.15113	0.249679	NA	NA	NA	NA	NA
rs374701628	0.321758	1122	6	29704537	0.224666	1.2519	0.174226	0.195233	1.15076	0.249832	NA	NA	NA	NA	NA
rs932338	0.321758	-1274	6	29706933	0.224666	1.2519	0.174226	0.195233	1.15076	0.249832	NA	NA	NA	NA	NA
rs9357088	0.178167	-227206	6	29932865	-0.12627	0.881377	0.120416	0.111071	-1.13684	0.255606	NA	NA	NA	NA	NA
rs2857766	0.334916	71656	6	29634003	-0.154384	0.856942	0.128565	0.135856	-1.13639	0.255795	NA	NA	NA	NA	NA
rs9260918	0.0383856	-243092	6	29948751	-0.174698	0.839711	0.159611	0.155358	-1.12449	0.260807	NA	NA	NA	NA	NA
rs1233330	0.312386	-93444	6	29799103	0.218328	1.244	0.170302	0.19426	1.12389	0.261058	NA	NA	NA	NA	NA
rs1632972	0.312386	-71687	6	29777346	0.218328	1.244	0.170302	0.19426	1.12389	0.261058	NA	NA	NA	NA	NA
rs1632984	0.312386	-67733	6	29773392	0.218328	1.244	0.170302	0.19426	1.12389	0.261058	NA	NA	NA	NA	NA
rs1633012	0.312386	-53067	6	29758726	0.218328	1.244	0.170302	0.19426	1.12389	0.261058	NA	NA	NA	NA	NA
rs1633017	0.312386	-83111	6	29788770	0.218328	1.244	0.170302	0.19426	1.12389	0.261058	NA	NA	NA	NA	NA
rs1633025	0.312386	-40868	6	29746527	0.218328	1.244	0.170302	0.19426	1.12389	0.261058	NA	NA	NA	NA	NA
rs1633026	0.312386	-40856	6	29746515	0.218328	1.244	0.170302	0.19426	1.12389	0.261058	NA	NA	NA	NA	NA
rs1633036	0.312386	-37150	6	29742809	0.218328	1.244	0.170302	0.19426	1.12389	0.261058	NA	NA	NA	NA	NA
rs1633038	0.312386	-34378	6	29740037	0.218328	1.244	0.170302	0.19426	1.12389	0.261058	NA	NA	NA	NA	NA
rs1707	0.312386	-92951	6	29798610	0.218328	1.244	0.170302	0.19426	1.12389	0.261058	NA	NA	NA	NA	NA
rs1736952	0.312386	-79994	6	29785653	0.218328	1.244	0.170302	0.19426	1.12389	0.261058	NA	NA	NA	NA	NA
rs1736962	0.312386	-72954	6	29778613	0.218328	1.244	0.170302	0.19426	1.12389	0.261058	NA	NA	NA	NA	NA
rs1736995	0.312386	-60846	6	29766505	0.218328	1.244	0.170302	0.19426	1.12389	0.261058	NA	NA	NA	NA	NA
rs1737008	0.312386	-52458	6	29758117	0.218328	1.244	0.170302	0.19426	1.12389	0.261058	NA	NA	NA	NA	NA
rs1737022	0.312386	-37748	6	29743407	0.218328	1.244	0.170302	0.19426	1.12389	0.261058	NA	NA	NA	NA	NA
rs2743931	0.312386	-81413	6	29787072	0.218328	1.244	0.170302	0.19426	1.12389	0.261058	NA	NA	NA	NA	NA
rs394146	0.312386	-93576	6	29799235	0.218328	1.244	0.170302	0.19426	1.12389	0.261058	NA	NA	NA	NA	NA
rs56388903	0.312386	-90061	6	29795720	0.218328	1.244	0.170302	0.19426	1.12389	0.261058	NA	NA	NA	NA	NA
rs72838293	0.0136119	-96132	6	29801791	0.145054	1.1561	0.140708	0.129103	1.12355	0.261202	NA	NA	NA	NA	NA
rs1592409	0.0367939	213736	6	29491923	0.138952	1.14907	0.124263	0.123756	1.12279	0.261526	NA	NA	NA	NA	NA
rs2248004	0.296703	-208009	6	29913668	0.223178	1.25004	0.176871	0.19934	1.11959	0.26289	NA	NA	NA	NA	NA
rs1128306	0.0696854	-237610	6	29943269	-0.213629	0.807648	0.207625	0.191075	-1.11804	0.263551	NA	NA	NA	NA	NA
rs150979551	0.0696854	-237600	6	29943259	-0.213629	0.807648	0.207625	0.191075	-1.11804	0.263551	NA	NA	NA	NA	NA
rs2232238	0.0696854	-237198	6	29942857	-0.213629	0.807648	0.207625	0.191075	-1.11804	0.263551	NA	NA	NA	NA	NA
rs2523943	0.0696854	-237268	6	29942927	-0.213629	0.807648	0.207625	0.191075	-1.11804	0.263551	NA	NA	NA	NA	NA
rs400488	0.0696854	-237376	6	29943035	-0.213629	0.807648	0.207625	0.191075	-1.11804	0.263551	NA	NA	NA	NA	NA
rs408206	0.0696854	-236155	6	29941814	-0.213629	0.807648	0.207625	0.191075	-1.11804	0.263551	NA	NA	NA	NA	NA
rs5875224	0.0696854	-237232	6	29942891	-0.213629	0.807648	0.207625	0.191075	-1.11804	0.263551	NA	NA	NA	NA	NA
rs1633068	0.323551	-18651	6	29724310	0.17333	1.18926	0.151325	0.155638	1.11368	0.265418	NA	NA	NA	NA	NA
rs71946391	0.110573	96780	6	29608879	-0.191319	0.825869	0.161501	0.171805	-1.11358	0.26546	NA	NA	NA	NA	NA
rs453375	0.0738036	-236828	6	29942487	-0.2129	0.808237	0.208035	0.191809	-1.10996	0.267016	NA	NA	NA	NA	NA
rs114684093	0.0157785	-42670	6	29748329	0.140053	1.15034	0.131163	0.126761	1.10486	0.26922	NA	NA	NA	NA	NA
rs1737017	0.0157785	-47813	6	29753472	0.140053	1.15034	0.131163	0.126761	1.10486	0.26922	NA	NA	NA	NA	NA
rs1233324	0.310716	-100448	6	29806107	0.214681	1.23947	0.170466	0.194332	1.10471	0.269284	NA	NA	NA	NA	NA
rs1233326	0.310716	-98412	6	29804071	0.214681	1.23947	0.170466	0.194332	1.10471	0.269284	NA	NA	NA	NA	NA
rs1234836	0.310716	-95376	6	29801035	0.214681	1.23947	0.170466	0.194332	1.10471	0.269284	NA	NA	NA	NA	NA
rs1059536	0.0686926	-205566	6	29911225	-0.211138	0.809663	0.207648	0.191261	-1.10392	0.269626	NA	NA	NA	NA	NA
rs2394251	0.0314781	-238029	6	29943688	-0.181487	0.834029	0.170813	0.164656	-1.10221	0.270369	NA	NA	NA	NA	NA
rs1633085	0.0398872	-10338	6	29715997	0.135345	1.14493	0.12479	0.123035	1.10005	0.271311	NA	NA	NA	NA	NA
rs1122947	0.124132	67225	6	29638434	-0.181018	0.83442	0.156431	0.165585	-1.0932	0.274305	NA	NA	NA	NA	NA
rs1984840	0.124132	65620	6	29640039	-0.181018	0.83442	0.156431	0.165585	-1.0932	0.274305	NA	NA	NA	NA	NA
rs2535243	0.124132	65797	6	29639862	-0.181018	0.83442	0.156431	0.165585	-1.0932	0.274305	NA	NA	NA	NA	NA
rs2535245	0.124132	68837	6	29636822	-0.181018	0.83442	0.156431	0.165585	-1.0932	0.274305	NA	NA	NA	NA	NA
rs2535246	0.124132	69250	6	29636409	-0.181018	0.83442	0.156431	0.165585	-1.0932	0.274305	NA	NA	NA	NA	NA
rs2747425	0.124132	58869	6	29646790	-0.181018	0.83442	0.156431	0.165585	-1.0932	0.274305	NA	NA	NA	NA	NA
rs2982837	0.124132	56027	6	29649632	-0.181018	0.83442	0.156431	0.165585	-1.0932	0.274305	NA	NA	NA	NA	NA
rs3129090	0.124132	41528	6	29664131	-0.181018	0.83442	0.156431	0.165585	-1.0932	0.274305	NA	NA	NA	NA	NA
rs6456993	0.124132	35123	6	29670536	-0.181018	0.83442	0.156431	0.165585	-1.0932	0.274305	NA	NA	NA	NA	NA
rs1632873	0.321758	-217838	6	29923497	0.216841	1.24215	0.175404	0.198455	1.09264	0.27455	NA	NA	NA	NA	NA
rs1655914	0.321758	-216268	6	29921927	0.216841	1.24215	0.175404	0.198455	1.09264	0.27455	NA	NA	NA	NA	NA
rs3016019	0.321758	-217767	6	29923426	0.216841	1.24215	0.175404	0.198455	1.09264	0.27455	NA	NA	NA	NA	NA
rs17875408	0.0196173	-93370	6	29799029	0.14327	1.15404	0.142296	0.131951	1.08578	0.277575	NA	NA	NA	NA	NA
rs1610592	0.336058	27189	6	29678470	0.191445	1.211	0.156211	0.176477	1.08482	0.278003	NA	NA	NA	NA	NA
rs1610593	0.336058	27139	6	29678520	0.191445	1.211	0.156211	0.176477	1.08482	0.278003	NA	NA	NA	NA	NA
rs1736930	0.336058	26941	6	29678718	0.191445	1.211	0.156211	0.176477	1.08482	0.278003	NA	NA	NA	NA	NA
rs2517917	0.0869753	-75361	6	29781020	-0.179957	0.835306	0.161943	0.166813	-1.07879	0.28068	NA	NA	NA	NA	NA
rs2394658	0.0225415	44304	6	29661355	0.122214	1.13	0.114617	0.113742	1.07448	0.282609	NA	NA	NA	NA	NA
rs2747449	0.0225415	51244	6	29654415	0.122214	1.13	0.114617	0.113742	1.07448	0.282609	NA	NA	NA	NA	NA
rs2894113	0.0225415	44203	6	29661456	0.122214	1.13	0.114617	0.113742	1.07448	0.282609	NA	NA	NA	NA	NA
rs3094736	0.0225415	43285	6	29662374	0.122214	1.13	0.114617	0.113742	1.07448	0.282609	NA	NA	NA	NA	NA
rs3116808	0.0225415	42746	6	29662913	0.122214	1.13	0.114617	0.113742	1.07448	0.282609	NA	NA	NA	NA	NA
rs3116809	0.0225415	43716	6	29661943	0.122214	1.13	0.114617	0.113742	1.07448	0.282609	NA	NA	NA	NA	NA
[truncated: 853 more rows]
