# Supplementary material for: Expression Quantitative Trait Locus Mapping Studies in Mid-secretory Phase Endometrial Cells Identifies HLA-F and TAP2 as Fecundability-Associated Genes
Source: PLoS Genet. 2016 Jul 22;12(7):e1005858. doi: 10.1371/journal.pgen.1005858 (PMC4957750; doi:10.1371/journal.pgen.1005858)
Supplement: S5 Dataset — (XLSX) [file pgen.1005858.s010.xlsx]

## Sheet: Sheet1
Dataset S5. 315 cis-eQTLs for 111 genes at a FDR of 1% in women with European ancestry
rsID	Gene	Beta	T-stat	P-value	FDR
rs9943689	KCTD10	0.545181	14.7833	2.69793e-19	1.42305e-13
rs4792715	ZSWIM7	-0.547173	-12.5743	1.20206e-16	3.17019e-11
rs2779208	ZSWIM7	-0.508343	-10.9766	1.45382e-14	2.55611e-09
rs1957418	CHURC1	0.938476	10.8071	2.46544e-14	3.25105e-09
rs2549782	ERAP2	0.798926	10.3389	1.08019e-13	1.12312e-08
rs7807018	IRF5	0.287788	10.2863	1.27757e-13	1.12312e-08
rs4748302	PTER	-0.518785	-9.95279	3.73032e-13	2.81085e-08
rs7909832	PTER	-0.523003	-9.83123	5.53116e-13	3.64683e-08
rs1017101	TAPBPL	0.262387	9.76129	6.94384e-13	4.06955e-08
rs9894790	TMEM107	0.506763	9.66891	9.38573e-13	4.51104e-08
rs4902336	CHURC1	0.988288	9.66819	9.40762e-13	4.51104e-08
rs1060817	RP11-27I1.2	0.536374	9.63409	1.05172e-12	4.62281e-08
rs7719705	ERAP2	0.818607	9.31912	2.96419e-12	1.16708e-07
KG_2_55277733	C2orf63	0.29033	9.3058	3.09769e-12	1.16708e-07
rs2942168	AC126544.1	0.315861	8.96429	9.65347e-12	2.6799e-07
rs2942167	AC126544.1	0.315861	8.96429	9.65347e-12	2.6799e-07
rs413778	AC126544.1	0.315861	8.96429	9.65347e-12	2.6799e-07
rs241032	AC126544.1	0.315861	8.96429	9.65347e-12	2.6799e-07
rs241021	AC126544.1	0.315861	8.96429	9.65347e-12	2.6799e-07
rs2072375	TAPBPL	0.238635	8.55149	3.87699e-11	1.02248e-06
rs2534721	TAPBPL	0.250494	8.53579	4.08889e-11	1.02701e-06
rs11739374	ABLIM3	0.478725	8.19223	1.31764e-10	3.1591e-06
rs10870164	INPP5E	-0.419158	-8.09064	1.86608e-10	4.27949e-06
rs9127	ERAP2	0.694313	8.00117	2.53705e-10	5.5758e-06
rs61109509	C2orf63	0.298613	7.92969	3.24407e-10	6.84448e-06
rs73004967	ATP13A1	0.446836	7.90355	3.54962e-10	7.20108e-06
rs714774	TAPBPL	0.23061	7.86901	3.99822e-10	7.81075e-06
KG_13_30803557	B3GALTL	-0.213185	-7.77778	5.47727e-10	9.9622e-06
rs7983430	B3GALTL	-0.213185	-7.77778	5.47727e-10	9.9622e-06
rs393152	AC126544.1	0.32216	7.71143	6.88847e-10	1.21113e-05
rs2523405	HLA-F	-0.348347	-7.62696	9.22717e-10	1.47484e-05
rs2735060	HLA-F	-0.348347	-7.62696	9.22717e-10	1.47484e-05
rs2523404	HLA-F	-0.348347	-7.62696	9.22717e-10	1.47484e-05
rs62138262	C2orf63	0.259568	7.59287	1.03839e-09	1.61091e-05
rs62456178	EIF2AK1	0.200984	7.55973	1.16478e-09	1.68842e-05
rs2286681	EIF2AK1	0.200984	7.55973	1.16478e-09	1.68842e-05
rs72725084	FSIP1	0.378559	7.55491	1.18438e-09	1.68842e-05
rs17046778	C2orf63	0.24494	7.5115	1.37687e-09	1.87614e-05
rs140244	GSTT1	1.07415	7.50934	1.3872e-09	1.87614e-05
rs4822458	GSTT1	1.08592	7.30716	2.80092e-09	3.69344e-05
rs71414550	C2orf63	0.253648	7.29274	2.94515e-09	3.78889e-05
rs6505294	C17orf75	0.266282	7.26152	3.2833e-09	3.92251e-05
rs2286645	C17orf75	0.266282	7.26152	3.2833e-09	3.92251e-05
rs7653531	TFG	-0.467129	-7.2471	3.4524e-09	3.92251e-05
rs11770589	IRF5	-0.274731	-7.24579	3.46817e-09	3.92251e-05
rs1874332	IRF5	-0.274731	-7.24579	3.46817e-09	3.92251e-05
rs3009024	RP11-413E6.8	0.358276	7.24356	3.49521e-09	3.92251e-05
rs7207373	AC126544.1	0.281414	7.21046	3.92239e-09	4.31022e-05
rs5862	RABEP1	-0.283804	-7.16286	4.63028e-09	4.98425e-05
rs16969386	FSIP1	0.372714	7.1372	5.06373e-09	5.13647e-05
rs12908846	FSIP1	0.372714	7.1372	5.06373e-09	5.13647e-05
rs11655773	ZSWIM7	0.429392	7.13294	5.13948e-09	5.13647e-05
rs914156	HMGN1	-0.237365	-7.1274	5.2397e-09	5.13647e-05
rs11254041	PTER	-0.429946	-7.12637	5.25859e-09	5.13647e-05
rs12376337	CDK5RAP2	-0.387449	-7.11798	5.41484e-09	5.19293e-05
rs440778	AC126544.1	0.371433	7.08268	6.12449e-09	5.75599e-05
rs316339	SERPINB1	0.228291	7.07823	6.22021e-09	5.75599e-05
rs7162426	EID1	-0.252062	-7.07039	6.39278e-09	5.81368e-05
rs2178173	CERS5	0.247538	7.02667	7.44668e-09	6.65734e-05
rs2304130	ATP13A1	0.409111	6.99769	8.23983e-09	7.24364e-05
rs11066523	KCTD10	0.414013	6.97994	8.76673e-09	7.58049e-05
rs62544650	AQP3	0.504477	6.94428	9.92949e-09	8.44743e-05
rs1060709	B3GALTL	-0.193969	-6.89026	1.19921e-08	0.000100403
rs7302981	CERS5	0.235047	6.84115	1.42377e-08	0.000117341
rs2839177	YBEY	0.263115	6.82472	1.50796e-08	0.000122367
rs2517912	HLA-F	-0.334439	-6.81518	1.55911e-08	0.000124602
rs10156169	IRF5	0.243487	6.80784	1.5996e-08	0.000125929
rs10749436	RP11-500G22.2	-0.313818	-6.79454	1.67575e-08	0.000129984
rs2702205	SMG7	-0.334973	-6.78019	1.76197e-08	0.000134691
rs3857852	IRF5	0.245089	6.72261	2.15498e-08	0.000162381
rs2078354	RP11-413E6.8	0.379406	6.69551	2.36925e-08	0.000176012
KG_14_19884705	RPPH1	0.398549	6.64869	2.79084e-08	0.000204452
rs4476147	FSIP1	0.36939	6.64051	2.87179e-08	0.000204697
rs8035895	FSIP1	0.36939	6.64051	2.87179e-08	0.000204697
rs6927487	HLA-G	0.325758	6.58028	3.54534e-08	0.000249337
rs5751761	GSTT1	1.07628	6.57393	3.62488e-08	0.000251576
rs12579916	KCTD10	0.498858	6.54452	4.01765e-08	0.000264894
rs11611011	KCTD10	0.498858	6.54452	4.01765e-08	0.000264894
rs4766613	KCTD10	0.498858	6.54452	4.01765e-08	0.000264894
rs11611484	KCTD10	0.498858	6.54452	4.01765e-08	0.000264894
rs3205175	DENND5B	-0.304152	-6.50107	4.67706e-08	0.000293686
rs1056320	DENND5B	-0.304152	-6.50107	4.67706e-08	0.000293686
rs11615778	DENND5B	-0.304152	-6.50107	4.67706e-08	0.000293686
rs57935649	DENND5B	-0.304152	-6.50107	4.67706e-08	0.000293686
rs73288135	DENND5B	-0.30742	-6.4777	5.07542e-08	0.000314951
rs4713250	HLA-G	0.324362	6.46213	5.35959e-08	0.000324939
rs4713275	HLA-G	0.324362	6.46213	5.35959e-08	0.000324939
rs9337	N4BP2L2	0.294201	6.45284	5.5366e-08	0.000329341
rs2395943	PEX6	-0.360859	-6.45178	5.55708e-08	0.000329341
rs4248138	HLA-F	-0.330899	-6.44177	5.75499e-08	0.000337281
rs28665816	NARG2	0.226412	6.43305	5.93332e-08	0.000343911
rs12978825	PNMAL1	0.33077	6.41803	6.2533e-08	0.000358518
rs62010860	EID1	-0.215908	-6.40319	6.58637e-08	0.000373553
rs5751939	SNAP29	-0.272491	-6.39022	6.89189e-08	0.000382742
rs8067346	RABEP1	0.267857	6.39015	6.8935e-08	0.000382742
KG_2_55260265	C2orf63	0.278582	6.38711	6.96717e-08	0.000382802
rs951358	FSIP1	0.287336	6.36354	7.56569e-08	0.000411402
rs836177	CERS5	0.227863	6.35662	7.75098e-08	0.000417177
rs6935024	HLA-G	0.310389	6.3389	8.24637e-08	0.000430657
rs4959038	HLA-G	0.310389	6.3389	8.24637e-08	0.000430657
rs6916451	HLA-G	0.310389	6.3389	8.24637e-08	0.000430657
rs10032966	EIF4E	-0.131089	-6.33212	8.44388e-08	0.000436648
rs16996185	ATP13A1	0.363512	6.31549	8.94944e-08	0.000445328
rs12610185	ATP13A1	0.363512	6.31549	8.94944e-08	0.000445328
rs12610191	ATP13A1	0.363512	6.31549	8.94944e-08	0.000445328
rs10500212	ATP13A1	0.363512	6.31549	8.94944e-08	0.000445328
rs17125346	TFCP2	-0.154728	-6.30519	9.27741e-08	0.000457333
rs6949053	WBSCR27	0.419632	6.27596	1.02751e-07	0.000501823
rs5848475	WDR48	0.216246	6.25729	1.09677e-07	0.000530738
rs6060535	CPNE1	-0.440672	-6.25313	1.11283e-07	0.000533614
rs10952288	ABP1	-0.904093	-6.22864	1.21224e-07	0.000576045
rs10911363	SMG7	-0.312156	-6.22205	1.24044e-07	0.000583503
rs1109138	GSTM3	-0.247556	-6.21732	1.26113e-07	0.000583503
rs10735234	GSTM3	-0.247556	-6.21732	1.26113e-07	0.000583503
rs10088428	HMBOX1	-0.304171	-6.20652	1.30961e-07	0.000600668
rs162031	MTRR	0.373308	6.18718	1.40111e-07	0.000637092
rs11308429	CHURC1	0.718995	6.17306	1.47192e-07	0.000663571
rs12668451	WBSCR27	0.418113	6.16725	1.50206e-07	0.000671423
rs56274787	TBCD	0.130135	6.16152	1.53242e-07	0.000675347
rs3759352	SPSB2	0.247679	6.16076	1.53645e-07	0.000675347
rs7209400	PHB	-0.158543	-6.15834	1.5495e-07	0.000675454
rs12428598	N4BP2L2	0.26706	6.12327	1.75129e-07	0.000757158
rs1230358	ERAP2	0.662364	6.10277	1.88109e-07	0.000806667
rs72671269	RPPH1	0.369016	6.09359	1.94233e-07	0.00082621
rs28365063	UGT2B7	-0.79668	-6.09092	1.96052e-07	0.000827277
rs547100	ATPIF1	-0.215329	-6.08792	1.98109e-07	0.000828674
rs740850	NCAPD2	0.299284	6.08588	1.99525e-07	0.000828674
rs2237324	DFNA5	-0.394187	-6.07795	2.05122e-07	0.000845261
rs55857672	AQP3	0.48866	6.0621	2.16776e-07	0.000886362
rs17125286	TFCP2	-0.152531	-6.05236	2.24271e-07	0.000903008
rs73103154	TFCP2	-0.152531	-6.05236	2.24271e-07	0.000903008
rs9833217	RP11-413E6.8	0.321263	6.04646	2.28925e-07	0.000907886
rs3009033	RP11-413E6.8	0.321263	6.04646	2.28925e-07	0.000907886
rs3743125	FSIP1	0.34569	6.03138	2.41283e-07	0.000948989
rs18059	ERAP2	0.633076	6.02948	2.42888e-07	0.000948989
rs2745729	ZNF334	0.180775	6.01901	2.51911e-07	0.000977006
rs8042068	FSIP1	0.313507	5.99168	2.77082e-07	0.00105152
rs9292086	GPX8	0.524744	5.99166	2.77103e-07	0.00105152
rs1051846	GPX8	0.524744	5.99166	2.77103e-07	0.00105152
rs7427650	GOLIM4	0.529187	5.97479	2.93869e-07	0.00109932
rs10936548	GOLIM4	0.529187	5.97479	2.93869e-07	0.00109932
rs1709422	C4orf33	0.197402	5.97172	2.97033e-07	0.00110333
rs2416799	RP11-27I1.2	0.467288	5.94698	3.23759e-07	0.00118847
rs12319344	SPSB2	0.237011	5.94635	3.24461e-07	0.00118847
rs41284471	RP11-5N23.2	-0.341912	-5.91244	3.65113e-07	0.00132816
rs11725932	EIF4E	-0.133471	-5.90983	3.68438e-07	0.00133107
rs9380145	HLA-G	0.293695	5.90219	3.78358e-07	0.00135756
rs7132019	SPSB2	0.229219	5.90025	3.80919e-07	0.00135756
rs9315167	N4BP2L2	0.266365	5.8936	3.8984e-07	0.00138003
rs12304851	SPSB2	0.236052	5.88792	3.97623e-07	0.0013982
rs6927487	HLA-A	0.230782	5.87875	4.10501e-07	0.00143392
rs17091193	ZCRB1	-0.208865	-5.82398	4.96583e-07	0.00170398
rs56344213	CTD-2001E22.2	0.414295	5.82344	4.97503e-07	0.00170398
rs1508798	CTD-2001E22.2	0.414295	5.82344	4.97503e-07	0.00170398
rs574198	FOXRED1	-0.23193	-5.82052	5.02574e-07	0.00171024
rs72817574	SRR	-0.139166	-5.79566	5.4789e-07	0.0018525
rs7223165	HLF	0.138011	5.7884	5.6188e-07	0.00187298
rs3738055	CCBL2	-0.202982	-5.78752	5.63609e-07	0.00187298
rs2517930	HLA-G	0.280544	5.77855	5.8142e-07	0.00187298
rs2517929	HLA-G	0.280544	5.77855	5.8142e-07	0.00187298
rs2735035	HLA-G	0.280544	5.77855	5.8142e-07	0.00187298
rs2394173	HLA-G	0.280544	5.77855	5.8142e-07	0.00187298
rs3026115	RABEP1	-0.24158	-5.77809	5.82356e-07	0.00187298
rs1806222	RABEP1	-0.24158	-5.77809	5.82356e-07	0.00187298
rs12002855	ALDH1A1	-0.454974	-5.76419	6.11135e-07	0.00195363
rs9404952	HLA-G	-0.233167	-5.75529	6.30302e-07	0.00200277
rs162030	MTRR	0.392757	5.73911	6.66686e-07	0.00208077
rs2966952	MTRR	0.392757	5.73911	6.66686e-07	0.00208077
rs326120	MTRR	0.392757	5.73911	6.66686e-07	0.00208077
rs11078635	SMYD4	-0.112241	-5.72204	7.07325e-07	0.00219175
rs58807092	EID1	-0.282786	-5.71947	7.13672e-07	0.00219175
rs2471336	GRK4	-0.150951	-5.71905	7.14709e-07	0.00219175
rs73090661	TFCP2	-0.147509	-5.71075	7.35554e-07	0.00224263
rs611953	FOXRED1	-0.212647	-5.69833	7.67918e-07	0.00232785
rs9295825	HLA-G	0.301388	5.69163	7.85942e-07	0.00233445
rs4947244	HLA-G	0.301388	5.69163	7.85942e-07	0.00233445
rs4959039	HLA-G	0.301388	5.69163	7.85942e-07	0.00233445
rs12912744	ZSCAN29	-0.118983	-5.69095	7.87798e-07	0.00233445
rs10111	TRAPPC4	0.251849	5.68777	7.96524e-07	0.00234712
rs12602950	NT5C3L	0.202279	5.67861	8.22188e-07	0.00239886
rs12116923	S100A10	-0.308948	-5.67827	8.23178e-07	0.00239886
rs8108647	MAU2	-0.226077	-5.67634	8.2868e-07	0.00240162
rs4808199	MAU2	-0.237245	-5.64028	9.38867e-07	0.00270609
rs7677609	THAP6	0.124633	5.63586	9.53309e-07	0.00273278
rs6503675	NT5C3L	0.201038	5.60677	1.05422e-06	0.00300218
rs12193110	HLA-G	0.294085	5.60555	1.05867e-06	0.00300218
rs8057849	CHST6	-0.437972	-5.60133	1.07422e-06	0.00301246
rs56413992	CYP4V2	0.470038	5.59758	1.08825e-06	0.00301246
rs4253239	CYP4V2	0.470038	5.59758	1.08825e-06	0.00301246
rs4248141	HLA-G	0.29129	5.59689	1.09085e-06	0.00301246
rs12195260	HLA-G	0.29129	5.59689	1.09085e-06	0.00301246
rs4959010	HLA-G	0.286564	5.5722	1.18799e-06	0.00322999
rs3823352	HLA-G	0.286564	5.5722	1.18799e-06	0.00322999
rs3823358	HLA-G	0.286564	5.5722	1.18799e-06	0.00322999
rs12702440	ZFAND2A	0.306994	5.55366	1.26653e-06	0.00342588
rs2156116	YBEY	0.253503	5.54745	1.29394e-06	0.00348215
rs224446	TFCP2	-0.136521	-5.53894	1.33254e-06	0.00356781
rs6935024	HLA-A	0.216205	5.52482	1.39905e-06	0.00368973
rs4959038	HLA-A	0.216205	5.52482	1.39905e-06	0.00368973
rs6916451	HLA-A	0.216205	5.52482	1.39905e-06	0.00368973
rs28412876	PHB	-0.161626	-5.51587	1.44289e-06	0.00378639
rs7653807	CEP63	-0.120088	-5.5107	1.46885e-06	0.00383545
rs10818451	CDK5RAP2	-0.333805	-5.50485	1.4988e-06	0.00389437
rs17200386	MICA	-0.26435	-5.49484	1.55139e-06	0.00401127
rs752774	RP4-564F22.2	0.394685	5.49263	1.56325e-06	0.0040222
rs12023950	GNAI3	-0.260103	-5.48764	1.59034e-06	0.00405238
rs6682956	GNAI3	-0.260103	-5.48764	1.59034e-06	0.00405238
rs2422	GCN1L1	-0.172891	-5.48163	1.62366e-06	0.00411737
rs4559	STAT6	0.237568	5.47316	1.6717e-06	0.00421893
rs1096699	MAD2L1BP	0.15782	5.44538	1.83945e-06	0.00459828
rs699937	MAD2L1BP	0.15782	5.44538	1.83945e-06	0.00459828
rs10887029	RP11-500G22.2	-0.269107	-5.44367	1.85033e-06	0.00460366
rs3068	NARG2	0.190026	5.43818	1.8856e-06	0.00466938
rs1331255	PTER	0.370235	5.42558	1.96911e-06	0.00484496
rs7225787	PHB	-0.160396	-5.42473	1.97487e-06	0.00484496
rs1056445	C2orf63	0.203621	5.42173	1.99538e-06	0.0048726
rs10045164	GPX8	0.488206	5.41742	2.02515e-06	0.0049095
rs9041	THAP6	0.126643	5.41685	2.02911e-06	0.0049095
rs11586895	FMO4	0.162709	5.40625	2.10443e-06	0.00498505
rs13501	TAP2	-0.236581	-5.40424	2.11899e-06	0.00498505
rs73090631	TFCP2	-0.133969	-5.40193	2.13594e-06	0.00498505
rs17125116	TFCP2	-0.133969	-5.40193	2.13594e-06	0.00498505
rs4768942	TFCP2	-0.133969	-5.40193	2.13594e-06	0.00498505
rs4768948	TFCP2	-0.133969	-5.40193	2.13594e-06	0.00498505
rs224454	TFCP2	-0.133969	-5.40193	2.13594e-06	0.00498505
rs224454	TFCP2	-0.133969	-5.40193	2.13594e-06	0.00498505
rs4500331	SLC44A3	0.365508	5.38987	2.22629e-06	0.00517303
rs11062	SMYD4	-0.111312	-5.38714	2.24726e-06	0.00519885
rs6673976	GSTM3	-0.229899	-5.37819	2.31739e-06	0.00531922
rs2546551	NAPSB	0.473138	5.37793	2.31946e-06	0.00531922
rs10170771	C2orf43	-0.16471	-5.37394	2.35145e-06	0.00536926
rs9526450	MED4	0.414122	5.3726	2.36227e-06	0.0053707
rs2523497	MICA	-0.229022	-5.36101	2.45816e-06	0.00556474
rs4713250	HLA-A	0.219464	5.35823	2.48169e-06	0.00557018
rs4713275	HLA-A	0.219464	5.35823	2.48169e-06	0.00557018
rs13320	S100A10	-0.302285	-5.35659	2.4957e-06	0.00557789
rs67916276	TMEM128	-0.206573	-5.34865	2.56466e-06	0.00567478
rs4818027	HMGN1	-0.181502	-5.3483	2.56768e-06	0.00567478
rs441102	WDR41	-0.543085	-5.34789	2.57133e-06	0.00567478
rs11919350	CEP63	-0.117045	-5.34132	2.62991e-06	0.00575593
rs6503672	NT5C3L	0.195706	5.34011	2.64084e-06	0.00575593
rs3744779	NT5C3L	0.195706	5.34011	2.64084e-06	0.00575593
rs4725962	ABP1	-0.782666	-5.33869	2.65373e-06	0.00576023
rs3827900	DDX24	-0.111177	-5.3263	2.76888e-06	0.00598554
rs3787081	PYGB	0.290452	5.32175	2.81239e-06	0.00605478
rs3752277	RP4-564F22.2	0.352933	5.31876	2.84143e-06	0.00609244
rs1048140	LIAS	0.16926	5.31442	2.88392e-06	0.00615851
rs17000637	THAP6	0.122195	5.31173	2.91065e-06	0.00619053
rs2523475	MICA	-0.23123	-5.30578	2.97062e-06	0.00619836
rs2523469	MICA	-0.23123	-5.30578	2.97062e-06	0.00619836
rs2523467	MICA	-0.23123	-5.30578	2.97062e-06	0.00619836
rs2729354	TIMM10	-0.479395	-5.30553	2.97309e-06	0.00619836
rs2649663	TIMM10	-0.479395	-5.30553	2.97309e-06	0.00619836
rs72837878	RABEP1	0.323606	5.30329	2.99601e-06	0.00622155
rs753725	VARS2	-0.203325	-5.28641	3.17428e-06	0.00656591
rs9986447	PEX6	0.325743	5.28243	3.21782e-06	0.00662998
rs7836759	HMBOX1	-0.250182	-5.27749	3.27264e-06	0.00669875
rs12817054	NCAPD2	0.259552	5.27601	3.2893e-06	0.00669875
rs12580729	NCAPD2	0.259552	5.27601	3.2893e-06	0.00669875
rs2274064	SMG7	0.246341	5.27354	3.31722e-06	0.00672962
rs3014	CARD8	-0.190412	-5.27093	3.34692e-06	0.00673804
rs1971783	CARD8	-0.190412	-5.27093	3.34692e-06	0.00673804
rs10488630	IRF5	-0.25889	-5.26534	3.41151e-06	0.00682279
rs6977381	ABP1	-0.767135	-5.26505	3.41489e-06	0.00682279
rs7768315	MICA	-0.297378	-5.26138	3.45809e-06	0.00687382
rs2999508	S100A10	-0.299934	-5.25974	3.47754e-06	0.00687382
rs55913724	DENND5B	-0.28684	-5.25957	3.47953e-06	0.00687382
rs7229142	ENOSF1	0.281758	5.2541	3.54516e-06	0.00695142
rs12373391	ENOSF1	0.281758	5.2541	3.54516e-06	0.00695142
rs4239192	HLF	0.130041	5.24831	3.61609e-06	0.00706422
rs11599615	FAM171A1	0.333937	5.24501	3.65711e-06	0.007118
rs1362126	HLA-F	-0.293595	-5.23089	3.83788e-06	0.00742009
rs16896724	HLA-G	0.257962	5.23069	3.84045e-06	0.00742009
rs9348835	HLA-G	0.271827	5.21881	3.99943e-06	0.00767106
rs4711206	HLA-G	0.271827	5.21881	3.99943e-06	0.00767106
rs2256539	HLA-P	-0.305712	-5.21574	4.04156e-06	0.00772378
rs28618326	PHB	-0.158207	-5.2142	4.06283e-06	0.00773638
rs12406643	ERMAP	-0.246157	-5.21127	4.10374e-06	0.00778619
rs1230361	ERAP2	0.579943	5.20896	4.1361e-06	0.00780304
rs4142815	PAX8	-0.384214	-5.20566	4.18301e-06	0.00780304
rs17200358	MICA	-0.24175	-5.20541	4.1866e-06	0.00780304
rs10223562	MICA	-0.24175	-5.20541	4.1866e-06	0.00780304
rs9295995	MICA	-0.24175	-5.20541	4.1866e-06	0.00780304
rs7958220	KCTD10	0.353106	5.2043	4.20248e-06	0.00780508
rs2268179	LINC00339	-0.373597	-5.20101	4.24987e-06	0.00785825
rs745959	CEP89	-0.110762	-5.20025	4.26091e-06	0.00785825
rs1502678	RASEF	-0.511435	-5.18611	4.47136e-06	0.00821764
rs2282131	MAVS	0.12841	5.17332	4.67074e-06	0.00855427
rs902696	PAX8	-0.361911	-5.17147	4.70024e-06	0.00856726
rs789172	SMG7	0.254627	5.17084	4.71032e-06	0.00856726
rs11564708	TH	0.970384	5.16859	4.74657e-06	0.00860353
rs34921668	RASEF	-0.494664	-5.15942	4.89716e-06	0.00884609
rs4660234	ERMAP	-0.278714	-5.15006	5.0557e-06	0.00910129
rs3091252	GPX8	0.408	5.14659	5.11573e-06	0.00917803
rs595660	FOXRED1	-0.201061	-5.13396	5.34048e-06	0.00940863
rs2240804	VARS2	0.191644	5.13267	5.364e-06	0.00940863
rs17189763	VARS2	0.191644	5.13267	5.364e-06	0.00940863
rs7722	TFCP2	-0.121049	-5.12851	5.44033e-06	0.00940863
rs2844654	VARS2	0.185963	5.12372	5.52966e-06	0.00940863
rs2535339	VARS2	0.185963	5.12372	5.52966e-06	0.00940863
rs1264333	VARS2	0.185963	5.12372	5.52966e-06	0.00940863
rs1264331	VARS2	0.185963	5.12372	5.52966e-06	0.00940863
rs1264305	VARS2	0.185963	5.12372	5.52966e-06	0.00940863
rs1264303	VARS2	0.185963	5.12372	5.52966e-06	0.00940863
rs1264299	VARS2	0.185963	5.12372	5.52966e-06	0.00940863
rs9262289	VARS2	0.185963	5.12372	5.52966e-06	0.00940863
rs9262290	VARS2	0.185963	5.12372	5.52966e-06	0.00940863
rs2844652	VARS2	0.185963	5.12372	5.52966e-06	0.00940863
rs2844702	VARS2	0.185963	5.12372	5.52966e-06	0.00940863
rs2532921	VARS2	0.185963	5.12372	5.52966e-06	0.00940863
rs874898	PAX8	0.372655	5.12047	5.59123e-06	0.0094828
rs11846519	DDX24	-0.109428	-5.11143	5.76563e-06	0.00972053
rs72819571	SRR	-0.130654	-5.1113	5.76826e-06	0.00972053
rs4747276	PTER	0.363928	5.1101	5.79177e-06	0.00972906
rs12450028	SRR	-0.125571	-5.10472	5.89865e-06	0.00987715
