# Supplementary material for: Expression Quantitative Trait Locus Mapping Studies in Mid-secretory Phase Endometrial Cells Identifies HLA-F and TAP2 as Fecundability-Associated Genes
Source: PLoS Genet. 2016 Jul 22;12(7):e1005858. doi: 10.1371/journal.pgen.1005858 (PMC4957750; doi:10.1371/journal.pgen.1005858)
Supplement: S1 Table — The Cox proportional hazards model was used in the Hutterites because intervals were measured as the difference between two dates (continuous variable), whereas the discrete time hazards model was used in the RFTS cohort because intervals were measured as number of months (discrete variable). (XLSX) [file pgen.1005858.s011.xlsx]

## Sheet: Sheet1
	Beta	Odds Ratio (95% CI)	P-value
Hutterites (Cox Proportional Model)
TAP2 – rs2071473_C	-0.438	0.65 (0.52, 0.81)	0.000129
HLA-F – rs2523393_G	-0.387	0.68 (0.55, 0.84)	0.000397
RFTS (Discrete Time Hazards Model)
TAP2 – rs2071473_C	-0.208	0.81 (0.64, 1.02)	0.0834
HLA-F – rs2523393_G	-0.15	0.86 (0.69, 1.04)	0.155
