# Supplementary material for: Expression Quantitative Trait Locus Mapping Studies in Mid-secretory Phase Endometrial Cells Identifies HLA-F and TAP2 as Fecundability-Associated Genes
Source: PLoS Genet. 2016 Jul 22;12(7):e1005858. doi: 10.1371/journal.pgen.1005858 (PMC4957750; doi:10.1371/journal.pgen.1005858)
Supplement: S2 Table — P-values correspond to the significance of each covariate in a linear model with each PC of expression data. Batch and chip were significant associated with PC1 through PC4, and number of previous miscarriages with PC2 (Bonferroni-adjusted p-value = 0.007). After regressing out the effects of batch and chip, none of the covariates are significantly associated with a PC. Season was defined as four three-month categories. (XLSX) [file pgen.1005858.s012.xlsx]

## Sheet: Sheet1
Before Regressing Out Batch and Chip
	PC1	PC2	PC3	PC4
Proportion of Variance	0.971	0.0042	0.0036	0.003
Covariate	Correlation with PC1	Correlation with PC2	Correlation with PC3	Correlation with PC4
	(P-Value)	(P-Value)	(P-Value)	(P-Value)
Age	0.2352	0.6994	0.3651	0.7148
Batch	3.02e-05	4.79e-07	3.87e-14	0.0012
BMI	0.3129	0.3071	0.1103	0.6867
Chip	0.0056	1.82e-06	1.31e-11	0.0035
Number of Previous Miscarriages	0.0802	0.0014	0.2675	0.6629
Race	0.2268	0.4168	0.0485	0.1777
Season	0.8733	0.2362	0.1014	0.0534
After Regressing Out Batch and Chip
	PC1	PC2	PC3	PC4
Proportion of Variance	0.9773	0.0036	0.0028	0.0018
Covariate	Correlation with PC1	Correlation with PC2	Correlation with PC3	Correlation with PC4
	(P-Value)	(P-Value)	(P-Value)	(P-Value)
Age	0.8726	0.9651	0.8119	0.5646
Batch	0.3369	0.7079	0.9879	0.8058
BMI	0.0553	0.8146	0.7726	0.3027
Chip	0.6606	0.8698	0.9952	0.9666
Number of Previous Miscarriages	0.3439	0.106	0.1583	0.7998
Race	0.1302	0.3859	0.3258	0.6309
Season	0.3166	0.0389	0.0135	0.5862
